# Supplementary material for: CiLiQuant: Quantification of RNA Junction Reads Based on Their Circular or Linear Transcript Origin
Source: Front Bioinform. 2022 Feb 22;2:834034. doi: 10.3389/fbinf.2022.834034 (PMC9580843; doi:10.3389/fbinf.2022.834034)
Supplement: Supplementary file 1 [file DataSheet1.CSV]

gene_id	circ_id	bs_reads	lfl_reads	lfl_junctions	rfl_reads	rfl_junctions	lfl_junctions_ambi	rfl_junctions_ambi	linfl_reads	linfl_reads_av	circ_fraction_fl	p_AC_fl	ci_lower_AC_fl	ci_upper_AC_fl	lin_reads_gene_av	circ_fraction_all	p_AC_all	ci_lower_AC_all	ci_upper_AC_all	cellline	subslevel	treatment
ENSG00000078808	chr1_1223243_1223968_-	3	851	7	1	1	0	1	852	106.5	0.0274	0.04342	0.0059	0.08093	204.444	0.01446	0.02329	0.00295	0.04363	HLF	50M	untreated
ENSG00000078808	chr1_1223243_1228946_-	2	851	7	783	3	0	0	1634	163.4	0.01209	0.02317	5e-04	0.04583	204.444	0.00969	0.01865	0.00036	0.03693	HLF	50M	untreated
ENSG00000160087	chr1_1256044_1267992_-	2	357	2	264	10	0	0	621	51.75	0.03721	0.06808	0.00303	0.13313	39.062	0.04871	0.08732	0.00475	0.16989	HLF	50M	untreated
ENSG00000160087	chr1_1256991_1267992_-	3		0	264	10	3	0	264	26.4	0.10204	0.14803	0.0273	0.26876	39.062	0.07132	0.1072	0.0177	0.19669	HLF	50M	untreated
ENSG00000160072	chr1_1489203_1490671_+	1	84	2	218	1	0	0	302	100.667	0.00984	0.02768	-0.00362	0.05899	46.1	0.02123	0.05734	-0.00651	0.12118	HLF	50M	untreated
ENSG00000008130	chr1_1754283_1765446_-	1	399	3	214	5	0	0	613	76.625	0.01288	0.03585	-0.00452	0.07623	97.25	0.01018	0.02861	-0.00373	0.06095	HLF	50M	untreated
ENSG00000078369	chr1_1789052_1790596_-	3	1410	4		0	0	3	1410	352.5	0.00844	0.01369	0.00168	0.02571	67.438	0.04259	0.06625	0.00969	0.12281	HLF	50M	untreated
ENSG00000078369	chr1_1789052_1825499_-	1	1410	4	85	6	0	6	1495	149.5	0.00664	0.01892	-0.00257	0.04042	67.438	0.01461	0.04041	-0.00499	0.08581	HLF	50M	untreated
ENSG00000078369	chr1_1793244_1817875_-	2		0	1	1	4	6	1	1	0.66667	0.57308	0.20244	0.94373	67.438	0.0288	0.0535	0.00198	0.10503	HLF	50M	untreated
ENSG00000078369	chr1_1804418_1817875_-	3		0		0	5	6	0	0	1	0.71925	0.38252	1.05597	67.438	0.04259	0.06625	0.00969	0.12281	HLF	50M	untreated
ENSG00000078369	chr1_1804418_1825499_-	3		0	84	5	5	6	84	16.8	0.15152	0.20814	0.04449	0.37179	67.438	0.04259	0.06625	0.00969	0.12281	HLF	50M	untreated
ENSG00000078369	chr1_1804418_1839238_-	1	1	1	829	17	5	0	830	46.111	0.02123	0.05732	-0.00651	0.12115	67.438	0.01461	0.04041	-0.00499	0.08581	HLF	50M	untreated
ENSG00000078369	chr1_1815755_1825499_-	1		0	84	5	5	6	84	16.8	0.05618	0.13496	-0.009	0.27892	67.438	0.01461	0.04041	-0.00499	0.08581	HLF	50M	untreated
ENSG00000078369	chr1_1815755_1839238_-	1	1	1	829	17	5	0	830	46.111	0.02123	0.05732	-0.00651	0.12115	67.438	0.01461	0.04041	-0.00499	0.08581	HLF	50M	untreated
ENSG00000078369	chr1_1825396_1839238_-	1	1	1	829	17	8	0	830	46.111	0.02123	0.05732	-0.00651	0.12115	67.438	0.01461	0.04041	-0.00499	0.08581	HLF	50M	untreated
ENSG00000067606	chr1_2135261_2150978_+	1	87	1	131	2	0	0	218	72.667	0.01357	0.03768	-0.00471	0.08008	31.122	0.03113	0.08122	-0.00806	0.17049	HLF	50M	untreated
ENSG00000157933	chr1_2302977_2304585_+	9	363	1	473	3	0	0	836	209	0.04128	0.04923	0.02076	0.0777	104	0.07965	0.09347	0.04069	0.14625	HLF	50M	untreated
ENSG00000116151	chr1_2384977_2389996_-	1	85	7	82	4	0	0	167	15.182	0.0618	0.14587	-0.00874	0.30048	11.212	0.08189	0.18194	-0.00678	0.37066	HLF	50M	untreated
ENSG00000130764	chr1_3781511_3787310_-	1	221	1	141	2	0	0	362	120.667	0.00822	0.02327	-0.0031	0.04965	120.667	0.00822	0.02327	-0.0031	0.04965	HLF	50M	untreated
ENSG00000116198	chr1_3831045_3837519_-	1	112	2	211	3	0	0	323	64.6	0.01524	0.04206	-0.00515	0.08927	59.974	0.0164	0.04506	-0.00544	0.09557	HLF	50M	untreated
ENSG00000169598	chr1_3865811_3872572_+	1	21	1	21	3	0	0	42	10.5	0.08696	0.19038	-0.00608	0.38685	9.286	0.09722	0.20674	-0.00443	0.41792	HLF	50M	untreated
ENSG00000196581	chr1_4711899_4712699_+	9	82	4	170	2	0	0	252	42	0.17647	0.19913	0.09344	0.30483	16.269	0.35617	0.37515	0.19927	0.55103	HLF	50M	untreated
ENSG00000196581	chr1_4769852_4774558_+	1	170	2	142	4	0	0	312	52	0.01887	0.05138	-0.00601	0.10878	16.269	0.05791	0.13836	-0.00893	0.28565	HLF	50M	untreated
ENSG00000116237	chr1_6231901_6233643_-	1	526	2	267	3	0	0	793	158.6	0.00627	0.01787	-0.00244	0.03818	74.462	0.01325	0.03683	-0.00462	0.07828	HLF	50M	untreated
ENSG00000116273	chr1_6619802_6620337_+	1	112	1	171	1	0	0	283	141.5	0.00702	0.01996	-0.0027	0.04262	77.8	0.01269	0.03534	-0.00447	0.07515	HLF	50M	untreated
ENSG00000007923	chr1_6644557_6654039_-	1	285	3	301	2	0	0	586	117.2	0.00846	0.02393	-0.00318	0.05105	97.762	0.01013	0.02847	-0.00371	0.06065	HLF	50M	untreated
ENSG00000007923	chr1_6667708_6681037_-	1	302	3	263	2	0	0	565	113	0.00877	0.02479	-0.00329	0.05286	97.762	0.01013	0.02847	-0.00371	0.06065	HLF	50M	untreated
ENSG00000142599	chr1_8465924_8656441_-	1	189	4	21	3	0	0	210	30	0.03226	0.08383	-0.00819	0.17585	77.955	0.01267	0.03528	-0.00446	0.07501	HLF	50M	untreated
ENSG00000142599	chr1_8495062_8541318_-	1		0		0	1	5	0	0	1	0.60327	0.16749	1.03905	77.955	0.01267	0.03528	-0.00446	0.07501	HLF	50M	untreated
ENSG00000142599	chr1_8495062_8557523_-	4		0		0	1	4	0	0	1	0.75505	0.45404	1.05606	77.955	0.04881	0.06901	0.01537	0.12264	HLF	50M	untreated
ENSG00000142599	chr1_8495062_8614686_-	5		0		0	1	6	0	0	1	0.78275	0.51094	1.05457	77.955	0.06027	0.07974	0.02275	0.13672	HLF	50M	untreated
ENSG00000142599	chr1_8508626_8557523_-	1		0		0	1	3	0	0	1	0.60327	0.16749	1.03905	77.955	0.01267	0.03528	-0.00446	0.07501	HLF	50M	untreated
ENSG00000142599	chr1_8541213_8614686_-	4		0		0	2	5	0	0	1	0.75505	0.45404	1.05606	77.955	0.04881	0.06901	0.01537	0.12264	HLF	50M	untreated
ENSG00000142599	chr1_8556474_8656441_-	1		0	21	3	5	0	21	7	0.125	0.24666	0.00113	0.49218	77.955	0.01267	0.03528	-0.00446	0.07501	HLF	50M	untreated
ENSG00000142599	chr1_8614560_8624380_-	1		0		0	5	4	0	0	1	0.60327	0.16749	1.03905	77.955	0.01267	0.03528	-0.00446	0.07501	HLF	50M	untreated
ENSG00000142599	chr1_8614560_8656441_-	2		0	21	3	5	0	21	7	0.22222	0.30532	0.05343	0.55721	77.955	0.02501	0.04679	0.00157	0.09201	HLF	50M	untreated
ENSG00000142599	chr1_8655972_8656441_-	6		0	21	3	2	0	21	7	0.46154	0.47031	0.23193	0.70869	77.955	0.07147	0.09022	0.03029	0.15015	HLF	50M	untreated
ENSG00000074800	chr1_8866278_8868057_-	1	18562	3	15185	4	0	0	33747	4821	0.00021	0.00061	-9e-05	0.0013	2912.745	0.00034	0.001	-0.00015	0.00215	HLF	50M	untreated
ENSG00000049239	chr1_9244924_9247083_+	1	62	4	176	2	0	0	238	39.667	0.02459	0.06562	-0.00713	0.13837	24.5	0.03922	0.09954	-0.00879	0.20788	HLF	50M	untreated
ENSG00000171621	chr1_9355742_9356585_+	1	30	2	158	1	0	0	188	62.667	0.01571	0.04327	-0.00527	0.0918	21.556	0.04433	0.11065	-0.00902	0.23031	HLF	50M	untreated
ENSG00000171603	chr1_9749460_9751681_-	1	755	4	428	3	0	0	1183	169	0.00588	0.0168	-0.0023	0.03591	156.222	0.00636	0.01813	-0.00247	0.03874	HLF	50M	untreated
ENSG00000178585	chr1_9871186_9877989_-	1	280	3	42	6	0	0	322	35.778	0.02719	0.07191	-0.00754	0.15135	18.263	0.05191	0.12642	-0.00909	0.26192	HLF	50M	untreated
ENSG00000162441	chr1_9931890_9934860_-	2	106	6		0	0	1	106	17.667	0.10169	0.16678	0.01609	0.31748	33.294	0.05667	0.10018	0.00612	0.19425	HLF	50M	untreated
ENSG00000162441	chr1_9931890_9935627_-	3	108	8	179	1	0	0	287	31.889	0.08599	0.12705	0.02217	0.23194	33.294	0.08266	0.1226	0.02113	0.22408	HLF	50M	untreated
ENSG00000173614	chr1_9972017_9981170_+	1	42	5	29	2	0	0	71	10.143	0.08974	0.19492	-0.00566	0.3955	6	0.14286	0.26941	0.00532	0.5335	HLF	50M	untreated
ENSG00000130939	chr1_10095460_10105744_+	3	246	2		0	0	5	246	123	0.02381	0.0379	0.00505	0.07074	77.528	0.03725	0.05832	0.00832	0.10833	HLF	50M	untreated
ENSG00000130939	chr1_10095460_10130813_+	1	246	2		0	0	2	246	123	0.00806	0.02285	-0.00305	0.04875	77.528	0.01273	0.03546	-0.00448	0.0754	HLF	50M	untreated
ENSG00000130939	chr1_10119512_10135186_+	1		0	284	2	1	0	284	142	0.00699	0.01989	-0.00269	0.04247	77.528	0.01273	0.03546	-0.00448	0.0754	HLF	50M	untreated
ENSG00000130939	chr1_10149183_10161286_+	1	181	4	258	2	0	0	439	73.167	0.01348	0.03744	-0.00469	0.07957	77.528	0.01273	0.03546	-0.00448	0.0754	HLF	50M	untreated
ENSG00000054523	chr1_10232249_10278128_+	1	37	1		0	0	3	37	37	0.02632	0.06981	-0.00741	0.14702	95.913	0.01032	0.02899	-0.00377	0.06175	HLF	50M	untreated
ENSG00000054523	chr1_10258492_10268263_+	1		0		0	2	1	0	0	1	0.60327	0.16749	1.03905	95.913	0.01032	0.02899	-0.00377	0.06175	HLF	50M	untreated
ENSG00000054523	chr1_10271501_10291161_+	1		0	309	1	1	0	309	309	0.00323	0.00931	-0.00132	0.01993	95.913	0.01032	0.02899	-0.00377	0.06175	HLF	50M	untreated
ENSG00000054523	chr1_10347760_10348733_+	1	102	2	121	2	0	0	223	55.75	0.01762	0.0482	-0.00573	0.10214	95.913	0.01032	0.02899	-0.00377	0.06175	HLF	50M	untreated
ENSG00000054523	chr1_10371140_10375373_+	1	130	2	63	3	0	0	193	38.6	0.02525	0.06724	-0.00724	0.14171	95.913	0.01032	0.02899	-0.00377	0.06175	HLF	50M	untreated
ENSG00000251503	chr1_10433841_10442441_+	1	151	6	23	5	0	0	174	15.818	0.05946	0.14138	-0.00886	0.29162	11.688	0.07881	0.1767	-0.00717	0.36058	HLF	50M	untreated
ENSG00000175279	chr1_10433841_10442441_+	1	151	6	0	0	0	0	151	25.167	0.03822	0.09733	-0.00872	0.20339	19.75	0.04819	0.11877	-0.0091	0.24664	HLF	50M	untreated
ENSG00000120948	chr1_11016843_11018873_+	1	586	4	549	1	0	0	1135	227	0.00439	0.0126	-0.00176	0.02696	90.037	0.01098	0.03078	-0.00397	0.06554	HLF	50M	untreated
ENSG00000277726	chr1_11016843_11018873_+	1	586	4	549	1	0	0	1135	227	0.00439	0.0126	-0.00176	0.02696	81.2	0.01217	0.03395	-0.00432	0.07221	HLF	50M	untreated
ENSG00000171824	chr1_11070899_11076948_-	1	278	3	307	1	0	0	585	146.25	0.00679	0.01933	-0.00262	0.04129	149.857	0.00663	0.01888	-0.00257	0.04033	HLF	50M	untreated
ENSG00000198793	chr1_11121245_11133197_-	1	246	2	223	2	0	0	469	117.25	0.00846	0.02392	-0.00318	0.05103	118.494	0.00837	0.02368	-0.00315	0.05052	HLF	50M	untreated
ENSG00000198793	chr1_11144647_11146791_-	1	201	2	213	2	0	0	414	103.5	0.00957	0.02696	-0.00354	0.05746	118.494	0.00837	0.02368	-0.00315	0.05052	HLF	50M	untreated
ENSG00000225602	chr1_11144647_11146791_-	1	0	0	3	1	0	0	3	3	0.25	0.37248	0.03408	0.71087	3	0.25	0.37248	0.03408	0.71087	HLF	50M	untreated
ENSG00000120942	chr1_11285732_11285977_+	1	0	0	0	0	0	0	0	0	1	0.60327	0.16749	1.03905	16.5	0.05714	0.13686	-0.00896	0.28268	HLF	50M	untreated
ENSG00000116688	chr1_11989164_11992690_+	2	364	5	429	1	0	0	793	132.167	0.01491	0.02841	0.00069	0.05613	157.385	0.01255	0.02402	0.00053	0.04751	HLF	50M	untreated
ENSG00000048707	chr1_12299201_12308641_+	2	47	1		0	0	4	47	47	0.04082	0.0742	0.00353	0.14487	35.932	0.05273	0.09386	0.00542	0.1823	HLF	50M	untreated
ENSG00000048707	chr1_12299201_12321964_+	1	47	1	91	2	0	0	138	46	0.02128	0.05745	-0.00652	0.12141	35.932	0.02708	0.07163	-0.00752	0.15079	HLF	50M	untreated
ENSG00000048707	chr1_12362719_12416827_+	1	45	2	66	4	0	0	111	18.5	0.05128	0.12513	-0.0091	0.25936	35.932	0.02708	0.07163	-0.00752	0.15079	HLF	50M	untreated
ENSG00000116731	chr1_13769117_13782831_+	1	79	3	57	5	0	0	136	17	0.05556	0.13373	-0.00901	0.27647	11.769	0.07831	0.17584	-0.00723	0.35891	HLF	50M	untreated
ENSG00000116731	chr1_13773077_13782831_+	17	70	2	57	5	1	0	127	18.143	0.48374	0.48534	0.32845	0.64223	11.769	0.59091	0.5802	0.41081	0.74959	HLF	50M	untreated
ENSG00000116731	chr1_13778417_13782831_+	2		0	52	3	2	0	52	17.333	0.10345	0.16918	0.01654	0.32183	11.769	0.14525	0.22264	0.02834	0.41694	HLF	50M	untreated
ENSG00000116138	chr1_15529087_15567269_+	1	62	2	63	3	0	0	125	25	0.03846	0.09788	-0.00874	0.20449	21	0.04545	0.11303	-0.00905	0.23511	HLF	50M	untreated
ENSG00000116138	chr1_15534236_15536814_+	2	5	1		0	1	2	5	5	0.28571	0.36164	0.07563	0.64765	21	0.08696	0.14607	0.01246	0.27968	HLF	50M	untreated
ENSG00000197312	chr1_15630324_15651895_+	1	69	2	107	4	0	0	176	29.333	0.03297	0.08547	-0.00827	0.1792	33.8	0.02874	0.07559	-0.00776	0.15893	HLF	50M	untreated
ENSG00000197312	chr1_15638306_15643650_+	1		0		0	3	3	0	0	1	0.60327	0.16749	1.03905	33.8	0.02874	0.07559	-0.00776	0.15893	HLF	50M	untreated
ENSG00000116786	chr1_15717892_15721388_+	1	355	2	363	3	0	0	718	143.6	0.00692	0.01968	-0.00267	0.04202	131.694	0.00754	0.02139	-0.00288	0.04566	HLF	50M	untreated
ENSG00000065526	chr1_15872815_15876678_+	4	104	1	104	4	0	0	208	41.6	0.08772	0.11975	0.02925	0.21025	42.462	0.08609	0.1177	0.02865	0.20676	HLF	50M	untreated
ENSG00000065526	chr1_15937162_15938006_+	1	139	2	112	3	0	0	251	50.2	0.01953	0.05307	-0.00616	0.11229	42.462	0.02301	0.06175	-0.00685	0.13034	HLF	50M	untreated
ENSG00000142627	chr1_16137852_16138430_-	2	614	2	431	4	0	0	1045	174.167	0.01135	0.02178	0.00046	0.04311	145.27	0.01358	0.02595	6e-04	0.05129	HLF	50M	untreated
ENSG00000055070	chr1_16391374_16393482_+	1	1165	15	1242	4	0	0	2407	126.684	0.00783	0.02221	-0.00298	0.04739	71.706	0.01375	0.03816	-0.00476	0.08107	HLF	50M	untreated
ENSG00000187144	chr1_16391374_16393482_+	1	12	2	1242	4	0	0	1254	209	0.00476	0.01366	-0.0019	0.02922	105	0.00943	0.02659	-0.0035	0.05668	HLF	50M	untreated
ENSG00000080947	chr1_16486425_16490926_-	2	42	1	23	4	0	0	65	13	0.13333	0.20809	0.02479	0.39139	18.174	0.09914	0.16326	0.01544	0.31108	HLF	50M	untreated
ENSG00000219481	chr1_16564806_16567351_-	3	0	1	6	3	0	0	6	1.5	0.66667	0.58991	0.25613	0.92369	13.446	0.18242	0.24255	0.05603	0.42907	HLF	50M	untreated
ENSG00000074964	chr1_17648553_17664595_+	1	22	1	21	1	0	0	43	21.5	0.04444	0.11088	-0.00903	0.23079	13.967	0.06681	0.15529	-0.00839	0.31897	HLF	50M	untreated
ENSG00000053371	chr1_19306017_19308642_-	1	310	2	267	2	0	0	577	144.25	0.00688	0.01959	-0.00266	0.04184	144.25	0.00688	0.01959	-0.00266	0.04184	HLF	50M	untreated
ENSG00000077549	chr1_19344357_19357563_-	1	2615	2	1	1	0	3	2616	872	0.00115	0.00333	-0.00048	0.00714	175.618	0.00566	0.01619	-0.00223	0.0346	HLF	50M	untreated
ENSG00000077549	chr1_19356634_19385626_-	1	3	2	1858	6	4	0	1861	232.625	0.00428	0.0123	-0.00172	0.02632	175.618	0.00566	0.01619	-0.00223	0.0346	HLF	50M	untreated
ENSG00000169914	chr1_19890384_19906616_+	1	48	2	82	2	0	0	130	32.5	0.02985	0.07822	-0.00791	0.16434	32.5	0.02985	0.07822	-0.00791	0.16434	HLF	50M	untreated
ENSG00000127483	chr1_20744743_20745656_-	1	10	1	930	6	0	0	940	134.286	0.00739	0.02099	-0.00283	0.04482	85.37	0.01158	0.03238	-0.00415	0.0689	HLF	50M	untreated
ENSG00000127483	chr1_20749722_20773610_-	6	756	3	9	5	0	4	765	95.625	0.05904	0.0751	0.0248	0.1254	85.37	0.06567	0.08319	0.02772	0.13867	HLF	50M	untreated
ENSG00000127483	chr1_20749722_20780540_-	1	757	4	608	17	0	0	1365	65	0.01515	0.04182	-0.00513	0.08877	85.37	0.01158	0.03238	-0.00415	0.0689	HLF	50M	untreated
ENSG00000127483	chr1_20757165_20773610_-	10		0	3	3	6	3	3	1	0.90909	0.8032	0.60093	1.00548	85.37	0.10485	0.12016	0.05617	0.18414	HLF	50M	untreated
ENSG00000127483	chr1_20757165_20776750_-	2		0	4	4	7	2	4	1	0.66667	0.57308	0.20244	0.94373	85.37	0.02289	0.04299	0.00136	0.08461	HLF	50M	untreated
ENSG00000127483	chr1_20757165_20779911_-	1		0	299	9	7	7	299	33.222	0.02922	0.07673	-0.00782	0.16129	85.37	0.01158	0.03238	-0.00415	0.0689	HLF	50M	untreated
ENSG00000127483	chr1_20757165_20780540_-	9	1	1	602	15	7	0	603	37.688	0.19277	0.21613	0.10264	0.32962	85.37	0.09537	0.1112	0.04902	0.17337	HLF	50M	untreated
ENSG00000127483	chr1_20765376_20773610_-	2		0	2	2	5	3	2	1	0.66667	0.57308	0.20244	0.94373	85.37	0.02289	0.04299	0.00136	0.08461	HLF	50M	untreated
ENSG00000127483	chr1_20767583_20780540_-	1	1	1	601	14	6	0	602	40.133	0.02431	0.06494	-0.00708	0.13696	85.37	0.01158	0.03238	-0.00415	0.0689	HLF	50M	untreated
ENSG00000127483	chr1_20770929_20773610_-	2		0	2	2	3	3	2	1	0.66667	0.57308	0.20244	0.94373	85.37	0.02289	0.04299	0.00136	0.08461	HLF	50M	untreated
ENSG00000127483	chr1_20770929_20776750_-	1		0	3	3	4	2	3	1	0.5	0.5	0.09453	0.90547	85.37	0.01158	0.03238	-0.00415	0.0689	HLF	50M	untreated
ENSG00000075151	chr1_20840855_20865262_-	1	231	1		0	0	5	231	231	0.00431	0.01238	-0.00173	0.0265	75	0.01316	0.03658	-0.0046	0.07776	HLF	50M	untreated
ENSG00000075151	chr1_20840855_20886371_-	1	231	1		0	0	3	231	231	0.00431	0.01238	-0.00173	0.0265	75	0.01316	0.03658	-0.0046	0.07776	HLF	50M	untreated
ENSG00000075151	chr1_20849572_20851257_-	1	0	0	0	0	0	0	0	0	1	0.60327	0.16749	1.03905	75	0.01316	0.03658	-0.0046	0.07776	HLF	50M	untreated
ENSG00000075151	chr1_20857402_20865262_-	1		0		0	3	5	0	0	1	0.60327	0.16749	1.03905	75	0.01316	0.03658	-0.0046	0.07776	HLF	50M	untreated
ENSG00000075151	chr1_20879322_21111383_-	1		0	279	2	1	0	279	139.5	0.00712	0.02024	-0.00274	0.04321	75	0.01316	0.03658	-0.0046	0.07776	HLF	50M	untreated
ENSG00000075151	chr1_20892618_20904971_-	1		0		0	3	3	0	0	1	0.60327	0.16749	1.03905	75	0.01316	0.03658	-0.0046	0.07776	HLF	50M	untreated
ENSG00000075151	chr1_20893516_20904971_-	1		0		0	3	3	0	0	1	0.60327	0.16749	1.03905	75	0.01316	0.03658	-0.0046	0.07776	HLF	50M	untreated
ENSG00000075151	chr1_20899696_20942330_-	1		0		0	1	3	0	0	1	0.60327	0.16749	1.03905	75	0.01316	0.03658	-0.0046	0.07776	HLF	50M	untreated
ENSG00000075151	chr1_20941490_20942330_-	2		0		0	2	2	0	0	1	0.67119	0.29022	1.05215	75	0.02597	0.0485	0.00167	0.09533	HLF	50M	untreated
ENSG00000075151	chr1_20941490_21002808_-	1		0		0	3	9	0	0	1	0.60327	0.16749	1.03905	75	0.01316	0.03658	-0.0046	0.07776	HLF	50M	untreated
ENSG00000075151	chr1_20941490_21089213_-	1		0	277	1	3	4	277	277	0.0036	0.01036	-0.00146	0.02219	75	0.01316	0.03658	-0.0046	0.07776	HLF	50M	untreated
ENSG00000075151	chr1_20950002_20981227_-	1		0		0	5	10	0	0	1	0.60327	0.16749	1.03905	75	0.01316	0.03658	-0.0046	0.07776	HLF	50M	untreated
ENSG00000075151	chr1_20969473_20981227_-	3		0		0	3	10	0	0	1	0.71925	0.38252	1.05597	75	0.03846	0.06013	0.00862	0.11163	HLF	50M	untreated
ENSG00000075151	chr1_20969473_21002808_-	3		0		0	3	9	0	0	1	0.71925	0.38252	1.05597	75	0.03846	0.06013	0.00862	0.11163	HLF	50M	untreated
ENSG00000075151	chr1_20969473_21050994_-	3		0		0	3	5	0	0	1	0.71925	0.38252	1.05597	75	0.03846	0.06013	0.00862	0.11163	HLF	50M	untreated
ENSG00000075151	chr1_21002712_21111383_-	4		0	279	2	10	0	279	139.5	0.02787	0.04018	0.00847	0.0719	75	0.05063	0.07147	0.016	0.12695	HLF	50M	untreated
ENSG00000117298	chr1_21225249_21228041_-	1	505	4	479	3	0	0	984	140.571	0.00706	0.02009	-0.00272	0.04289	114.893	0.00863	0.02439	-0.00324	0.05203	HLF	50M	untreated
ENSG00000117298	chr1_21272698_21290156_-	2	508	3	452	8	0	0	960	87.273	0.0224	0.04211	0.00131	0.0829	114.893	0.01711	0.03247	0.00086	0.06409	HLF	50M	untreated
ENSG00000117298	chr1_21279360_21290069_-	1	0	0	0	0	0	0	0	0	1	0.60327	0.16749	1.03905	114.893	0.00863	0.02439	-0.00324	0.05203	HLF	50M	untreated
ENSG00000090686	chr1_21680807_21721163_-	1	92	2		0	0	1	92	46	0.02128	0.05745	-0.00652	0.12141	73.25	0.01347	0.0374	-0.00468	0.07949	HLF	50M	untreated
ENSG00000090686	chr1_21680807_21736625_-	2	92	2		0	0	2	92	46	0.04167	0.07563	0.00365	0.14761	73.25	0.02658	0.04957	0.00173	0.09741	HLF	50M	untreated
ENSG00000090686	chr1_21715388_21721764_-	1		0		0	3	2	0	0	1	0.60327	0.16749	1.03905	73.25	0.01347	0.0374	-0.00468	0.07949	HLF	50M	untreated
ENSG00000090686	chr1_21715388_21724095_-	1		0		0	3	5	0	0	1	0.60327	0.16749	1.03905	73.25	0.01347	0.0374	-0.00468	0.07949	HLF	50M	untreated
ENSG00000090686	chr1_21715388_21729832_-	1		0		0	3	4	0	0	1	0.60327	0.16749	1.03905	73.25	0.01347	0.0374	-0.00468	0.07949	HLF	50M	untreated
ENSG00000090686	chr1_21715388_21748271_-	1		0		0	3	3	0	0	1	0.60327	0.16749	1.03905	73.25	0.01347	0.0374	-0.00468	0.07949	HLF	50M	untreated
ENSG00000090686	chr1_21747066_21757783_-	1		0	198	1	2	0	198	198	0.00503	0.0144	-0.002	0.03079	73.25	0.01347	0.0374	-0.00468	0.07949	HLF	50M	untreated
ENSG00000070831	chr1_22078428_22086866_+	6	504	2	1218	4	0	0	1722	287	0.02048	0.02668	0.00835	0.04502	193.889	0.03002	0.03888	0.01233	0.06542	HLF	50M	untreated
ENSG00000070831	chr1_22086438_22086866_+	1		0	1218	4	1	0	1218	304.5	0.00327	0.00944	-0.00134	0.02022	193.889	0.00513	0.0147	-0.00203	0.03143	HLF	50M	untreated
ENSG00000184677	chr1_22489879_22490645_+	1	66	3		0	0	1	66	22	0.04348	0.10882	-0.00899	0.22663	32.526	0.02983	0.07816	-0.0079	0.16423	HLF	50M	untreated
ENSG00000184677	chr1_22489879_22491533_+	4	66	3	59	2	0	0	125	25	0.13793	0.18028	0.04881	0.31176	32.526	0.10951	0.14667	0.03754	0.25581	HLF	50M	untreated
ENSG00000133216	chr1_22781420_22785076_+	1	64	2	373	6	0	0	437	54.625	0.01798	0.04912	-0.00581	0.10405	103.974	0.00953	0.02684	-0.00353	0.05721	HLF	50M	untreated
ENSG00000133216	chr1_22892883_22896478_+	1	313	3	324	2	0	0	637	127.4	0.00779	0.02209	-0.00296	0.04714	103.974	0.00953	0.02684	-0.00353	0.05721	HLF	50M	untreated
ENSG00000004487	chr1_23030468_23050520_+	5	285	3		0	0	1	285	95	0.05	0.06665	0.01868	0.11462	194.769	0.02503	0.03399	0.0091	0.05888	HLF	50M	untreated
ENSG00000004487	chr1_23030468_23059167_+	1	286	4	493	1	0	0	779	155.8	0.00638	0.01818	-0.00248	0.03884	194.769	0.00511	0.01463	-0.00203	0.03129	HLF	50M	untreated
ENSG00000004487	chr1_23044426_23059167_+	1	3	2	493	1	4	0	496	165.333	0.00601	0.01716	-0.00235	0.03668	194.769	0.00511	0.01463	-0.00203	0.03129	HLF	50M	untreated
ENSG00000004487	chr1_23050386_23057565_+	1	1	1		0	3	2	1	1	0.5	0.5	0.09453	0.90547	194.769	0.00511	0.01463	-0.00203	0.03129	HLF	50M	untreated
ENSG00000004487	chr1_23050386_23059167_+	1	1	1	493	1	3	0	494	247	0.00403	0.0116	-0.00163	0.02482	194.769	0.00511	0.01463	-0.00203	0.03129	HLF	50M	untreated
ENSG00000240553	chr1_23030468_23050520_+	5	0	0		0	0	1	0	0	1	0.78275	0.51094	1.05457	217.182	0.0225	0.03062	0.00816	0.05308	HLF	50M	untreated
ENSG00000240553	chr1_23030468_23059167_+	1	0	0	493	1	0	0	493	493	0.00202	0.00587	-0.00084	0.01258	217.182	0.00458	0.01316	-0.00183	0.02814	HLF	50M	untreated
ENSG00000240553	chr1_23044426_23059167_+	1		0	493	1	4	0	493	493	0.00202	0.00587	-0.00084	0.01258	217.182	0.00458	0.01316	-0.00183	0.02814	HLF	50M	untreated
ENSG00000240553	chr1_23050386_23057565_+	1		0		0	3	2	0	0	1	0.60327	0.16749	1.03905	217.182	0.00458	0.01316	-0.00183	0.02814	HLF	50M	untreated
ENSG00000240553	chr1_23050386_23059167_+	1		0	493	1	3	0	493	493	0.00202	0.00587	-0.00084	0.01258	217.182	0.00458	0.01316	-0.00183	0.02814	HLF	50M	untreated
ENSG00000125944	chr1_23323555_23341020_-	1	937	5	546	6	0	0	1483	134.818	0.00736	0.02091	-0.00282	0.04465	248.364	0.00401	0.01154	-0.00162	0.02469	HLF	50M	untreated
ENSG00000117305	chr1_23808134_23826183_-	1	74	2	3	1	0	0	77	25.667	0.0375	0.09574	-0.00867	0.20015	23.333	0.0411	0.10367	-0.00889	0.21623	HLF	50M	untreated
ENSG00000133226	chr1_24652433_24655123_+	1	1	1	88	2	0	0	89	29.667	0.03261	0.08464	-0.00823	0.17751	121.275	0.00818	0.02316	-0.00309	0.04941	HLF	50M	untreated
ENSG00000133226	chr1_24666814_24670315_+	1	498	4	423	1	0	0	921	184.2	0.0054	0.01545	-0.00213	0.03303	121.275	0.00818	0.02316	-0.00309	0.04941	HLF	50M	untreated
ENSG00000162430	chr1_25809820_25811431_+	1	1	1	1	1	0	0	2	1	0.5	0.5	0.09453	0.90547	122.692	0.00808	0.0229	-0.00306	0.04886	HLF	50M	untreated
ENSG00000130695	chr1_26239761_26269614_+	1	79	4	104	3	0	0	183	26.143	0.03684	0.09427	-0.00862	0.19715	35.65	0.02729	0.07213	-0.00755	0.15182	HLF	50M	untreated
ENSG00000130695	chr1_26244165_26259802_+	1	3	2	2	2	4	2	5	1.25	0.44444	0.47948	0.08275	0.87621	35.65	0.02729	0.07213	-0.00755	0.15182	HLF	50M	untreated
ENSG00000130695	chr1_26255170_26259802_+	1	1	1	2	2	2	2	3	1	0.5	0.5	0.09453	0.90547	35.65	0.02729	0.07213	-0.00755	0.15182	HLF	50M	untreated
ENSG00000130695	chr1_26257596_26259802_+	2		0	1	1	4	2	1	1	0.66667	0.57308	0.20244	0.94373	35.65	0.05312	0.0945	0.00549	0.1835	HLF	50M	untreated
ENSG00000117682	chr1_26446315_26457905_+	1	200	2	2	1	0	1	202	67.333	0.01463	0.04047	-0.00499	0.08593	36.182	0.02689	0.0712	-0.00749	0.14989	HLF	50M	untreated
ENSG00000117682	chr1_26446315_26460144_+	1	200	2	124	6	0	0	324	40.5	0.0241	0.06442	-0.00704	0.13588	36.182	0.02689	0.0712	-0.00749	0.14989	HLF	50M	untreated
ENSG00000117713	chr1_26729650_26732792_+	52	189	2	329	2	0	0	518	129.5	0.2865	0.29093	0.22554	0.35632	147.714	0.26037	0.26489	0.20427	0.32552	HLF	50M	untreated
ENSG00000117713	chr1_26731151_26732792_+	1	1	1	329	2	2	0	330	110	0.00901	0.02543	-0.00336	0.05423	147.714	0.00672	0.01915	-0.0026	0.04089	HLF	50M	untreated
ENSG00000204160	chr1_26848607_26852865_+	1	162	2	201	2	0	0	363	90.75	0.0109	0.03055	-0.00395	0.06506	38.583	0.02526	0.06726	-0.00724	0.14176	HLF	50M	untreated
ENSG00000090273	chr1_26942659_26943065_+	2	1009	1	1000	4	0	0	2009	401.8	0.00495	0.00962	0.00014	0.01909	246.067	0.00806	0.01556	0.00028	0.03085	HLF	50M	untreated
ENSG00000090020	chr1_27105884_27109777_-	1	49	1	61	3	0	0	110	27.5	0.03509	0.09031	-0.00847	0.1891	51.643	0.019	0.05171	-0.00604	0.10946	HLF	50M	untreated
ENSG00000186501	chr1_27332101_27333932_+	1	0	0	0	0	0	0	0	0	1	0.60327	0.16749	1.03905	81.667	0.0121	0.03376	-0.0043	0.07182	HLF	50M	untreated
ENSG00000158195	chr1_27412571_27428933_-	1	520	1	368	2	0	0	888	296	0.00337	0.00971	-0.00137	0.02079	108.667	0.00912	0.02573	-0.0034	0.05486	HLF	50M	untreated
ENSG00000158161	chr1_27988534_28004419_-	1	41	1	36	1	0	0	77	38.5	0.02532	0.06739	-0.00725	0.14203	22.647	0.04229	0.10625	-0.00895	0.22146	HLF	50M	untreated
ENSG00000158161	chr1_28035543_28042650_-	1	47	4		0	0	2	47	11.75	0.07843	0.17604	-0.00722	0.3593	22.647	0.04229	0.10625	-0.00895	0.22146	HLF	50M	untreated
ENSG00000158161	chr1_28035543_28058094_-	4	47	4	46	3	0	0	93	13.286	0.2314	0.28024	0.08873	0.47176	22.647	0.15011	0.1942	0.05378	0.33462	HLF	50M	untreated
ENSG00000204138	chr1_28459084_28465849_+	1	195	8		0	0	3	195	24.375	0.03941	0.09997	-0.0088	0.20874	31.656	0.03062	0.08003	-0.008	0.16806	HLF	50M	untreated
ENSG00000204138	chr1_28459084_28480604_+	1	195	8	336	1	0	0	531	59	0.01667	0.04575	-0.0055	0.09701	31.656	0.03062	0.08003	-0.008	0.16806	HLF	50M	untreated
ENSG00000204138	chr1_28473553_28474151_+	2		0		0	6	2	0	0	1	0.67119	0.29022	1.05215	31.656	0.05942	0.10456	0.00662	0.2025	HLF	50M	untreated
ENSG00000204138	chr1_28473553_28476291_+	2		0		0	6	1	0	0	1	0.67119	0.29022	1.05215	31.656	0.05942	0.10456	0.00662	0.2025	HLF	50M	untreated
ENSG00000204138	chr1_28473553_28480604_+	3		0	336	1	6	0	336	336	0.00885	0.01435	0.00176	0.02694	31.656	0.08657	0.12782	0.02235	0.23329	HLF	50M	untreated
ENSG00000197989	chr1_28580559_28581229_-	1	99	2	158	2	0	0	257	64.25	0.01533	0.04227	-0.00517	0.08972	39.9	0.02445	0.06528	-0.0071	0.13766	HLF	50M	untreated
ENSG00000162419	chr1_28690073_28704329_+	1	109	4	116	3	0	0	225	32.143	0.03017	0.07897	-0.00795	0.16589	23.588	0.04067	0.10274	-0.00887	0.21435	HLF	50M	untreated
ENSG00000198492	chr1_28742402_28743986_+	1	284	3	242	2	0	0	526	105.2	0.00942	0.02654	-0.00349	0.05658	69.467	0.01419	0.03931	-0.00488	0.08349	HLF	50M	untreated
ENSG00000116350	chr1_29150102_29154910_-	1	246	2	253	1	0	0	499	166.333	0.00598	0.01706	-0.00234	0.03646	38.565	0.02527	0.06729	-0.00724	0.14182	HLF	50M	untreated
ENSG00000116350	chr1_29154695_29154910_-	1	12	1	253	1	1	0	265	132.5	0.00749	0.02127	-0.00286	0.0454	38.565	0.02527	0.06729	-0.00724	0.14182	HLF	50M	untreated
ENSG00000116353	chr1_29200616_29201942_-	1	2	1	2	1	0	0	4	2	0.33333	0.42692	0.05627	0.79756	23.143	0.04142	0.10437	-0.00891	0.21765	HLF	50M	untreated
ENSG00000116353	chr1_29216004_29220921_-	1	106	4	44	5	0	0	150	16.667	0.0566	0.1358	-0.00898	0.28058	23.143	0.04142	0.10437	-0.00891	0.21765	HLF	50M	untreated
ENSG00000134644	chr1_30936642_30966197_-	1	209	1		0	0	3	209	209	0.00476	0.01366	-0.0019	0.02922	93.333	0.0106	0.02975	-0.00386	0.06336	HLF	50M	untreated
ENSG00000134644	chr1_30936642_31059577_-	1	209	1	343	2	0	0	552	184	0.00541	0.01547	-0.00213	0.03307	93.333	0.0106	0.02975	-0.00386	0.06336	HLF	50M	untreated
ENSG00000134644	chr1_30945345_30981405_-	1		0		0	4	9	0	0	1	0.60327	0.16749	1.03905	93.333	0.0106	0.02975	-0.00386	0.06336	HLF	50M	untreated
ENSG00000134644	chr1_30964673_30967310_-	1		0		0	5	2	0	0	1	0.60327	0.16749	1.03905	93.333	0.0106	0.02975	-0.00386	0.06336	HLF	50M	untreated
ENSG00000134644	chr1_30992389_30995220_-	6		0		0	6	5	0	0	1	0.80483	0.55721	1.05245	93.333	0.0604	0.07677	0.0254	0.12814	HLF	50M	untreated
ENSG00000134644	chr1_30992389_31007102_-	7		0		0	8	4	0	0	1	0.82283	0.59555	1.05011	93.333	0.06977	0.08563	0.0319	0.13937	HLF	50M	untreated
ENSG00000134644	chr1_31028795_31059577_-	1		0	343	2	5	0	343	171.5	0.0058	0.01656	-0.00227	0.0354	93.333	0.0106	0.02975	-0.00386	0.06336	HLF	50M	untreated
ENSG00000121766	chr1_31337174_31348974_+	3	154	2	146	4	0	0	300	50	0.0566	0.08657	0.01347	0.15968	26.174	0.10283	0.14904	0.02756	0.27053	HLF	50M	untreated
ENSG00000269967	chr1_31915894_31919658_-	9	735	6	0	0	0	0	735	122.5	0.06844	0.08069	0.0348	0.12658	146.2	0.05799	0.06867	0.02936	0.10797	HLF	50M	untreated
ENSG00000184007	chr1_31915894_31919658_-	9	735	6	246	3	0	0	981	109	0.07627	0.08963	0.03891	0.14035	111.182	0.07489	0.08805	0.03818	0.13793	HLF	50M	untreated
ENSG00000121774	chr1_32030297_32033334_+	2	538	2	1273	3	0	0	1811	362.2	0.00549	0.01065	0.00016	0.02114	167.9	0.01177	0.02257	0.00048	0.04465	HLF	50M	untreated
ENSG00000121774	chr1_32036909_32038619_+	1	1271	2	807	2	0	0	2078	519.5	0.00192	0.00557	-8e-04	0.01194	167.9	0.00592	0.01691	-0.00232	0.03614	HLF	50M	untreated
ENSG00000025800	chr1_32154587_32159531_+	1	254	10	264	2	0	0	518	43.167	0.02264	0.06084	-0.00678	0.12846	78.421	0.01259	0.03508	-0.00444	0.0746	HLF	50M	untreated
ENSG00000160058	chr1_32376261_32386895_-	1	145	3	229	3	0	0	374	62.333	0.01579	0.04348	-0.00529	0.09225	43.308	0.02257	0.06066	-0.00676	0.12809	HLF	50M	untreated
ENSG00000254553	chr1_32592930_32593754_+	2	27	3	49	2	0	0	76	15.2	0.11628	0.18634	0.01996	0.35271	11.062	0.15312	0.23195	0.03074	0.43316	HLF	50M	untreated
ENSG00000160062	chr1_32592930_32593754_+	2	27	3	49	2	0	0	76	15.2	0.11628	0.18634	0.01996	0.35271	13.154	0.13198	0.20641	0.0244	0.38841	HLF	50M	untreated
ENSG00000176261	chr1_32627507_32634110_-	1	201	6	17	8	0	5	218	15.571	0.06034	0.14309	-0.00882	0.29499	12.08	0.07645	0.17261	-0.00745	0.35267	HLF	50M	untreated
ENSG00000176261	chr1_32631826_32634792_-	1	10	3	76	11	6	0	86	6.143	0.14	0.2659	0.00462	0.52718	12.08	0.07645	0.17261	-0.00745	0.35267	HLF	50M	untreated
ENSG00000116497	chr1_32825312_32830067_+	3	124	7		0	0	7	124	17.714	0.14483	0.20039	0.04206	0.35872	24.727	0.1082	0.15588	0.02934	0.28241	HLF	50M	untreated
ENSG00000116497	chr1_32825312_32853166_+	3	124	7	144	1	0	0	268	33.5	0.08219	0.12198	0.02099	0.22297	24.727	0.1082	0.15588	0.02934	0.28241	HLF	50M	untreated
ENSG00000116514	chr1_32948221_32949774_-	3	81	1	61	1	0	0	142	71	0.04054	0.06322	0.00915	0.11728	38.938	0.07153	0.10749	0.01776	0.19721	HLF	50M	untreated
ENSG00000271741	chr1_35014696_35019602_-	1	36	4	74	1	0	0	110	22	0.04348	0.10882	-0.00899	0.22663	27.303	0.03533	0.09086	-0.0085	0.19022	HLF	50M	untreated
ENSG00000163867	chr1_35014696_35019602_-	1	36	4	74	1	0	0	110	22	0.04348	0.10882	-0.00899	0.22663	21.03	0.04539	0.1129	-0.00905	0.23484	HLF	50M	untreated
ENSG00000146463	chr1_35358924_35361789_+	5	135	5	1	1	0	6	136	22.667	0.18072	0.21965	0.07509	0.36421	32.093	0.1348	0.16907	0.05425	0.28389	HLF	50M	untreated
ENSG00000146463	chr1_35358924_35370627_+	1	147	6	181	3	0	0	328	36.444	0.02671	0.07075	-0.00747	0.14896	32.093	0.03022	0.07908	-0.00795	0.16611	HLF	50M	untreated
ENSG00000146463	chr1_35381258_35389082_+	9	183	4		0	0	2	183	45.75	0.16438	0.18639	0.08667	0.2861	32.093	0.21902	0.24304	0.11763	0.36845	HLF	50M	untreated
ENSG00000146463	chr1_35381258_35390098_+	7	183	4		0	0	2	183	45.75	0.1327	0.15763	0.06269	0.25258	32.093	0.17906	0.20778	0.08642	0.32914	HLF	50M	untreated
ENSG00000146463	chr1_35381258_35393739_+	1	183	4		0	0	1	183	45.75	0.02139	0.05773	-0.00654	0.122	32.093	0.03022	0.07908	-0.00795	0.16611	HLF	50M	untreated
ENSG00000146463	chr1_35381258_35399576_+	3	183	4	161	2	0	0	344	57.333	0.04972	0.07668	0.01158	0.14178	32.093	0.08549	0.12639	0.02201	0.23076	HLF	50M	untreated
ENSG00000146463	chr1_35392211_35399576_+	2		0	161	2	2	0	161	80.5	0.02424	0.04541	0.00149	0.08933	32.093	0.05866	0.10336	0.00648	0.20023	HLF	50M	untreated
ENSG00000227409	chr1_35358924_35361789_+	5	0	0	7	2	0	0	7	3.5	0.58824	0.56077	0.28388	0.83766	3.5	0.58824	0.56077	0.28388	0.83766	HLF	50M	untreated
ENSG00000142687	chr1_35441046_35507135_-	1	179	6	152	5	0	0	331	30.091	0.03216	0.08361	-0.00818	0.17541	21.857	0.04375	0.1094	-0.009	0.2278	HLF	50M	untreated
ENSG00000142687	chr1_35470862_35507135_-	1		0	152	5	3	0	152	30.4	0.03185	0.08288	-0.00815	0.17391	21.857	0.04375	0.1094	-0.009	0.2278	HLF	50M	untreated
ENSG00000142687	chr1_35506611_35507135_-	1		0	138	3	2	0	138	46	0.02128	0.05745	-0.00652	0.12141	21.857	0.04375	0.1094	-0.009	0.2278	HLF	50M	untreated
ENSG00000092853	chr1_35739135_35746992_-	2	202	1	155	2	0	0	357	119	0.01653	0.03141	0.00081	0.062	67.167	0.02892	0.0537	0.00199	0.10541	HLF	50M	untreated
ENSG00000092853	chr1_35747906_35748604_-	1	155	2		0	0	1	155	77.5	0.01274	0.03547	-0.00448	0.07542	67.167	0.01467	0.04056	-0.005	0.08613	HLF	50M	untreated
ENSG00000092853	chr1_35747906_35749811_-	1	155	2		0	0	4	155	77.5	0.01274	0.03547	-0.00448	0.07542	67.167	0.01467	0.04056	-0.005	0.08613	HLF	50M	untreated
ENSG00000092853	chr1_35747906_35753936_-	1	155	2	157	3	0	0	312	62.4	0.01577	0.04344	-0.00528	0.09216	67.167	0.01467	0.04056	-0.005	0.08613	HLF	50M	untreated
ENSG00000092853	chr1_35760341_35765326_-	1	156	2	178	4	0	0	334	55.667	0.01765	0.04827	-0.00574	0.10228	67.167	0.01467	0.04056	-0.005	0.08613	HLF	50M	untreated
ENSG00000092847	chr1_35892556_35895269_+	1	223	2	210	3	0	0	433	86.6	0.01142	0.03194	-0.0041	0.06798	49.861	0.01966	0.05339	-0.00618	0.11297	HLF	50M	untreated
ENSG00000092847	chr1_35901473_35902337_+	2	210	4	239	5	0	0	449	49.889	0.03854	0.07035	0.00321	0.1375	49.861	0.03856	0.07039	0.00321	0.13756	HLF	50M	untreated
ENSG00000092847	chr1_35913841_35915542_+	1	208	2	174	1	0	0	382	127.333	0.00779	0.0221	-0.00296	0.04716	49.861	0.01966	0.05339	-0.00618	0.11297	HLF	50M	untreated
ENSG00000126070	chr1_35945691_35973511_+	1	85	4		0	0	5	85	21.25	0.04494	0.11194	-0.00904	0.23293	34.231	0.02838	0.07475	-0.00771	0.15722	HLF	50M	untreated
ENSG00000126070	chr1_35966954_36027298_+	1		0		0	1	1	0	0	1	0.60327	0.16749	1.03905	34.231	0.02838	0.07475	-0.00771	0.15722	HLF	50M	untreated
ENSG00000126070	chr1_36009474_36036267_+	1		0	67	2	1	0	67	33.5	0.02899	0.07618	-0.00779	0.16015	34.231	0.02838	0.07475	-0.00771	0.15722	HLF	50M	untreated
ENSG00000116871	chr1_36170970_36173478_+	2	138	5		0	0	3	138	27.6	0.06757	0.11724	0.00821	0.22628	392.267	0.00507	0.00985	0.00015	0.01955	HLF	50M	untreated
ENSG00000116871	chr1_36172463_36176842_+	1	1	1	962	3	1	0	963	240.75	0.00414	0.01189	-0.00167	0.02545	392.267	0.00254	0.00736	-0.00105	0.01576	HLF	50M	untreated
ENSG00000196182	chr1_36358238_36362656_-	1	329	3	201	15	0	0	530	29.444	0.03285	0.08519	-0.00826	0.17863	67.023	0.0147	0.04064	-0.00501	0.0863	HLF	50M	untreated
ENSG00000134697	chr1_37582222_37583933_-	1	209	2	275	1	0	0	484	161.333	0.00616	0.01758	-0.0024	0.03756	187.273	0.00531	0.0152	-0.0021	0.03251	HLF	50M	untreated
ENSG00000204084	chr1_37864311_37868614_-	1	59	2	65	1	0	0	124	41.333	0.02362	0.06326	-0.00696	0.13347	25.955	0.0371	0.09484	-0.00864	0.19832	HLF	50M	untreated
ENSG00000127603	chr1_39231181_39258028_+	3	655	12	650	9	0	0	1305	62.143	0.04605	0.07133	0.0106	0.13207	52.325	0.05423	0.08317	0.01281	0.15353	HLF	50M	untreated
ENSG00000127603	chr1_39284065_39359264_+	1	732	1		0	0	1	732	732	0.00136	0.00396	-0.00057	0.0085	52.325	0.01875	0.05109	-0.00599	0.10817	HLF	50M	untreated
ENSG00000127603	chr1_39309569_39319747_+	1		0		0	4	3	0	0	1	0.60327	0.16749	1.03905	52.325	0.01875	0.05109	-0.00599	0.10817	HLF	50M	untreated
ENSG00000127603	chr1_39331202_39340717_+	1		0		0	5	2	0	0	1	0.60327	0.16749	1.03905	52.325	0.01875	0.05109	-0.00599	0.10817	HLF	50M	untreated
ENSG00000127603	chr1_39349477_39388658_+	5		0	798	6	8	0	798	133	0.03623	0.04879	0.01334	0.08425	52.325	0.08722	0.11315	0.03376	0.19253	HLF	50M	untreated
ENSG00000127603	chr1_39350784_39359264_+	1		0		0	2	1	0	0	1	0.60327	0.16749	1.03905	52.325	0.01875	0.05109	-0.00599	0.10817	HLF	50M	untreated
ENSG00000127603	chr1_39350784_39372596_+	1		0		0	2	4	0	0	1	0.60327	0.16749	1.03905	52.325	0.01875	0.05109	-0.00599	0.10817	HLF	50M	untreated
ENSG00000127603	chr1_39422373_39468732_+	1	1135	6		0	0	3	1135	189.167	0.00526	0.01506	-0.00208	0.03219	52.325	0.01875	0.05109	-0.00599	0.10817	HLF	50M	untreated
ENSG00000127603	chr1_39429826_39430908_+	1		0		0	4	1	0	0	1	0.60327	0.16749	1.03905	52.325	0.01875	0.05109	-0.00599	0.10817	HLF	50M	untreated
ENSG00000127603	chr1_39434413_39435761_+	1		0		0	3	3	0	0	1	0.60327	0.16749	1.03905	52.325	0.01875	0.05109	-0.00599	0.10817	HLF	50M	untreated
ENSG00000127603	chr1_39434413_39439500_+	1		0		0	6	2	0	0	1	0.60327	0.16749	1.03905	52.325	0.01875	0.05109	-0.00599	0.10817	HLF	50M	untreated
ENSG00000127603	chr1_39444661_39448763_+	1		0		0	1	2	0	0	1	0.60327	0.16749	1.03905	52.325	0.01875	0.05109	-0.00599	0.10817	HLF	50M	untreated
ENSG00000127603	chr1_39448032_39452350_+	1		0		0	1	2	0	0	1	0.60327	0.16749	1.03905	52.325	0.01875	0.05109	-0.00599	0.10817	HLF	50M	untreated
ENSG00000127603	chr1_39451051_39460794_+	1		0		0	4	3	0	0	1	0.60327	0.16749	1.03905	52.325	0.01875	0.05109	-0.00599	0.10817	HLF	50M	untreated
ENSG00000127603	chr1_39451051_39463686_+	2		0		0	4	5	0	0	1	0.67119	0.29022	1.05215	52.325	0.03682	0.06741	0.00297	0.13184	HLF	50M	untreated
ENSG00000127603	chr1_39452683_39455097_+	1		0		0	2	2	0	0	1	0.60327	0.16749	1.03905	52.325	0.01875	0.05109	-0.00599	0.10817	HLF	50M	untreated
ENSG00000127603	chr1_39458369_39484730_+	1		0	1062	4	2	0	1062	265.5	0.00375	0.0108	-0.00152	0.02313	52.325	0.01875	0.05109	-0.00599	0.10817	HLF	50M	untreated
ENSG00000127603	chr1_39459085_39480009_+	1		0	2	1	2	3	2	2	0.33333	0.42692	0.05627	0.79756	52.325	0.01875	0.05109	-0.00599	0.10817	HLF	50M	untreated
ENSG00000131236	chr1_40064226_40067717_+	1	1847	2	1458	4	0	0	3305	550.833	0.00181	0.00526	-0.00076	0.01127	414.919	0.0024	0.00696	-0.00099	0.01491	HLF	50M	untreated
ENSG00000117000	chr1_40189054_40202614_+	6	100	2	45	3	0	0	145	29	0.17143	0.20393	0.07721	0.33064	23	0.2069	0.24118	0.09487	0.3875	HLF	50M	untreated
ENSG00000117000	chr1_40190771_40202614_+	4	1	1	45	3	1	0	46	11.5	0.25806	0.30612	0.10072	0.51152	23	0.14815	0.19197	0.05297	0.33098	HLF	50M	untreated
ENSG00000084073	chr1_40267785_40272035_+	1	196	3	125	2	0	0	321	64.2	0.01534	0.0423	-0.00517	0.08978	60.824	0.01617	0.04448	-0.00538	0.09434	HLF	50M	untreated
ENSG00000066136	chr1_40738835_40758294_+	1	145	4	299	4	0	0	444	55.5	0.0177	0.0484	-0.00575	0.10256	35.269	0.02757	0.07282	-0.0076	0.15323	HLF	50M	untreated
ENSG00000066136	chr1_40762887_40769415_+	1	304	5	436	4	0	0	740	82.222	0.01202	0.03355	-0.00428	0.07137	35.269	0.02757	0.07282	-0.0076	0.15323	HLF	50M	untreated
ENSG00000171793	chr1_40983277_40988710_+	1	394	5	557	1	0	0	951	158.5	0.00627	0.01788	-0.00244	0.0382	214.208	0.00465	0.01333	-0.00186	0.02852	HLF	50M	untreated
ENSG00000171793	chr1_41001028_41003176_+	1	523	5		0	0	1	523	104.6	0.00947	0.02669	-0.00351	0.05688	214.208	0.00465	0.01333	-0.00186	0.02852	HLF	50M	untreated
ENSG00000171793	chr1_41003113_41008714_+	1		0	527	1	2	0	527	527	0.00189	0.00549	-0.00079	0.01177	214.208	0.00465	0.01333	-0.00186	0.02852	HLF	50M	untreated
ENSG00000010803	chr1_41070594_41075451_-	12	127	3		0	0	3	127	42.333	0.22086	0.23929	0.12965	0.34893	18.5	0.39344	0.40536	0.24115	0.56957	HLF	50M	untreated
ENSG00000010803	chr1_41070594_41186250_-	1	129	4	73	4	0	0	202	25.25	0.0381	0.09706	-0.00871	0.20284	18.5	0.05128	0.12513	-0.0091	0.25936	HLF	50M	untreated
ENSG00000010803	chr1_41113282_41117010_-	1	2	1		0	4	5	2	2	0.33333	0.42692	0.05627	0.79756	18.5	0.05128	0.12513	-0.0091	0.25936	HLF	50M	untreated
ENSG00000010803	chr1_41113282_41152741_-	1	2	1		0	4	10	2	2	0.33333	0.42692	0.05627	0.79756	18.5	0.05128	0.12513	-0.0091	0.25936	HLF	50M	untreated
ENSG00000010803	chr1_41142877_41186250_-	1		0	73	4	4	0	73	18.25	0.05195	0.12649	-0.00909	0.26207	18.5	0.05128	0.12513	-0.0091	0.25936	HLF	50M	untreated
ENSG00000127124	chr1_41575543_41585318_-	2	15	2	13	2	0	0	28	7	0.22222	0.30532	0.05343	0.55721	3.892	0.33944	0.40281	0.09469	0.71094	HLF	50M	untreated
ENSG00000198815	chr1_42265114_42278672_-	2	168	5	5	1	0	3	173	28.833	0.06486	0.11307	0.00767	0.21848	43.871	0.0436	0.07887	0.00394	0.1538	HLF	50M	untreated
ENSG00000198815	chr1_42265114_42311110_-	4	168	5	104	3	0	4	272	34	0.10526	0.14151	0.03589	0.24712	43.871	0.08356	0.11449	0.02771	0.20128	HLF	50M	untreated
ENSG00000198815	chr1_42278347_42323827_-	1	3	1	107	6	2	0	110	15.714	0.05983	0.14209	-0.00884	0.29303	43.871	0.02229	0.05996	-0.00671	0.12663	HLF	50M	untreated
ENSG00000186409	chr1_42480460_42498916_+	1	5	3	8	3	0	0	13	2.167	0.31579	0.41676	0.05174	0.78179	2.034	0.3296	0.42481	0.05532	0.7943	HLF	50M	untreated
ENSG00000117394	chr1_42930625_42931206_-	1	557	2	709	1	0	0	1266	422	0.00236	0.00684	-0.00098	0.01466	289.267	0.00345	0.00993	-0.0014	0.02126	HLF	50M	untreated
ENSG00000198198	chr1_43451409_43452319_-	1	42	3	46	3	0	0	88	14.667	0.06383	0.14972	-0.00861	0.30805	35.489	0.02741	0.07242	-0.00757	0.15241	HLF	50M	untreated
ENSG00000178922	chr1_43451409_43452319_-	1	42	3	46	3	0	0	88	14.667	0.06383	0.14972	-0.00861	0.30805	9.583	0.09449	0.20249	-0.0049	0.40987	HLF	50M	untreated
ENSG00000142949	chr1_43569589_43589000_+	1	1128	7	1070	3	0	0	2198	219.8	0.00453	0.013	-0.00181	0.02782	282.585	0.00353	0.01016	-0.00143	0.02176	HLF	50M	untreated
ENSG00000126091	chr1_43792101_43858308_+	1	59	3	79	6	0	0	138	15.333	0.06122	0.14477	-0.00877	0.29832	14.513	0.06446	0.15091	-0.00857	0.31039	HLF	50M	untreated
ENSG00000126091	chr1_43814890_43838311_+	1	9	1	54	2	4	2	63	21	0.04545	0.11303	-0.00905	0.23511	14.513	0.06446	0.15091	-0.00857	0.31039	HLF	50M	untreated
ENSG00000126091	chr1_43920403_43921638_+	1	72	2	57	3	0	0	129	25.8	0.03731	0.09532	-0.00866	0.1993	14.513	0.06446	0.15091	-0.00857	0.31039	HLF	50M	untreated
ENSG00000117419	chr1_44284834_44339322_-	4	386	5	17	3	0	6	403	50.375	0.07356	0.1017	0.02406	0.17935	48	0.07692	0.10603	0.02528	0.18678	HLF	50M	untreated
ENSG00000117419	chr1_44284834_44352925_-	2	386	5	55	5	0	0	441	44.1	0.04338	0.07851	0.00391	0.15311	48	0.04	0.07282	0.00341	0.14223	HLF	50M	untreated
ENSG00000117419	chr1_44308309_44339322_-	7	4	2	17	3	2	6	21	4.2	0.625	0.59308	0.34481	0.84134	48	0.12727	0.15161	0.05997	0.24324	HLF	50M	untreated
ENSG00000117419	chr1_44308309_44352925_-	1	4	2	55	5	2	0	59	8.429	0.10606	0.2201	-0.00282	0.44302	48	0.02041	0.05527	-0.00634	0.11689	HLF	50M	untreated
ENSG00000142945	chr1_44753254_44753699_+	2	0	0	0	0	0	0	0	0	1	0.67119	0.29022	1.05215	144.816	0.01362	0.02602	6e-04	0.05145	HLF	50M	untreated
ENSG00000070785	chr1_44926627_44941665_-	2	130	2	141	3	0	0	271	54.2	0.03559	0.0653	0.00281	0.12779	57.833	0.03343	0.06158	0.00253	0.12062	HLF	50M	untreated
ENSG00000117448	chr1_45566568_45567020_+	1	442	3	330	3	0	0	772	128.667	0.00771	0.02188	-0.00294	0.04669	111.609	0.00888	0.02508	-0.00332	0.05348	HLF	50M	untreated
ENSG00000132780	chr1_45584107_45606591_+	1	0	0	548	6	0	0	548	91.333	0.01083	0.03037	-0.00393	0.06467	215.931	0.00461	0.01323	-0.00184	0.0283	HLF	50M	untreated
ENSG00000159592	chr1_45640209_45642499_-	1	231	2	230	3	0	0	461	92.2	0.01073	0.0301	-0.0039	0.06409	65.172	0.01511	0.04172	-0.00512	0.08855	HLF	50M	untreated
ENSG00000159592	chr1_45654542_45661225_-	1	226	4	212	8	0	0	438	36.5	0.02667	0.07065	-0.00746	0.14876	65.172	0.01511	0.04172	-0.00512	0.08855	HLF	50M	untreated
ENSG00000159592	chr1_45659027_45661225_-	3		0	212	8	4	0	212	26.5	0.10169	0.14759	0.02719	0.26798	65.172	0.04401	0.06833	0.01006	0.12661	HLF	50M	untreated
ENSG00000117461	chr1_46055794_46080750_-	1	71	2		0	0	1	71	35.5	0.0274	0.0724	-0.00757	0.15237	30.833	0.03141	0.08187	-0.0081	0.17184	HLF	50M	untreated
ENSG00000117461	chr1_46055794_46131956_-	1	71	2	6	1	0	0	77	25.667	0.0375	0.09574	-0.00867	0.20015	30.833	0.03141	0.08187	-0.0081	0.17184	HLF	50M	untreated
ENSG00000117461	chr1_46066053_46077613_-	1		0		0	1	1	0	0	1	0.60327	0.16749	1.03905	30.833	0.03141	0.08187	-0.0081	0.17184	HLF	50M	untreated
ENSG00000278139	chr1_46055794_46080750_-	1	71	2		0	0	1	71	35.5	0.0274	0.0724	-0.00757	0.15237	24.375	0.03941	0.09997	-0.0088	0.20874	HLF	50M	untreated
ENSG00000278139	chr1_46055794_46131956_-	1	71	2	6	1	0	0	77	25.667	0.0375	0.09574	-0.00867	0.20015	24.375	0.03941	0.09997	-0.0088	0.20874	HLF	50M	untreated
ENSG00000278139	chr1_46066053_46077613_-	1		0		0	1	1	0	0	1	0.60327	0.16749	1.03905	24.375	0.03941	0.09997	-0.0088	0.20874	HLF	50M	untreated
ENSG00000123472	chr1_46652580_46658737_-	1	143	2	94	3	0	0	237	47.4	0.02066	0.05591	-0.00639	0.11821	36	0.02703	0.07152	-0.00751	0.15055	HLF	50M	untreated
ENSG00000123473	chr1_47260288_47263116_-	1	75	3		0	0	3	75	25	0.03846	0.09788	-0.00874	0.20449	11	0.08333	0.18438	-0.00659	0.37534	HLF	50M	untreated
ENSG00000123473	chr1_47260288_47272241_-	2	77	5		0	0	2	77	15.4	0.11494	0.18458	0.0196	0.34957	11	0.15385	0.2328	0.03096	0.43465	HLF	50M	untreated
ENSG00000123473	chr1_47262902_47295848_-	1	12	3		0	4	2	12	4	0.2	0.33035	0.02032	0.64038	11	0.08333	0.18438	-0.00659	0.37534	HLF	50M	untreated
ENSG00000123473	chr1_47280240_47282459_-	6		0		0	1	1	0	0	1	0.80483	0.55721	1.05245	11	0.35294	0.38005	0.17165	0.58844	HLF	50M	untreated
ENSG00000123473	chr1_47280240_47295848_-	1		0		0	2	2	0	0	1	0.60327	0.16749	1.03905	11	0.08333	0.18438	-0.00659	0.37534	HLF	50M	untreated
ENSG00000123473	chr1_47287550_47300152_-	1		0		0	3	3	0	0	1	0.60327	0.16749	1.03905	11	0.08333	0.18438	-0.00659	0.37534	HLF	50M	untreated
ENSG00000123473	chr1_47287550_47304996_-	1		0		0	3	1	0	0	1	0.60327	0.16749	1.03905	11	0.08333	0.18438	-0.00659	0.37534	HLF	50M	untreated
ENSG00000123473	chr1_47295764_47301748_-	1		0		0	1	1	0	0	1	0.60327	0.16749	1.03905	11	0.08333	0.18438	-0.00659	0.37534	HLF	50M	untreated
ENSG00000123473	chr1_47295764_47310362_-	1		0	73	3	2	0	73	24.333	0.03947	0.10011	-0.0088	0.20903	11	0.08333	0.18438	-0.00659	0.37534	HLF	50M	untreated
ENSG00000162368	chr1_47368468_47375293_+	2	251	4	292	1	0	0	543	108.6	0.01808	0.03426	0.00093	0.06759	77.857	0.02504	0.04684	0.00157	0.09211	HLF	50M	untreated
ENSG00000185104	chr1_50535368_50596216_-	1	280	1	269	3	0	0	549	137.25	0.00723	0.02056	-0.00277	0.04389	79.966	0.01235	0.03444	-0.00437	0.07325	HLF	50M	untreated
ENSG00000185104	chr1_50539591_50596216_-	1		0	269	3	1	0	269	89.667	0.01103	0.03091	-0.00399	0.0658	79.966	0.01235	0.03444	-0.00437	0.07325	HLF	50M	untreated
ENSG00000185104	chr1_50567076_50596216_-	6		0	269	3	1	0	269	89.667	0.06272	0.0796	0.02642	0.13278	79.966	0.0698	0.0882	0.02955	0.14685	HLF	50M	untreated
ENSG00000185104	chr1_50655441_50744775_-	1	271	4	281	6	0	0	552	55.2	0.01779	0.04865	-0.00577	0.10306	79.966	0.01235	0.03444	-0.00437	0.07325	HLF	50M	untreated
ENSG00000085832	chr1_51394380_51409696_-	1	173	3		0	0	1	173	57.667	0.01705	0.04673	-0.00559	0.09905	49.05	0.01998	0.0542	-0.00625	0.11465	HLF	50M	untreated
ENSG00000085832	chr1_51402434_51465326_-	1	1	1		0	3	1	1	1	0.5	0.5	0.09453	0.90547	49.05	0.01998	0.0542	-0.00625	0.11465	HLF	50M	untreated
ENSG00000085832	chr1_51461090_51481314_-	2		0	112	4	9	0	112	28	0.06667	0.11586	0.00802	0.22369	49.05	0.03918	0.07143	0.0033	0.13956	HLF	50M	untreated
ENSG00000117859	chr1_51740142_51746757_+	1	211	3	304	2	0	0	515	103	0.00962	0.02708	-0.00355	0.05772	149.375	0.00665	0.01894	-0.00257	0.04045	HLF	50M	untreated
ENSG00000117859	chr1_51750144_51765981_+	1	314	3	286	1	0	0	600	150	0.00662	0.01886	-0.00256	0.04029	149.375	0.00665	0.01894	-0.00257	0.04045	HLF	50M	untreated
ENSG00000117859	chr1_51772069_51772723_+	2	286	1	185	3	0	0	471	117.75	0.0167	0.03172	0.00082	0.06262	149.375	0.01321	0.02526	0.00057	0.04995	HLF	50M	untreated
ENSG00000078618	chr1_51805509_51814089_-	1	600	2	1	1	0	1	601	200.333	0.00497	0.01424	-0.00197	0.03045	190.596	0.00522	0.01494	-0.00207	0.03196	HLF	50M	untreated
ENSG00000078618	chr1_51810280_51814813_-	1	1	1	2	2	1	0	3	1	0.5	0.5	0.09453	0.90547	190.596	0.00522	0.01494	-0.00207	0.03196	HLF	50M	untreated
ENSG00000078618	chr1_51814034_51814813_-	1	1	1	2	2	2	0	3	1	0.5	0.5	0.09453	0.90547	190.596	0.00522	0.01494	-0.00207	0.03196	HLF	50M	untreated
ENSG00000078618	chr1_51823663_51827869_-	1	653	2	2	1	0	1	655	218.333	0.00456	0.01309	-0.00182	0.028	190.596	0.00522	0.01494	-0.00207	0.03196	HLF	50M	untreated
ENSG00000078618	chr1_51823663_51834170_-	2	653	2	2	1	0	3	655	218.333	0.00908	0.01749	0.00033	0.03465	190.596	0.01038	0.01996	4e-04	0.03952	HLF	50M	untreated
ENSG00000078618	chr1_51834016_51840514_-	2	2	1	867	5	2	0	869	144.833	0.01362	0.02602	6e-04	0.05144	190.596	0.01038	0.01996	4e-04	0.03952	HLF	50M	untreated
ENSG00000078618	chr1_51840225_51840514_-	1		0	867	5	6	0	867	173.4	0.00573	0.01639	-0.00225	0.03503	190.596	0.00522	0.01494	-0.00207	0.03196	HLF	50M	untreated
ENSG00000157077	chr1_52263772_52281816_+	1	56	1	72	2	0	0	128	42.667	0.0229	0.06148	-0.00683	0.12979	27.481	0.03511	0.09036	-0.00848	0.1892	HLF	50M	untreated
ENSG00000154222	chr1_52357525_52361132_-	1	166	6	167	1	0	0	333	47.571	0.02059	0.05573	-0.00638	0.11783	70.161	0.01405	0.03894	-0.00484	0.08273	HLF	50M	untreated
ENSG00000085840	chr1_52396045_52397863_-	3	73	2	73	1	0	0	146	48.667	0.05806	0.08865	0.01387	0.16343	35.652	0.07762	0.1158	0.01959	0.21201	HLF	50M	untreated
ENSG00000134744	chr1_52445786_52461769_-	1	103	3	61	3	0	0	164	27.333	0.03529	0.09078	-0.00849	0.19005	50.109	0.01957	0.05315	-0.00616	0.11247	HLF	50M	untreated
ENSG00000134744	chr1_52471951_52481923_-	1	81	2	119	3	0	0	200	40	0.02439	0.06514	-0.00709	0.13736	50.109	0.01957	0.05315	-0.00616	0.11247	HLF	50M	untreated
ENSG00000134744	chr1_52488908_52509712_-	1	119	3	6	3	0	1	125	20.833	0.0458	0.11376	-0.00906	0.23658	50.109	0.01957	0.05315	-0.00616	0.11247	HLF	50M	untreated
ENSG00000134744	chr1_52493610_52509712_-	1		0	6	3	3	1	6	2	0.33333	0.42692	0.05627	0.79756	50.109	0.01957	0.05315	-0.00616	0.11247	HLF	50M	untreated
ENSG00000134744	chr1_52509595_52526373_-	1	4	2	142	6	1	0	146	18.25	0.05195	0.12649	-0.00909	0.26207	50.109	0.01957	0.05315	-0.00616	0.11247	HLF	50M	untreated
ENSG00000134744	chr1_52515890_52526373_-	2	4	2	142	6	1	0	146	18.25	0.09877	0.16275	0.01534	0.31015	50.109	0.03838	0.07008	0.00319	0.13697	HLF	50M	untreated
ENSG00000116171	chr1_52941795_52988136_+	1	50	2	105	4	0	0	155	25.833	0.03727	0.09522	-0.00865	0.19909	101.8	0.00973	0.02739	-0.00359	0.05837	HLF	50M	untreated
ENSG00000116171	chr1_52948008_52961629_+	1	1	1		0	1	2	1	1	0.5	0.5	0.09453	0.90547	101.8	0.00973	0.02739	-0.00359	0.05837	HLF	50M	untreated
ENSG00000174332	chr1_53594107_53594990_-	1	54	4		0	0	1	54	13.5	0.06897	0.15924	-0.00821	0.3267	10.66	0.08576	0.18842	-0.00625	0.38309	HLF	50M	untreated
ENSG00000174332	chr1_53594107_53600278_-	18	54	4	63	7	0	0	117	10.636	0.62857	0.61336	0.44588	0.78085	10.66	0.62805	0.61292	0.44546	0.78038	HLF	50M	untreated
ENSG00000058804	chr1_53796688_53797144_-	1	186	3		0	0	3	186	62	0.01587	0.0437	-0.00531	0.0927	61.824	0.01592	0.04381	-0.00532	0.09295	HLF	50M	untreated
ENSG00000058804	chr1_53796688_53828173_-	1	188	4	1	1	0	1	189	37.8	0.02577	0.0685	-0.00732	0.14431	61.824	0.01592	0.04381	-0.00532	0.09295	HLF	50M	untreated
ENSG00000058804	chr1_53818970_53832591_-	1		0	145	4	2	0	145	36.25	0.02685	0.07108	-0.00749	0.14965	61.824	0.01592	0.04381	-0.00532	0.09295	HLF	50M	untreated
ENSG00000116212	chr1_53947787_53966380_+	1	200	6	265	1	0	0	465	66.429	0.01483	0.04098	-0.00504	0.08701	58.25	0.01688	0.04629	-0.00555	0.09814	HLF	50M	untreated
ENSG00000116209	chr1_54036609_54047372_-	1	171	4	307	7	0	0	478	43.455	0.02249	0.06048	-0.00675	0.1277	39.917	0.02444	0.06526	-0.0071	0.13761	HLF	50M	untreated
ENSG00000116209	chr1_54040755_54047372_-	1	1	1	307	7	1	0	308	38.5	0.02532	0.06739	-0.00725	0.14203	39.917	0.02444	0.06526	-0.0071	0.13761	HLF	50M	untreated
ENSG00000271723	chr1_54721162_54728432_+	1	106	3	96	1	0	0	202	50.5	0.01942	0.05278	-0.00613	0.11169	40.294	0.02422	0.06471	-0.00706	0.13648	HLF	50M	untreated
ENSG00000243725	chr1_54721162_54728432_+	1	106	3	96	1	0	0	202	50.5	0.01942	0.05278	-0.00613	0.11169	45.533	0.02149	0.05798	-0.00656	0.12252	HLF	50M	untreated
ENSG00000162402	chr1_55120595_55125758_-	2	133	1	232	1	0	0	365	182.5	0.01084	0.02082	0.00043	0.04121	125.765	0.01565	0.02979	0.00075	0.05884	HLF	50M	untreated
ENSG00000162402	chr1_55165884_55178132_-	1	203	1	100	5	0	0	303	50.5	0.01942	0.05278	-0.00613	0.11169	125.765	0.00789	0.02236	-0.003	0.04772	HLF	50M	untreated
ENSG00000173406	chr1_58506059_58536741_-	8	78	6		0	0	3	78	13	0.38095	0.39936	0.20676	0.59196	7.067	0.53096	0.52467	0.29958	0.74977	HLF	50M	untreated
ENSG00000173406	chr1_58506059_58539310_-	9	78	6	26	7	0	0	104	8	0.52941	0.52399	0.30957	0.73841	7.067	0.56015	0.54855	0.32995	0.76715	HLF	50M	untreated
ENSG00000162600	chr1_58506059_58536741_-	8	78	6		0	0	3	78	13	0.38095	0.39936	0.20676	0.59196	7.067	0.53096	0.52467	0.29958	0.74977	HLF	50M	untreated
ENSG00000162600	chr1_58506059_58539310_-	9	78	6	26	7	0	0	104	8	0.52941	0.52399	0.30957	0.73841	7.067	0.56015	0.54855	0.32995	0.76715	HLF	50M	untreated
ENSG00000162601	chr1_58673572_58689116_-	1	78	2	62	5	0	0	140	20	0.04762	0.11758	-0.00909	0.24424	26.242	0.03671	0.09397	-0.00861	0.19654	HLF	50M	untreated
ENSG00000162601	chr1_58676925_58685251_-	1		0	5	2	1	2	5	2.5	0.28571	0.39784	0.04379	0.7519	26.242	0.03671	0.09397	-0.00861	0.19654	HLF	50M	untreated
ENSG00000162601	chr1_58681784_58685251_-	2		0	5	2	2	2	5	2.5	0.44444	0.47003	0.13133	0.80873	26.242	0.07082	0.12221	0.00887	0.23554	HLF	50M	untreated
ENSG00000172456	chr1_59321535_59332032_+	1	43	3		0	0	5	43	14.333	0.06522	0.15232	-0.00851	0.31316	12.455	0.07432	0.16887	-0.00769	0.34542	HLF	50M	untreated
ENSG00000172456	chr1_59321535_59340069_+	1	47	5		0	0	6	47	9.4	0.09615	0.20509	-0.00461	0.41479	12.455	0.07432	0.16887	-0.00769	0.34542	HLF	50M	untreated
ENSG00000172456	chr1_59321535_59346398_+	12	47	5		0	0	4	47	9.4	0.56075	0.5515	0.35748	0.74552	12.455	0.4907	0.49196	0.30775	0.67617	HLF	50M	untreated
ENSG00000172456	chr1_59321535_59378837_+	7	47	5		0	0	1	47	9.4	0.42683	0.44072	0.22443	0.657	12.455	0.3598	0.38292	0.18553	0.58032	HLF	50M	untreated
ENSG00000172456	chr1_59321535_59457076_+	2	47	5		0	0	2	47	9.4	0.17544	0.25724	0.03779	0.47669	12.455	0.13836	0.21429	0.02627	0.40231	HLF	50M	untreated
ENSG00000172456	chr1_59321535_59512439_+	1	47	5	55	3	0	0	102	12.75	0.07273	0.16603	-0.00786	0.33992	12.455	0.07432	0.16887	-0.00769	0.34542	HLF	50M	untreated
ENSG00000172456	chr1_59339957_59378837_+	2	4	2		0	5	1	4	2	0.5	0.5	0.15004	0.84996	12.455	0.13836	0.21429	0.02627	0.40231	HLF	50M	untreated
ENSG00000132849	chr1_61787753_61914664_+	1	87	1	59	2	0	0	146	48.667	0.02013	0.05459	-0.00628	0.11546	22.468	0.04261	0.10695	-0.00896	0.22286	HLF	50M	untreated
ENSG00000132849	chr1_61827421_61884408_+	1		0		0	2	1	0	0	1	0.60327	0.16749	1.03905	22.468	0.04261	0.10695	-0.00896	0.22286	HLF	50M	untreated
ENSG00000162607	chr1_62441487_62448666_+	1	278	2	351	1	0	0	629	209.667	0.00475	0.01362	-0.00189	0.02913	143.286	0.00693	0.01972	-0.00267	0.04211	HLF	50M	untreated
ENSG00000162607	chr1_62443158_62447511_+	1		0		0	2	1	0	0	1	0.60327	0.16749	1.03905	143.286	0.00693	0.01972	-0.00267	0.04211	HLF	50M	untreated
ENSG00000162607	chr1_62444737_62447511_+	2		0		0	3	1	0	0	1	0.67119	0.29022	1.05215	143.286	0.01377	0.02629	0.00061	0.05197	HLF	50M	untreated
ENSG00000162607	chr1_62444737_62448666_+	1		0	351	1	3	0	351	351	0.00284	0.00821	-0.00117	0.01758	143.286	0.00693	0.01972	-0.00267	0.04211	HLF	50M	untreated
ENSG00000116641	chr1_62577261_62586624_-	1	125	2		0	0	1	125	62.5	0.01575	0.04337	-0.00528	0.09202	66.304	0.01486	0.04105	-0.00505	0.08716	HLF	50M	untreated
ENSG00000116641	chr1_62577261_62625401_-	1	125	2		0	0	2	125	62.5	0.01575	0.04337	-0.00528	0.09202	66.304	0.01486	0.04105	-0.00505	0.08716	HLF	50M	untreated
ENSG00000116641	chr1_62618705_62663130_-	1		0	52	3	1	0	52	17.333	0.05455	0.13172	-0.00904	0.27248	66.304	0.01486	0.04105	-0.00505	0.08716	HLF	50M	untreated
ENSG00000116641	chr1_62631239_62663130_-	1		0	52	3	2	0	52	17.333	0.05455	0.13172	-0.00904	0.27248	66.304	0.01486	0.04105	-0.00505	0.08716	HLF	50M	untreated
ENSG00000125703	chr1_62803718_62821209_+	1	39	4		0	0	2	39	9.75	0.09302	0.20017	-0.00514	0.40548	12.333	0.075	0.17007	-0.00762	0.34775	HLF	50M	untreated
ENSG00000125703	chr1_62816574_62821209_+	1	1	1		0	2	2	1	1	0.5	0.5	0.09453	0.90547	12.333	0.075	0.17007	-0.00762	0.34775	HLF	50M	untreated
ENSG00000125703	chr1_62816574_62841547_+	1	1	1	34	1	2	0	35	17.5	0.05405	0.13073	-0.00905	0.27052	12.333	0.075	0.17007	-0.00762	0.34775	HLF	50M	untreated
ENSG00000088035	chr1_63370770_63371059_+	1	11	3	51	2	0	0	62	12.4	0.07463	0.1694	-0.00766	0.34647	23.318	0.04112	0.10372	-0.00889	0.21634	HLF	50M	untreated
ENSG00000079739	chr1_63629424_63654466_+	1	416	2	346	2	0	0	762	190.5	0.00522	0.01495	-0.00207	0.03197	96	0.01031	0.02896	-0.00377	0.0617	HLF	50M	untreated
ENSG00000185483	chr1_64009304_64050716_+	1	11	1	34	2	0	0	45	15	0.0625	0.14721	-0.0087	0.30311	11.231	0.08176	0.18173	-0.0068	0.37025	HLF	50M	untreated
ENSG00000158966	chr1_64582155_64641969_+	1	4	1	0	0	0	0	4	4	0.2	0.33035	0.02032	0.64038	2.438	0.29087	0.40123	0.04517	0.7573	HLF	50M	untreated
ENSG00000162437	chr1_64768655_64781571_+	1	16	1		0	0	1	16	16	0.05882	0.14014	-0.00889	0.28918	17.167	0.05504	0.13271	-0.00903	0.27445	HLF	50M	untreated
ENSG00000162437	chr1_64777622_64789514_+	1		0	59	1	1	0	59	59	0.01667	0.04575	-0.0055	0.09701	17.167	0.05504	0.13271	-0.00903	0.27445	HLF	50M	untreated
ENSG00000162437	chr1_64802975_64814840_+	1	59	1	25	1	0	0	84	42	0.02326	0.06235	-0.00689	0.1316	17.167	0.05504	0.13271	-0.00903	0.27445	HLF	50M	untreated
ENSG00000162434	chr1_64850803_64857779_-	1	843	2		0	0	1	843	421.5	0.00237	0.00685	-0.00098	0.01468	277.6	0.00359	0.01034	-0.00146	0.02214	HLF	50M	untreated
ENSG00000162434	chr1_64850803_64869474_-	1	843	2	645	4	0	0	1488	248	0.00402	0.01155	-0.00162	0.02472	277.6	0.00359	0.01034	-0.00146	0.02214	HLF	50M	untreated
ENSG00000116675	chr1_65364634_65366196_+	6	48	2	48	1	0	0	96	32	0.15789	0.1893	0.0706	0.30801	43.542	0.12111	0.14838	0.05302	0.24373	HLF	50M	untreated
ENSG00000152763	chr1_66891153_66905375_-	2	22	1	13	2	0	0	35	11.667	0.14634	0.22394	0.02866	0.41922	6.684	0.23031	0.31302	0.05621	0.56984	HLF	50M	untreated
ENSG00000198160	chr1_66940027_66959743_+	1	150	7		0	0	2	150	21.429	0.04459	0.11118	-0.00903	0.2314	42.867	0.0228	0.06122	-0.00681	0.12925	HLF	50M	untreated
ENSG00000198160	chr1_66940027_66963160_+	2	150	7	246	1	0	0	396	49.5	0.03883	0.07085	0.00325	0.13845	42.867	0.04458	0.0805	0.00409	0.1569	HLF	50M	untreated
ENSG00000198160	chr1_66946149_66959743_+	1		0		0	3	2	0	0	1	0.60327	0.16749	1.03905	42.867	0.0228	0.06122	-0.00681	0.12925	HLF	50M	untreated
ENSG00000198160	chr1_66946149_66963160_+	1		0	246	1	3	0	246	246	0.00405	0.01164	-0.00163	0.02492	42.867	0.0228	0.06122	-0.00681	0.12925	HLF	50M	untreated
ENSG00000198160	chr1_66958058_66963160_+	6		0	246	1	3	0	246	246	0.02381	0.03096	0.00974	0.05218	42.867	0.12278	0.15028	0.0538	0.24675	HLF	50M	untreated
ENSG00000198160	chr1_66958850_66963160_+	1		0	246	1	1	0	246	246	0.00405	0.01164	-0.00163	0.02492	42.867	0.0228	0.06122	-0.00681	0.12925	HLF	50M	untreated
ENSG00000232284	chr1_68137779_68159247_-	1	202	5	225	2	0	0	427	61	0.01613	0.04436	-0.00537	0.0941	23.895	0.04017	0.10164	-0.00884	0.21212	HLF	50M	untreated
ENSG00000116729	chr1_68137779_68159247_-	1	202	5	227	3	0	0	429	53.625	0.01831	0.04996	-0.00589	0.1058	28.304	0.03413	0.08812	-0.00838	0.18463	HLF	50M	untreated
ENSG00000066557	chr1_70173464_70189273_-	1	134	3	108	3	0	0	242	40.333	0.02419	0.06466	-0.00706	0.13637	37.222	0.02616	0.06944	-0.00738	0.14626	HLF	50M	untreated
ENSG00000116754	chr1_70221611_70246907_+	1	10	2		0	0	5	10	5	0.16667	0.29678	0.01136	0.5822	80.5	0.01227	0.03422	-0.00435	0.0728	HLF	50M	untreated
ENSG00000116754	chr1_70228421_70237552_+	1		0		0	3	1	0	0	1	0.60327	0.16749	1.03905	80.5	0.01227	0.03422	-0.00435	0.0728	HLF	50M	untreated
ENSG00000116754	chr1_70228421_70246907_+	1		0		0	3	5	0	0	1	0.60327	0.16749	1.03905	80.5	0.01227	0.03422	-0.00435	0.0728	HLF	50M	untreated
ENSG00000116754	chr1_70228421_70250503_+	1		0	471	2	3	0	471	235.5	0.00423	0.01215	-0.0017	0.02601	80.5	0.01227	0.03422	-0.00435	0.0728	HLF	50M	untreated
ENSG00000118454	chr1_70270855_70315566_-	4	117	6	3	2	0	4	120	15	0.21053	0.25921	0.0795	0.43892	21.182	0.15884	0.204	0.05739	0.35061	HLF	50M	untreated
ENSG00000118454	chr1_70274719_70315566_-	1	28	4	3	2	2	4	31	5.167	0.16216	0.29184	0.01019	0.57349	21.182	0.04508	0.11224	-0.00904	0.23352	HLF	50M	untreated
ENSG00000118454	chr1_70276764_70315566_-	1	10	2	3	2	2	4	13	3.25	0.23529	0.36097	0.03004	0.6919	21.182	0.04508	0.11224	-0.00904	0.23352	HLF	50M	untreated
ENSG00000118454	chr1_70292387_70300908_-	1		0	2	1	2	4	2	2	0.33333	0.42692	0.05627	0.79756	21.182	0.04508	0.11224	-0.00904	0.23352	HLF	50M	untreated
ENSG00000118454	chr1_70292387_70315566_-	4		0	2	1	2	4	2	2	0.66667	0.60161	0.29574	0.90748	21.182	0.15884	0.204	0.05739	0.35061	HLF	50M	untreated
ENSG00000118454	chr1_70300763_70315566_-	1		0	2	1	3	4	2	2	0.33333	0.42692	0.05627	0.79756	21.182	0.04508	0.11224	-0.00904	0.23352	HLF	50M	untreated
ENSG00000118454	chr1_70313744_70336099_-	1	3	2	112	2	4	0	115	28.75	0.03361	0.08695	-0.00833	0.18224	21.182	0.04508	0.11224	-0.00904	0.23352	HLF	50M	untreated
ENSG00000116791	chr1_74710097_74719372_-	1	480	2	613	4	0	0	1093	182.167	0.00546	0.01562	-0.00215	0.03339	107.038	0.00926	0.02611	-0.00344	0.05565	HLF	50M	untreated
ENSG00000117054	chr1_75739979_75750546_+	1	179	4	198	4	0	0	377	47.125	0.02078	0.05621	-0.00642	0.11883	53.897	0.01822	0.04973	-0.00587	0.10532	HLF	50M	untreated
ENSG00000137955	chr1_75787496_75789356_+	1	40	6	1	1	0	5	41	5.857	0.14583	0.273	0.00605	0.53996	51.818	0.01893	0.05155	-0.00603	0.10913	HLF	50M	untreated
ENSG00000137955	chr1_75787496_75791571_+	1	40	6	287	3	0	0	327	36.333	0.02679	0.07094	-0.00748	0.14935	51.818	0.01893	0.05155	-0.00603	0.10913	HLF	50M	untreated
ENSG00000142892	chr1_77122274_77210489_-	1	150	3	97	3	0	0	247	41.167	0.02372	0.06348	-0.00697	0.13394	25.3	0.03802	0.0969	-0.00871	0.20251	HLF	50M	untreated
ENSG00000142892	chr1_77154448_77169395_-	1		0	1	1	2	2	1	1	0.5	0.5	0.09453	0.90547	25.3	0.03802	0.0969	-0.00871	0.20251	HLF	50M	untreated
ENSG00000036549	chr1_77631849_77641655_-	8	95	8	60	2	0	0	155	15.5	0.34043	0.36285	0.18262	0.54308	33	0.19512	0.22124	0.09975	0.34273	HLF	50M	untreated
ENSG00000077254	chr1_77711746_77715868_-	2	139	2	125	3	0	0	264	52.8	0.0365	0.06686	0.00293	0.13079	73.771	0.0264	0.04925	0.00172	0.09678	HLF	50M	untreated
ENSG00000077254	chr1_77717866_77725762_-	1	125	3	244	3	0	0	369	61.5	0.016	0.04403	-0.00534	0.09339	73.771	0.01337	0.03715	-0.00466	0.07897	HLF	50M	untreated
ENSG00000180488	chr1_77783237_77815231_+	1	48	3		0	0	2	48	16	0.05882	0.14014	-0.00889	0.28918	29.783	0.03249	0.08436	-0.00822	0.17693	HLF	50M	untreated
ENSG00000180488	chr1_77783237_77843407_+	1	48	3	124	1	0	0	172	43	0.02273	0.06105	-0.00679	0.1289	29.783	0.03249	0.08436	-0.00822	0.17693	HLF	50M	untreated
ENSG00000180488	chr1_77801330_77815231_+	5		0		0	1	2	0	0	1	0.78275	0.51094	1.05457	29.783	0.14375	0.17918	0.05823	0.30013	HLF	50M	untreated
ENSG00000162614	chr1_77916054_77918273_+	1	81	3	67	4	0	0	148	21.143	0.04516	0.11241	-0.00905	0.23386	37.583	0.02592	0.06885	-0.00734	0.14504	HLF	50M	untreated
ENSG00000162613	chr1_77949154_77962930_-	1	329	6		0	0	1	329	54.833	0.01791	0.04895	-0.0058	0.10369	123.643	0.00802	0.02273	-0.00304	0.04851	HLF	50M	untreated
ENSG00000162613	chr1_77949154_77968203_-	1	329	6	747	1	0	0	1076	153.714	0.00646	0.01842	-0.00251	0.03935	123.643	0.00802	0.02273	-0.00304	0.04851	HLF	50M	untreated
ENSG00000162616	chr1_78013050_78013619_+	1	80	4	128	1	0	0	208	41.6	0.02347	0.06289	-0.00693	0.13271	15.786	0.05957	0.1416	-0.00886	0.29205	HLF	50M	untreated
ENSG00000137960	chr1_78013050_78013619_+	1	59	3	128	1	0	0	187	46.75	0.02094	0.05661	-0.00645	0.11968	16.583	0.05687	0.13633	-0.00897	0.28163	HLF	50M	untreated
ENSG00000117114	chr1_81836884_81907230_+	13	228	20	3	1	0	3	231	11	0.54167	0.53592	0.35067	0.72117	20.78	0.38484	0.3966	0.24028	0.55292	HLF	50M	untreated
ENSG00000117114	chr1_81907016_81936837_+	1	3	1		0	4	3	3	3	0.25	0.37248	0.03408	0.71087	20.78	0.04591	0.114	-0.00906	0.23706	HLF	50M	untreated
ENSG00000117114	chr1_81907016_81943769_+	1	3	1	1	1	4	7	4	2	0.33333	0.42692	0.05627	0.79756	20.78	0.04591	0.114	-0.00906	0.23706	HLF	50M	untreated
ENSG00000117114	chr1_81936727_81943769_+	1	3	1	1	1	1	7	4	2	0.33333	0.42692	0.05627	0.79756	20.78	0.04591	0.114	-0.00906	0.23706	HLF	50M	untreated
ENSG00000117114	chr1_81936727_81956060_+	2	3	1	3	3	1	3	6	1.5	0.57143	0.53405	0.17321	0.8949	20.78	0.0878	0.14728	0.01266	0.2819	HLF	50M	untreated
ENSG00000117114	chr1_81950188_81956060_+	1		0	2	2	6	3	2	1	0.5	0.5	0.09453	0.90547	20.78	0.04591	0.114	-0.00906	0.23706	HLF	50M	untreated
ENSG00000117114	chr1_81955876_81985355_+	3	2	2	554	7	2	0	556	61.778	0.04631	0.07171	0.01066	0.13276	20.78	0.12616	0.17815	0.03545	0.32085	HLF	50M	untreated
ENSG00000117114	chr1_81966057_81971918_+	1		0		0	2	4	0	0	1	0.60327	0.16749	1.03905	20.78	0.04591	0.114	-0.00906	0.23706	HLF	50M	untreated
ENSG00000117114	chr1_81966057_81981976_+	1	1	1		0	2	2	1	1	0.5	0.5	0.09453	0.90547	20.78	0.04591	0.114	-0.00906	0.23706	HLF	50M	untreated
ENSG00000137941	chr1_83904078_83929230_-	1	40	2	78	2	0	0	118	29.5	0.03279	0.08505	-0.00825	0.17835	21.333	0.04478	0.11159	-0.00903	0.23221	HLF	50M	untreated
ENSG00000137941	chr1_83937851_83949986_-	1	50	1	5	1	0	2	55	27.5	0.03509	0.09031	-0.00847	0.1891	21.333	0.04478	0.11159	-0.00903	0.23221	HLF	50M	untreated
ENSG00000137941	chr1_83947123_83952387_-	1		0	47	2	3	0	47	23.5	0.04082	0.10306	-0.00888	0.21499	21.333	0.04478	0.11159	-0.00903	0.23221	HLF	50M	untreated
ENSG00000142875	chr1_84179176_84185182_+	1	106	2		0	0	1	106	53	0.01852	0.0505	-0.00593	0.10693	33.667	0.02885	0.07585	-0.00777	0.15947	HLF	50M	untreated
ENSG00000142875	chr1_84179176_84214317_+	1	106	2	90	2	0	0	196	49	0.02	0.05425	-0.00626	0.11475	33.667	0.02885	0.07585	-0.00777	0.15947	HLF	50M	untreated
ENSG00000153898	chr1_84952242_84972034_-	1	10	1	25	3	0	0	35	8.75	0.10256	0.2149	-0.00348	0.43327	9.769	0.09286	0.19991	-0.00516	0.40498	HLF	50M	untreated
ENSG00000223653	chr1_85350414_85358847_-	1	171	3	6	1	0	0	177	44.25	0.0221	0.0595	-0.00668	0.12567	42.125	0.02319	0.06219	-0.00688	0.13126	HLF	50M	untreated
ENSG00000153904	chr1_85350414_85358847_-	1	171	3	135	3	0	0	306	51	0.01923	0.05231	-0.00609	0.1107	18.833	0.05042	0.12337	-0.0091	0.25585	HLF	50M	untreated
ENSG00000171502	chr1_85816787_85849406_-	1	0	0	0	0	0	0	0	0	1	0.60327	0.16749	1.03905	0.875	0.53333	0.51093	0.10115	0.92072	HLF	50M	untreated
ENSG00000122417	chr1_86354529_86376418_-	1	76	1	1	1	0	2	77	38.5	0.02532	0.06739	-0.00725	0.14203	27.25	0.0354	0.09101	-0.0085	0.19053	HLF	50M	untreated
ENSG00000122417	chr1_86358786_86385590_-	1		0	9	3	2	3	9	3	0.25	0.37248	0.03408	0.71087	27.25	0.0354	0.09101	-0.0085	0.19053	HLF	50M	untreated
ENSG00000122417	chr1_86371017_86387086_-	1		0	66	4	3	0	66	16.5	0.05714	0.13686	-0.00896	0.28268	27.25	0.0354	0.09101	-0.0085	0.19053	HLF	50M	untreated
ENSG00000097033	chr1_86715723_86724405_+	3	254	2	321	4	0	0	575	95.833	0.03035	0.04793	0.00661	0.08924	74.286	0.03882	0.06066	0.00871	0.1126	HLF	50M	untreated
ENSG00000153936	chr1_87072933_87092669_+	2	152	2	149	1	0	0	301	100.333	0.01954	0.03693	0.00106	0.0728	69.667	0.02791	0.05193	0.00188	0.10197	HLF	50M	untreated
ENSG00000267561	chr1_87072933_87092669_+	2	0	0	149	1	0	0	149	149	0.01325	0.02532	0.00058	0.05007	67.714	0.02869	0.0533	0.00197	0.10464	HLF	50M	untreated
ENSG00000065243	chr1_88740987_88741288_+	1	165	2		0	0	1	165	82.5	0.01198	0.03344	-0.00426	0.07115	93.045	0.01063	0.02984	-0.00387	0.06354	HLF	50M	untreated
ENSG00000065243	chr1_88740987_88760376_+	1	169	3		0	0	2	169	56.333	0.01744	0.04775	-0.00569	0.10118	93.045	0.01063	0.02984	-0.00387	0.06354	HLF	50M	untreated
ENSG00000065243	chr1_88740987_88771879_+	1	169	3		0	0	2	169	56.333	0.01744	0.04775	-0.00569	0.10118	93.045	0.01063	0.02984	-0.00387	0.06354	HLF	50M	untreated
ENSG00000065243	chr1_88740987_88786213_+	1	169	3		0	0	1	169	56.333	0.01744	0.04775	-0.00569	0.10118	93.045	0.01063	0.02984	-0.00387	0.06354	HLF	50M	untreated
ENSG00000065243	chr1_88740987_88805671_+	1	169	3	152	2	0	0	321	64.2	0.01534	0.0423	-0.00517	0.08978	93.045	0.01063	0.02984	-0.00387	0.06354	HLF	50M	untreated
ENSG00000065243	chr1_88770351_88771879_+	2		0		0	1	2	0	0	1	0.67119	0.29022	1.05215	93.045	0.02104	0.03965	0.00119	0.07811	HLF	50M	untreated
ENSG00000137944	chr1_88936098_88955225_-	1	0	0		0	0	1	0	0	1	0.60327	0.16749	1.03905	22.143	0.04321	0.10824	-0.00898	0.22546	HLF	50M	untreated
ENSG00000137944	chr1_88949090_88969467_-	1		0	44	2	2	0	44	22	0.04348	0.10882	-0.00899	0.22663	22.143	0.04321	0.10824	-0.00898	0.22546	HLF	50M	untreated
ENSG00000122482	chr1_90937484_90941309_-	4	131	4		0	0	2	131	32.75	0.10884	0.14586	0.03728	0.25445	18.826	0.17524	0.22202	0.06428	0.37976	HLF	50M	untreated
ENSG00000122482	chr1_90937484_90982370_-	8	146	5	112	9	0	0	258	18.429	0.3027	0.32774	0.16052	0.49496	18.826	0.29822	0.32349	0.15792	0.48907	HLF	50M	untreated
ENSG00000162669	chr1_91343429_91385834_-	2	3	1	3	2	0	0	6	2	0.5	0.5	0.15004	0.84996	1.85	0.51948	0.50975	0.15646	0.86304	HLF	50M	untreated
ENSG00000162669	chr1_91375357_91385834_-	3		0	3	2	1	0	3	1.5	0.66667	0.58991	0.25613	0.92369	1.85	0.61856	0.56616	0.23667	0.89564	HLF	50M	untreated
ENSG00000137948	chr1_91978167_91981755_+	1	0	0	0	0	0	0	0	0	1	0.60327	0.16749	1.03905	0	1	0.60327	0.16749	1.03905	HLF	50M	untreated
ENSG00000174842	chr1_92266539_92268002_-	2	62	4	52	1	0	0	114	22.8	0.08065	0.13689	0.01101	0.26278	35.355	0.05354	0.09517	0.00556	0.18478	HLF	50M	untreated
ENSG00000122484	chr1_92333390_92380873_+	3	69	1	22	2	0	0	91	30.333	0.09	0.13237	0.02343	0.24131	57.727	0.0494	0.07621	0.01149	0.14093	HLF	50M	untreated
ENSG00000067208	chr1_92563641_92636336_-	2	73	3		0	0	8	73	24.333	0.07595	0.12994	0.00997	0.24991	15.429	0.11475	0.18433	0.01954	0.34912	HLF	50M	untreated
ENSG00000067208	chr1_92563641_92704744_-	1	73	3	57	3	0	0	130	21.667	0.04412	0.11018	-0.00902	0.22938	15.429	0.06087	0.14409	-0.00879	0.29697	HLF	50M	untreated
ENSG00000067208	chr1_92605306_92607727_-	1		0		0	1	4	0	0	1	0.60327	0.16749	1.03905	15.429	0.06087	0.14409	-0.00879	0.29697	HLF	50M	untreated
ENSG00000067208	chr1_92605306_92625934_-	2		0		0	1	2	0	0	1	0.67119	0.29022	1.05215	15.429	0.11475	0.18433	0.01954	0.34912	HLF	50M	untreated
ENSG00000067208	chr1_92605306_92636336_-	6		0		0	1	8	0	0	1	0.80483	0.55721	1.05245	15.429	0.27999	0.31344	0.13257	0.49431	HLF	50M	untreated
ENSG00000067208	chr1_92624175_92636336_-	1		0		0	5	8	0	0	1	0.60327	0.16749	1.03905	15.429	0.06087	0.14409	-0.00879	0.29697	HLF	50M	untreated
ENSG00000067208	chr1_92624175_92704744_-	1		0	57	3	5	0	57	19	0.05	0.12251	-0.0091	0.25412	15.429	0.06087	0.14409	-0.00879	0.29697	HLF	50M	untreated
ENSG00000067208	chr1_92662718_92704744_-	2		0	57	3	9	0	57	19	0.09524	0.15783	0.01446	0.3012	15.429	0.11475	0.18433	0.01954	0.34912	HLF	50M	untreated
ENSG00000122483	chr1_93183359_93226449_+	1	39	4		0	0	2	39	9.75	0.09302	0.20017	-0.00514	0.40548	4.929	0.16866	0.29894	0.01188	0.58599	HLF	50M	untreated
ENSG00000122483	chr1_93210801_93216746_+	1		0		0	2	4	0	0	1	0.60327	0.16749	1.03905	4.929	0.16866	0.29894	0.01188	0.58599	HLF	50M	untreated
ENSG00000122483	chr1_93210801_93239896_+	1		0		0	2	3	0	0	1	0.60327	0.16749	1.03905	4.929	0.16866	0.29894	0.01188	0.58599	HLF	50M	untreated
ENSG00000122483	chr1_93212100_93217869_+	1		0		0	1	3	0	0	1	0.60327	0.16749	1.03905	4.929	0.16866	0.29894	0.01188	0.58599	HLF	50M	untreated
ENSG00000122483	chr1_93212100_93232593_+	1		0		0	1	3	0	0	1	0.60327	0.16749	1.03905	4.929	0.16866	0.29894	0.01188	0.58599	HLF	50M	untreated
ENSG00000122483	chr1_93221608_93264901_+	5		0	23	8	4	0	23	2.875	0.63492	0.59068	0.30913	0.87224	4.929	0.50358	0.50258	0.23849	0.76666	HLF	50M	untreated
ENSG00000223745	chr1_93324634_93340510_-	1	25	7	8	1	0	0	33	4.125	0.19512	0.32574	0.01899	0.6325	3.182	0.23912	0.36403	0.03109	0.69696	HLF	50M	untreated
ENSG00000137936	chr1_93567278_93567851_-	2	158	1	280	1	0	0	438	219	0.00905	0.01744	0.00033	0.03455	49.833	0.03859	0.07042	0.00321	0.13763	HLF	50M	untreated
ENSG00000137936	chr1_93582300_93584121_-	1	241	1	306	3	0	0	547	136.75	0.00726	0.02063	-0.00278	0.04404	49.833	0.01967	0.05342	-0.00619	0.11303	HLF	50M	untreated
ENSG00000137936	chr1_93588976_93592393_-	2	305	2	214	1	0	0	519	173	0.01143	0.02192	0.00046	0.04338	49.833	0.03859	0.07042	0.00321	0.13763	HLF	50M	untreated
ENSG00000137936	chr1_93674613_93674941_-	1	183	3	113	2	0	0	296	59.2	0.01661	0.04561	-0.00549	0.09671	49.833	0.01967	0.05342	-0.00619	0.11303	HLF	50M	untreated
ENSG00000067334	chr1_93876267_93877862_-	4	338	2	322	4	0	0	660	110	0.03509	0.05024	0.0108	0.08969	98.824	0.0389	0.05551	0.01205	0.09896	HLF	50M	untreated
ENSG00000023909	chr1_93894613_93901669_-	7	178	2	8	1	0	1	186	62	0.10145	0.12247	0.04718	0.19775	37.571	0.15705	0.18427	0.07505	0.29348	HLF	50M	untreated
ENSG00000023909	chr1_93894613_93904588_-	1	178	2	75	2	0	0	253	63.25	0.01556	0.0429	-0.00523	0.09102	37.571	0.02593	0.06887	-0.00734	0.14508	HLF	50M	untreated
ENSG00000137962	chr1_94174603_94190083_-	1	6	3		1	0	8	6	1.5	0.4	0.46058	0.07263	0.84852	34.4	0.02825	0.07443	-0.00769	0.15655	HLF	50M	untreated
ENSG00000137962	chr1_94177611_94190083_-	1	5	2		0	5	8	5	2.5	0.28571	0.39784	0.04379	0.7519	34.4	0.02825	0.07443	-0.00769	0.15655	HLF	50M	untreated
ENSG00000137962	chr1_94177611_94220392_-	1	5	2	51	3	5	2	56	11.2	0.08197	0.18208	-0.00677	0.37093	34.4	0.02825	0.07443	-0.00769	0.15655	HLF	50M	untreated
ENSG00000137962	chr1_94177611_94231643_-	1	5	3	669	11	5	0	674	48.143	0.02035	0.05513	-0.00633	0.11658	34.4	0.02825	0.07443	-0.00769	0.15655	HLF	50M	untreated
ENSG00000137962	chr1_94190107_94201719_-	1		0		0	2	4	0	0	1	0.60327	0.16749	1.03905	34.4	0.02825	0.07443	-0.00769	0.15655	HLF	50M	untreated
ENSG00000137962	chr1_94201719_94202732_-	1		0		0	10	2	0	0	1	0.60327	0.16749	1.03905	34.4	0.02825	0.07443	-0.00769	0.15655	HLF	50M	untreated
ENSG00000137962	chr1_94201719_94203210_-	1		0		0	10	4	0	0	1	0.60327	0.16749	1.03905	34.4	0.02825	0.07443	-0.00769	0.15655	HLF	50M	untreated
ENSG00000137962	chr1_94201719_94231643_-	11		1	669	11	10	0	669	55.75	0.16479	0.18304	0.09283	0.27324	34.4	0.24229	0.2624	0.13952	0.38528	HLF	50M	untreated
ENSG00000137962	chr1_94220257_94231643_-	6		1	666	10	3	0	666	60.545	0.09016	0.11253	0.0387	0.18636	34.4	0.14851	0.17904	0.06606	0.29201	HLF	50M	untreated
ENSG00000117528	chr1_94458606_94483239_+	1	130	3	1	1	0	1	131	32.75	0.02963	0.0777	-0.00788	0.16327	97.429	0.01016	0.02856	-0.00372	0.06084	HLF	50M	untreated
ENSG00000117528	chr1_94458606_94491247_+	1	130	3	146	2	0	0	276	55.2	0.01779	0.04865	-0.00577	0.10306	97.429	0.01016	0.02856	-0.00372	0.06084	HLF	50M	untreated
ENSG00000117528	chr1_94487541_94491247_+	1		0	145	1	1	0	145	145	0.00685	0.01949	-0.00264	0.04163	97.429	0.01016	0.02856	-0.00372	0.06084	HLF	50M	untreated
ENSG00000152078	chr1_95143890_95151419_+	1	52	4		0	0	1	52	13	0.07143	0.16371	-0.00799	0.3354	13.8	0.06757	0.15668	-0.00833	0.3217	HLF	50M	untreated
ENSG00000152078	chr1_95143890_95173889_+	3	52	4	76	3	0	0	128	18.286	0.14094	0.19583	0.04067	0.351	13.8	0.17857	0.23839	0.05457	0.42221	HLF	50M	untreated
ENSG00000271092	chr1_95143890_95151419_+	1	6	3		0	0	1	6	2	0.33333	0.42692	0.05627	0.79756	7.667	0.11538	0.2335	-0.00095	0.46796	HLF	50M	untreated
ENSG00000271092	chr1_95143890_95173889_+	3	6	3	80	5	0	0	86	10.75	0.21818	0.27972	0.06997	0.48948	7.667	0.28124	0.33916	0.09555	0.58277	HLF	50M	untreated
ENSG00000117569	chr1_96751424_96777946_+	1	119	2	1	1	0	2	120	40	0.02439	0.06514	-0.00709	0.13736	33.737	0.02879	0.07571	-0.00777	0.15919	HLF	50M	untreated
ENSG00000117569	chr1_96751424_96785254_+	2	119	2	45	4	0	0	164	27.333	0.06818	0.11819	0.00833	0.22804	33.737	0.05596	0.09906	0.00599	0.19214	HLF	50M	untreated
ENSG00000117569	chr1_96769702_96785254_+	2		0	45	4	1	0	45	11.25	0.15094	0.2294	0.03007	0.42873	33.737	0.05596	0.09906	0.00599	0.19214	HLF	50M	untreated
ENSG00000188641	chr1_97515725_97595166_-	1	42	1	49	1	0	0	91	45.5	0.02151	0.05802	-0.00656	0.1226	18.795	0.05052	0.12357	-0.0091	0.25624	HLF	50M	untreated
ENSG00000188641	chr1_97679094_97721671_-	1	52	3	72	1	0	0	124	31	0.03125	0.08149	-0.00808	0.17106	18.795	0.05052	0.12357	-0.0091	0.25624	HLF	50M	untreated
ENSG00000162627	chr1_98684884_98701903_+	1	130	5	216	7	0	0	346	28.833	0.03352	0.08674	-0.00833	0.1818	26.571	0.03627	0.09298	-0.00858	0.19454	HLF	50M	untreated
ENSG00000117620	chr1_99993536_99999415_+	1	103	4	94	8	0	0	197	16.417	0.05742	0.1374	-0.00895	0.28374	18.96	0.0501	0.12271	-0.0091	0.25453	HLF	50M	untreated
ENSG00000283761	chr1_99993536_99999415_+	1	103	4	94	8	0	0	197	16.417	0.05742	0.1374	-0.00895	0.28374	35.711	0.02724	0.07202	-0.00755	0.1516	HLF	50M	untreated
ENSG00000283761	chr1_100049908_100068195_+	1	199	7		0	0	2	199	28.429	0.03398	0.08779	-0.00837	0.18395	35.711	0.02724	0.07202	-0.00755	0.1516	HLF	50M	untreated
ENSG00000283761	chr1_100049908_100069685_+	5	199	7	143	1	0	0	342	42.75	0.10471	0.13415	0.04115	0.22714	35.711	0.12282	0.15534	0.04897	0.26171	HLF	50M	untreated
ENSG00000156875	chr1_100049908_100068195_+	1	196	5		0	0	2	196	39.2	0.02488	0.06632	-0.00717	0.13981	87.9	0.01125	0.03149	-0.00405	0.06704	HLF	50M	untreated
ENSG00000156875	chr1_100049908_100069685_+	5	196	5	143	1	0	0	339	56.5	0.0813	0.10592	0.0313	0.18053	87.9	0.05382	0.07154	0.02018	0.1229	HLF	50M	untreated
ENSG00000122477	chr1_100149365_100173370_-	1	1	1	1	1	0	0	2	1	0.5	0.5	0.09453	0.90547	2.667	0.2727	0.38899	0.04028	0.73771	HLF	50M	untreated
ENSG00000079335	chr1_100484291_100499262_+	1	20	1	10	2	0	0	30	10	0.09091	0.1968	-0.00548	0.39907	12.562	0.07374	0.16783	-0.00775	0.34341	HLF	50M	untreated
ENSG00000162695	chr1_100906851_100921841_+	1	91	3	66	2	0	0	157	31.4	0.03086	0.08059	-0.00803	0.16922	31.467	0.0308	0.08044	-0.00802	0.16891	HLF	50M	untreated
ENSG00000233184	chr1_101072659_101077508_+	1	53	3	59	9	0	0	112	9.333	0.09677	0.20605	-0.00451	0.41662	6.885	0.12682	0.24907	0.00154	0.49661	HLF	50M	untreated
ENSG00000060718	chr1_102987632_102989571_-	1	67	1	114	1	0	0	181	90.5	0.01093	0.03064	-0.00396	0.06523	75.676	0.01304	0.03628	-0.00457	0.07712	HLF	50M	untreated
ENSG00000060718	chr1_103021706_103031244_-	1	108	2	132	1	0	0	240	80	0.01235	0.03443	-0.00437	0.07322	75.676	0.01304	0.03628	-0.00457	0.07712	HLF	50M	untreated
ENSG00000060718	chr1_103074617_103082972_-	1	133	2	131	1	0	0	264	88	0.01124	0.03146	-0.00405	0.06697	75.676	0.01304	0.03628	-0.00457	0.07712	HLF	50M	untreated
ENSG00000185946	chr1_103541349_103547035_+	1	135	5	72	1	0	0	207	34.5	0.02817	0.07424	-0.00768	0.15616	44.75	0.02186	0.0589	-0.00663	0.12442	HLF	50M	untreated
ENSG00000085491	chr1_108148278_108161293_-	3	281	1	301	2	0	0	582	194	0.01523	0.0245	0.00312	0.04588	100.75	0.02892	0.04574	0.00626	0.08521	HLF	50M	untreated
ENSG00000274068	chr1_108885274_108904254_+	1	97	6		0	0	1	97	16.167	0.05825	0.13903	-0.00892	0.28698	25.855	0.03724	0.09515	-0.00865	0.19895	HLF	50M	untreated
ENSG00000274068	chr1_108885274_108924214_+	1	99	8	120	1	0	0	219	24.333	0.03947	0.10011	-0.0088	0.20903	25.855	0.03724	0.09515	-0.00865	0.19895	HLF	50M	untreated
ENSG00000274068	chr1_108885506_108918789_+	1	18	5		0	0	1	18	3.6	0.21739	0.346	0.0251	0.6669	25.855	0.03724	0.09515	-0.00865	0.19895	HLF	50M	untreated
ENSG00000274068	chr1_108901789_108904254_+	1		0		0	2	1	0	0	1	0.60327	0.16749	1.03905	25.855	0.03724	0.09515	-0.00865	0.19895	HLF	50M	untreated
ENSG00000121957	chr1_108885274_108904254_+	1	97	6		0	0	1	97	16.167	0.05825	0.13903	-0.00892	0.28698	15.533	0.06049	0.14335	-0.00881	0.29552	HLF	50M	untreated
ENSG00000121957	chr1_108885274_108924214_+	1	99	8	120	1	0	0	219	24.333	0.03947	0.10011	-0.0088	0.20903	15.533	0.06049	0.14335	-0.00881	0.29552	HLF	50M	untreated
ENSG00000121957	chr1_108885506_108918789_+	1	18	5		0	0	1	18	3.6	0.21739	0.346	0.0251	0.6669	15.533	0.06049	0.14335	-0.00881	0.29552	HLF	50M	untreated
ENSG00000121957	chr1_108901789_108904254_+	1		0		0	2	1	0	0	1	0.60327	0.16749	1.03905	15.533	0.06049	0.14335	-0.00881	0.29552	HLF	50M	untreated
ENSG00000134243	chr1_109336239_109345878_-	2	391	2		0	0	1	391	195.5	0.01013	0.01947	0.00039	0.03856	164.263	0.01203	0.02305	5e-04	0.0456	HLF	50M	untreated
ENSG00000134243	chr1_109336239_109345881_-	1	391	2		0	0	2	391	195.5	0.00509	0.01458	-0.00202	0.03118	164.263	0.00605	0.01727	-0.00236	0.03691	HLF	50M	untreated
ENSG00000134243	chr1_109336239_109369589_-	1	391	2	114	2	0	0	505	126.25	0.00786	0.02228	-0.00299	0.04755	164.263	0.00605	0.01727	-0.00236	0.03691	HLF	50M	untreated
ENSG00000065135	chr1_109579203_109586882_+	1	653	2	475	1	0	0	1128	376	0.00265	0.00767	-0.00109	0.01643	181	0.00549	0.01572	-0.00217	0.0336	HLF	50M	untreated
ENSG00000007341	chr1_112541950_112578417_-	1	19	3		0	0	3	19	6.333	0.13636	0.26137	0.00375	0.51899	6.6	0.13158	0.25528	0.00263	0.50793	HLF	50M	untreated
ENSG00000007341	chr1_112555867_112611003_-	1		0		0	6	2	0	0	1	0.60327	0.16749	1.03905	6.6	0.13158	0.25528	0.00263	0.50793	HLF	50M	untreated
ENSG00000007341	chr1_112582374_112616895_-	1		0	70	6	3	0	70	11.667	0.07895	0.17693	-0.00716	0.36102	6.6	0.13158	0.25528	0.00263	0.50793	HLF	50M	untreated
ENSG00000116489	chr1_112653597_112659779_+	1	529	2	764	3	0	0	1293	258.6	0.00385	0.01109	-0.00156	0.02373	153	0.00649	0.0185	-0.00252	0.03953	HLF	50M	untreated
ENSG00000155363	chr1_112689414_112698789_+	1	229	1	193	4	0	0	422	84.4	0.01171	0.03273	-0.00419	0.06965	53.96	0.0182	0.04967	-0.00586	0.10521	HLF	50M	untreated
ENSG00000198799	chr1_113091317_113100488_+	1	25	3		0	0	2	25	8.333	0.10714	0.22169	-0.00261	0.446	12.5	0.07407	0.16843	-0.00772	0.34457	HLF	50M	untreated
ENSG00000198799	chr1_113091317_113114876_+	1	25	3		0	0	1	25	8.333	0.10714	0.22169	-0.00261	0.446	12.5	0.07407	0.16843	-0.00772	0.34457	HLF	50M	untreated
ENSG00000198799	chr1_113112478_113119523_+	1		0	48	1	2	0	48	48	0.02041	0.05527	-0.00634	0.11689	12.5	0.07407	0.16843	-0.00772	0.34457	HLF	50M	untreated
ENSG00000081026	chr1_113585386_113594560_+	1	71	2	67	1	0	0	138	46	0.02128	0.05745	-0.00652	0.12141	26.667	0.03614	0.0927	-0.00857	0.19396	HLF	50M	untreated
ENSG00000081026	chr1_113646485_113659265_+	1	33	1	41	2	0	0	74	24.667	0.03896	0.09898	-0.00877	0.20674	26.667	0.03614	0.0927	-0.00857	0.19396	HLF	50M	untreated
ENSG00000081026	chr1_113671733_113673465_+	1	40	1	34	1	0	0	74	37	0.02632	0.06981	-0.00741	0.14702	26.667	0.03614	0.0927	-0.00857	0.19396	HLF	50M	untreated
ENSG00000116793	chr1_113704080_113706722_-	1	43	1	130	4	0	0	173	34.6	0.02809	0.07405	-0.00767	0.15578	48.045	0.02039	0.05523	-0.00634	0.11679	HLF	50M	untreated
ENSG00000116793	chr1_113726417_113758848_-	1	100	3	87	2	0	0	187	37.4	0.02604	0.06915	-0.00736	0.14565	48.045	0.02039	0.05523	-0.00634	0.11679	HLF	50M	untreated
ENSG00000081019	chr1_113777209_113777808_-	1	38	1	24	2	0	0	62	20.667	0.04615	0.1145	-0.00907	0.23808	23.75	0.0404	0.10216	-0.00886	0.21317	HLF	50M	untreated
ENSG00000081019	chr1_113797362_113798036_-	1	23	3	50	1	0	0	73	18.25	0.05195	0.12649	-0.00909	0.26207	23.75	0.0404	0.10216	-0.00886	0.21317	HLF	50M	untreated
ENSG00000163349	chr1_113940381_113941459_+	1	136	4	3	2	0	0	139	23.167	0.04138	0.10428	-0.00891	0.21747	66.355	0.01485	0.04102	-0.00505	0.0871	HLF	50M	untreated
ENSG00000197323	chr1_114397939_114407100_-	1	90	2	82	1	0	0	172	57.333	0.01714	0.04698	-0.00562	0.09957	44.786	0.02184	0.05885	-0.00663	0.12433	HLF	50M	untreated
ENSG00000197323	chr1_114463103_114464388_-	1	99	2	69	3	0	0	168	33.6	0.0289	0.07598	-0.00778	0.15974	44.786	0.02184	0.05885	-0.00663	0.12433	HLF	50M	untreated
ENSG00000009307	chr1_114736757_114739890_-	1	1645	1	1488	8	0	0	3133	348.111	0.00286	0.00828	-0.00118	0.01773	494.104	0.00202	0.00585	-0.00084	0.01255	HLF	50M	untreated
ENSG00000173218	chr1_115659640_115664268_+	2	92	2	118	3	0	0	210	42	0.04545	0.08195	0.00423	0.15968	70.222	0.02769	0.05155	0.00186	0.10124	HLF	50M	untreated
ENSG00000116830	chr1_117084017_117098907_+	1	97	2	76	1	0	0	173	57.667	0.01705	0.04673	-0.00559	0.09905	47.636	0.02056	0.05566	-0.00637	0.11769	HLF	50M	untreated
ENSG00000198162	chr1_117402185_117405645_+	18	87	2		0	0	2	87	43.5	0.29268	0.30487	0.19325	0.41649	32	0.36	0.36999	0.24103	0.49895	HLF	50M	untreated
ENSG00000198162	chr1_117402185_117420649_+	98	87	2		0	0	3	87	43.5	0.69258	0.68749	0.61213	0.76285	32	0.75385	0.74656	0.67287	0.82025	HLF	50M	untreated
ENSG00000198162	chr1_117402185_117442325_+	50	87	2		0	0	4	87	43.5	0.53476	0.53339	0.43428	0.6325	32	0.60976	0.60484	0.50142	0.70827	HLF	50M	untreated
ENSG00000198162	chr1_117402185_117460612_+	1	87	2		0	0	2	87	43.5	0.02247	0.06042	-0.00675	0.12759	32	0.0303	0.07928	-0.00796	0.16652	HLF	50M	untreated
ENSG00000198162	chr1_117402185_117466427_+	4	87	2		0	0	2	87	43.5	0.08421	0.11532	0.02795	0.20269	32	0.11111	0.14861	0.03816	0.25906	HLF	50M	untreated
ENSG00000198162	chr1_117402185_117502970_+	1	87	2	93	2	0	0	180	45	0.02174	0.0586	-0.00661	0.12381	32	0.0303	0.07928	-0.00796	0.16652	HLF	50M	untreated
ENSG00000198162	chr1_117460488_117502970_+	1		0	93	2	3	0	93	46.5	0.02105	0.05689	-0.00647	0.12025	32	0.0303	0.07928	-0.00796	0.16652	HLF	50M	untreated
ENSG00000198162	chr1_117493146_117502970_+	1		0	93	2	2	0	93	46.5	0.02105	0.05689	-0.00647	0.12025	32	0.0303	0.07928	-0.00796	0.16652	HLF	50M	untreated
ENSG00000196505	chr1_117896832_117920424_-	1	74	2	43	2	0	0	117	29.25	0.03306	0.08568	-0.00828	0.17963	26	0.03704	0.0947	-0.00864	0.19804	HLF	50M	untreated
ENSG00000196505	chr1_117911993_117918736_-	1		0		0	1	1	0	0	1	0.60327	0.16749	1.03905	26	0.03704	0.0947	-0.00864	0.19804	HLF	50M	untreated
ENSG00000134250	chr1_119950723_119963807_-	1	662	3	797	1	0	0	1459	364.75	0.00273	0.0079	-0.00112	0.01693	308.596	0.00323	0.00932	-0.00132	0.01996	HLF	50M	untreated
ENSG00000134250	chr1_119986959_120005588_-	1	761	6	2	1	0	2	763	109	0.00909	0.02566	-0.00339	0.0547	308.596	0.00323	0.00932	-0.00132	0.01996	HLF	50M	untreated
ENSG00000134250	chr1_119986959_120029987_-	1	761	6	715	4	0	0	1476	147.6	0.00673	0.01916	-0.0026	0.04092	308.596	0.00323	0.00932	-0.00132	0.01996	HLF	50M	untreated
ENSG00000275131	chr1_120504381_120505962_-	1	18	1	22	2	0	0	40	13.333	0.06977	0.1607	-0.00814	0.32955	7.5	0.11765	0.23666	-0.00047	0.4738	HLF	50M	untreated
ENSG00000171943	chr1_121186904_121284995_+	1	265	2		1	0	3	265	88.333	0.01119	0.03135	-0.00404	0.06673	35.758	0.0272	0.07194	-0.00754	0.15142	HLF	50M	untreated
ENSG00000171943	chr1_121284802_121324640_+	1		0	164	3	2	0	164	54.667	0.01796	0.04908	-0.00581	0.10397	35.758	0.0272	0.07194	-0.00754	0.15142	HLF	50M	untreated
ENSG00000270872	chr1_144054437_144055421_+	1	64	4	73	4	0	0	137	17.125	0.05517	0.13297	-0.00903	0.27496	15.857	0.05932	0.14111	-0.00887	0.29109	HLF	50M	untreated
ENSG00000266338	chr1_144423869_144426450_-	1	152	2	170	7	0	0	322	35.778	0.02719	0.07191	-0.00754	0.15135	26.081	0.03693	0.09446	-0.00863	0.19754	HLF	50M	untreated
ENSG00000117262	chr1_145623612_145665651_+	1	13	4	4	2	0	0	17	2.833	0.26087	0.38056	0.03706	0.72407	6.867	0.12711	0.24946	0.00161	0.49731	HLF	50M	untreated
ENSG00000117262	chr1_145643868_145647267_+	1		0		0	2	2	0	0	1	0.60327	0.16749	1.03905	6.867	0.12711	0.24946	0.00161	0.49731	HLF	50M	untreated
ENSG00000265491	chr1_145747994_145788966_-	1	351	2	237	7	0	0	588	65.333	0.01508	0.04162	-0.00511	0.08835	32.526	0.02983	0.07816	-0.0079	0.16423	HLF	50M	untreated
ENSG00000186141	chr1_145825756_145827005_+	1	144	2	165	1	0	0	309	103	0.00962	0.02708	-0.00355	0.05772	90.882	0.01088	0.03051	-0.00394	0.06497	HLF	50M	untreated
ENSG00000186141	chr1_145825923_145826423_+	1	0	0		0	0	1	0	0	1	0.60327	0.16749	1.03905	90.882	0.01088	0.03051	-0.00394	0.06497	HLF	50M	untreated
ENSG00000268043	chr1_146943290_146971394_+	1	31	4	27	18	0	0	58	2.636	0.275	0.39059	0.0409	0.74027	4.928	0.16869	0.29897	0.01189	0.58605	HLF	50M	untreated
ENSG00000268043	chr1_146993707_146994312_+	1	0	0	0	0	0	0	0	0	1	0.60327	0.16749	1.03905	4.928	0.16869	0.29897	0.01189	0.58605	HLF	50M	untreated
ENSG00000131778	chr1_147252622_147259918_+	2	96	3	163	4	0	0	259	37	0.05128	0.09152	0.00517	0.17786	67.893	0.02862	0.05317	0.00196	0.10439	HLF	50M	untreated
ENSG00000131778	chr1_147275353_147285487_+	5	168	2		0	0	2	168	84	0.05618	0.07454	0.02112	0.12797	67.893	0.06859	0.09019	0.0261	0.15429	HLF	50M	untreated
ENSG00000131778	chr1_147275353_147287733_+	1	168	2	186	1	0	0	354	118	0.0084	0.02378	-0.00317	0.05072	67.893	0.01452	0.04016	-0.00496	0.08528	HLF	50M	untreated
ENSG00000278811	chr1_147275353_147285487_+	5	168	2		0	0	2	168	84	0.05618	0.07454	0.02112	0.12797	51.514	0.08847	0.11467	0.03428	0.19505	HLF	50M	untreated
ENSG00000278811	chr1_147275353_147287733_+	1	168	2	186	1	0	0	354	118	0.0084	0.02378	-0.00317	0.05072	51.514	0.01904	0.05183	-0.00605	0.10971	HLF	50M	untreated
ENSG00000263956	chr1_148107710_148108654_-	1	6	1	13	1	0	0	19	9.5	0.09524	0.20366	-0.00477	0.41209	4.117	0.19543	0.32603	0.01907	0.633	HLF	50M	untreated
ENSG00000269713	chr1_149056511_149063805_-	1	3	5	20	4	0	0	23	2.556	0.28125	0.39485	0.04259	0.74712	12.352	0.0749	0.16988	-0.00763	0.34738	HLF	50M	untreated
ENSG00000143368	chr1_149924037_149925835_-	1	0	0	0	0	0	0	0	0	1	0.60327	0.16749	1.03905	221.75	0.00449	0.01289	-0.0018	0.02758	HLF	50M	untreated
ENSG00000143368	chr1_149927325_149927725_-	1	1	1	0	0	0	0	1	1	0.5	0.5	0.09453	0.90547	221.75	0.00449	0.01289	-0.0018	0.02758	HLF	50M	untreated
ENSG00000264522	chr1_149967293_149977576_-	1	69	1	96	3	0	0	165	41.25	0.02367	0.06337	-0.00697	0.1337	58	0.01695	0.04648	-0.00557	0.09853	HLF	50M	untreated
ENSG00000117360	chr1_150328319_150340477_+	1	146	4	109	2	0	0	255	42.5	0.02299	0.0617	-0.00684	0.13023	60.524	0.01625	0.04468	-0.0054	0.09477	HLF	50M	untreated
ENSG00000117360	chr1_150334934_150340477_+	1	1	1	109	2	2	0	110	36.667	0.02655	0.07037	-0.00744	0.14818	60.524	0.01625	0.04468	-0.0054	0.09477	HLF	50M	untreated
ENSG00000163125	chr1_150417595_150446401_+	1	101	3	187	3	0	0	288	48	0.02041	0.05527	-0.00634	0.11689	34.556	0.02812	0.07414	-0.00767	0.15595	HLF	50M	untreated
ENSG00000163125	chr1_150457287_150460317_+	1	187	3	148	3	0	0	335	55.833	0.0176	0.04814	-0.00572	0.102	34.556	0.02812	0.07414	-0.00767	0.15595	HLF	50M	untreated
ENSG00000163125	chr1_150460059_150460317_+	1	1	1	147	2	1	0	148	49.333	0.01987	0.05391	-0.00623	0.11406	34.556	0.02812	0.07414	-0.00767	0.15595	HLF	50M	untreated
ENSG00000143437	chr1_150814076_150818030_-	1	143	2		0	0	5	143	71.5	0.01379	0.03826	-0.00477	0.08129	44.25	0.0221	0.0595	-0.00668	0.12567	HLF	50M	untreated
ENSG00000143437	chr1_150817360_150858460_-	1		0	55	3	1	0	55	18.333	0.05172	0.12603	-0.00909	0.26116	44.25	0.0221	0.0595	-0.00668	0.12567	HLF	50M	untreated
ENSG00000143363	chr1_151024610_151025673_+	2	90	4	76	1	0	0	166	33.2	0.05682	0.10043	0.00614	0.19471	21	0.08696	0.14607	0.01246	0.27968	HLF	50M	untreated
ENSG00000143458	chr1_151088189_151118139_+	1	31	3	2	2	0	0	33	6.6	0.13158	0.25528	0.00263	0.50793	5.429	0.15555	0.28438	0.00848	0.56028	HLF	50M	untreated
ENSG00000163156	chr1_151166933_151167414_+	1	154	1	189	3	0	0	343	85.75	0.01153	0.03224	-0.00413	0.06862	40.8	0.02392	0.06399	-0.00701	0.135	HLF	50M	untreated
ENSG00000143398	chr1_151224244_151232703_+	1	287	9		0	0	1	287	31.889	0.03041	0.07952	-0.00798	0.16702	55.29	0.01777	0.04857	-0.00576	0.10291	HLF	50M	untreated
ENSG00000143398	chr1_151227319_151232703_+	1	1	1		0	3	1	1	1	0.5	0.5	0.09453	0.90547	55.29	0.01777	0.04857	-0.00576	0.10291	HLF	50M	untreated
ENSG00000143398	chr1_151227319_151234496_+	1	1	1	217	1	3	0	218	109	0.00909	0.02566	-0.00339	0.0547	55.29	0.01777	0.04857	-0.00576	0.10291	HLF	50M	untreated
ENSG00000143398	chr1_151242122_151242567_+	1	209	4	257	1	0	0	466	93.2	0.01062	0.02979	-0.00386	0.06344	55.29	0.01777	0.04857	-0.00576	0.10291	HLF	50M	untreated
ENSG00000143393	chr1_151303540_151306363_-	1	209	1	142	1	0	0	351	175.5	0.00567	0.0162	-0.00223	0.03462	50.273	0.0195	0.053	-0.00615	0.11214	HLF	50M	untreated
ENSG00000143393	chr1_151315572_151316509_-	2	164	3	213	3	0	0	377	62.833	0.03085	0.05709	0.00222	0.11197	50.273	0.03826	0.06987	0.00317	0.13657	HLF	50M	untreated
ENSG00000143442	chr1_151408099_151408828_-	1	161	2	196	5	0	0	357	51	0.01923	0.05231	-0.00609	0.1107	65.2	0.01511	0.0417	-0.00512	0.08852	HLF	50M	untreated
ENSG00000143442	chr1_151427822_151430841_-	4	182	6		0	0	4	182	30.333	0.1165	0.1551	0.04026	0.26993	65.2	0.0578	0.08106	0.01847	0.14365	HLF	50M	untreated
ENSG00000143442	chr1_151427822_151442205_-	1	182	6	80	7	0	0	262	20.154	0.04727	0.11685	-0.00909	0.24279	65.2	0.01511	0.0417	-0.00512	0.08852	HLF	50M	untreated
ENSG00000143442	chr1_151429602_151442205_-	1	2	2	80	7	2	0	82	9.111	0.0989	0.20934	-0.00414	0.42281	65.2	0.01511	0.0417	-0.00512	0.08852	HLF	50M	untreated
ENSG00000143376	chr1_151638887_151668635_+	2	132	7		0	0	2	132	18.857	0.09589	0.15874	0.01462	0.30287	20.429	0.08917	0.14925	0.01298	0.28551	HLF	50M	untreated
ENSG00000143376	chr1_151638887_151683445_+	2	134	8		0	0	1	134	16.75	0.10667	0.17355	0.01738	0.32972	20.429	0.08917	0.14925	0.01298	0.28551	HLF	50M	untreated
ENSG00000143376	chr1_151638887_151693483_+	3	134	8	149	3	0	0	283	25.727	0.10443	0.15109	0.02809	0.27409	20.429	0.12805	0.18044	0.03611	0.32478	HLF	50M	untreated
ENSG00000182134	chr1_151774709_151783049_-	1	42	3	26	2	0	0	68	13.6	0.06849	0.15838	-0.00825	0.32502	10.556	0.08654	0.18969	-0.00614	0.38552	HLF	50M	untreated
ENSG00000229021	chr1_152014022_152022509_+	1	1	1	0	0	0	0	1	1	0.5	0.5	0.09453	0.90547	589.286	0.00169	0.00492	-0.00071	0.01054	HLF	50M	untreated
ENSG00000143621	chr1_153665219_153668557_-	1	893	1	747	5	0	0	1640	273.333	0.00365	0.0105	-0.00148	0.02248	282.292	0.00353	0.01017	-0.00143	0.02178	HLF	50M	untreated
ENSG00000143624	chr1_153751094_153757763_+	1	0	2	0	4	0	0	0	0	1	0.60327	0.16749	1.03905	0	1	0.60327	0.16749	1.03905	HLF	50M	untreated
ENSG00000198837	chr1_153932203_153937863_-	1	110	2	125	1	0	0	235	78.333	0.01261	0.03512	-0.00444	0.07468	55	0.01786	0.04881	-0.00578	0.1034	HLF	50M	untreated
ENSG00000143569	chr1_154225083_154241565_+	1	214	6		0	0	3	214	35.667	0.02727	0.0721	-0.00755	0.15176	41.091	0.02376	0.06359	-0.00698	0.13416	HLF	50M	untreated
ENSG00000143569	chr1_154225083_154257434_+	1	214	6		0	0	5	214	35.667	0.02727	0.0721	-0.00755	0.15176	41.091	0.02376	0.06359	-0.00698	0.13416	HLF	50M	untreated
ENSG00000143569	chr1_154225083_154261697_+	1	214	6	412	2	0	0	626	78.25	0.01262	0.03515	-0.00445	0.07475	41.091	0.02376	0.06359	-0.00698	0.13416	HLF	50M	untreated
ENSG00000143569	chr1_154251040_154257434_+	2		0		0	5	4	0	0	1	0.67119	0.29022	1.05215	41.091	0.04641	0.08354	0.00438	0.1627	HLF	50M	untreated
ENSG00000143575	chr1_154273773_154275483_+	1	455	3	447	2	0	0	902	180.4	0.00551	0.01577	-0.00217	0.03371	109.636	0.00904	0.02551	-0.00337	0.0544	HLF	50M	untreated
ENSG00000169231	chr1_155198041_155206406_-	1	59	3	31	5	0	0	90	11.25	0.08163	0.18151	-0.00682	0.36984	16.647	0.05667	0.13592	-0.00898	0.28083	HLF	50M	untreated
ENSG00000176444	chr1_155266728_155268126_-	1	0	6		0	0	2	0	0	1	0.60327	0.16749	1.03905	0	1	0.60327	0.16749	1.03905	HLF	50M	untreated
ENSG00000176444	chr1_155268009_155270977_-	1		2	0	2	1	0	0	0	1	0.60327	0.16749	1.03905	0	1	0.60327	0.16749	1.03905	HLF	50M	untreated
ENSG00000116539	chr1_155338088_155360409_-	1	77	1		0	0	1	77	77	0.01282	0.03569	-0.0045	0.07588	15.6	0.06024	0.14289	-0.00882	0.29459	HLF	50M	untreated
ENSG00000116539	chr1_155338088_155459898_-	1	77	1		0	0	3	77	77	0.01282	0.03569	-0.0045	0.07588	15.6	0.06024	0.14289	-0.00882	0.29459	HLF	50M	untreated
ENSG00000116539	chr1_155378280_155439068_-	1		0		0	1	3	0	0	1	0.60327	0.16749	1.03905	15.6	0.06024	0.14289	-0.00882	0.29459	HLF	50M	untreated
ENSG00000116539	chr1_155395458_155459898_-	1		0		0	2	3	0	0	1	0.60327	0.16749	1.03905	15.6	0.06024	0.14289	-0.00882	0.29459	HLF	50M	untreated
ENSG00000116539	chr1_155415743_155439068_-	1		0		0	6	3	0	0	1	0.60327	0.16749	1.03905	15.6	0.06024	0.14289	-0.00882	0.29459	HLF	50M	untreated
ENSG00000116539	chr1_155415743_155459898_-	2		0		0	6	3	0	0	1	0.67119	0.29022	1.05215	15.6	0.11364	0.18286	0.01924	0.34648	HLF	50M	untreated
ENSG00000116539	chr1_155415743_155521618_-	1		0	70	4	6	0	70	17.5	0.05405	0.13073	-0.00905	0.27052	15.6	0.06024	0.14289	-0.00882	0.29459	HLF	50M	untreated
ENSG00000116539	chr1_155438326_155439068_-	3		0		0	3	2	0	0	1	0.71925	0.38252	1.05597	15.6	0.16129	0.21927	0.04808	0.39046	HLF	50M	untreated
ENSG00000116539	chr1_155438326_155459898_-	9		0		0	4	3	0	0	1	0.85042	0.65535	1.0455	15.6	0.36585	0.38397	0.20523	0.56272	HLF	50M	untreated
ENSG00000116539	chr1_155438326_155521618_-	2		0	70	4	4	0	70	17.5	0.10256	0.16797	0.01631	0.31964	15.6	0.11364	0.18286	0.01924	0.34648	HLF	50M	untreated
ENSG00000116539	chr1_155459796_155521618_-	1	0	0	70	4	0	0	70	17.5	0.05405	0.13073	-0.00905	0.27052	15.6	0.06024	0.14289	-0.00882	0.29459	HLF	50M	untreated
ENSG00000116539	chr1_155477885_155482449_-	2		0	2	1	2	2	2	2	0.5	0.5	0.15004	0.84996	15.6	0.11364	0.18286	0.01924	0.34648	HLF	50M	untreated
ENSG00000116539	chr1_155477885_155521618_-	2		0	70	4	3	0	70	17.5	0.10256	0.16797	0.01631	0.31964	15.6	0.11364	0.18286	0.01924	0.34648	HLF	50M	untreated
ENSG00000116539	chr1_155521099_155521618_-	1		0	68	3	4	0	68	22.667	0.04225	0.10618	-0.00895	0.2213	15.6	0.06024	0.14289	-0.00882	0.29459	HLF	50M	untreated
ENSG00000163374	chr1_155670319_155679512_-	1	120	3	8	2	0	5	128	25.6	0.03759	0.09595	-0.00868	0.20057	39.375	0.02477	0.06606	-0.00716	0.13927	HLF	50M	untreated
ENSG00000163374	chr1_155675009_155679512_-	1		0	8	2	6	5	8	4	0.2	0.33035	0.02032	0.64038	39.375	0.02477	0.06606	-0.00716	0.13927	HLF	50M	untreated
ENSG00000163374	chr1_155676547_155679512_-	1		0	8	2	3	5	8	4	0.2	0.33035	0.02032	0.64038	39.375	0.02477	0.06606	-0.00716	0.13927	HLF	50M	untreated
ENSG00000163374	chr1_155676547_155680456_-	1		0	113	5	3	0	113	22.6	0.04237	0.10644	-0.00895	0.22182	39.375	0.02477	0.06606	-0.00716	0.13927	HLF	50M	untreated
ENSG00000132676	chr1_155709772_155729366_+	1	293	5	626	5	0	0	919	91.9	0.01076	0.03019	-0.00391	0.06429	73.083	0.0135	0.03748	-0.00469	0.07966	HLF	50M	untreated
ENSG00000132676	chr1_155725381_155729366_+	1		0	625	4	4	0	625	156.25	0.00636	0.01813	-0.00247	0.03874	73.083	0.0135	0.03748	-0.00469	0.07966	HLF	50M	untreated
ENSG00000116580	chr1_155776394_155785374_-	1	27	3	57	1	0	0	84	21	0.04545	0.11303	-0.00905	0.23511	27.677	0.03487	0.08982	-0.00845	0.18809	HLF	50M	untreated
ENSG00000116580	chr1_155853275_155853806_-	7	106	7	78	5	0	0	184	15.333	0.31343	0.34081	0.15923	0.5224	27.677	0.20186	0.2316	0.09837	0.36482	HLF	50M	untreated
ENSG00000132680	chr1_155921374_155925843_-	1	123	2	81	2	0	0	204	51	0.01923	0.05231	-0.00609	0.1107	56.588	0.01736	0.04755	-0.00567	0.10076	HLF	50M	untreated
ENSG00000132680	chr1_155926675_155927156_-	1	81	2	131	1	0	0	212	70.667	0.01395	0.03868	-0.00481	0.08218	56.588	0.01736	0.04755	-0.00567	0.10076	HLF	50M	untreated
ENSG00000198952	chr1_156265780_156274686_-	1	269	2	193	2	0	0	462	115.5	0.00858	0.02427	-0.00322	0.05177	113.857	0.00871	0.02461	-0.00326	0.05248	HLF	50M	untreated
ENSG00000163468	chr1_156312040_156337789_-	1	1790	2	1157	4	0	0	2947	491.167	0.00203	0.00589	-0.00084	0.01262	356.944	0.00279	0.00807	-0.00115	0.01729	HLF	50M	untreated
ENSG00000163468	chr1_156318867_156337789_-	1		0	1157	4	2	0	1157	289.25	0.00345	0.00993	-0.0014	0.02126	356.944	0.00279	0.00807	-0.00115	0.01729	HLF	50M	untreated
ENSG00000116604	chr1_156475107_156477202_-	1	202	2	200	2	0	0	402	100.5	0.00985	0.02773	-0.00363	0.05908	55.188	0.0178	0.04866	-0.00577	0.10308	HLF	50M	untreated
ENSG00000143294	chr1_156791696_156797341_+	1	239	6	278	2	0	0	517	64.625	0.01524	0.04205	-0.00515	0.08924	47.15	0.02077	0.05618	-0.00641	0.11877	HLF	50M	untreated
ENSG00000132694	chr1_156948180_156956564_-	1	126	1	158	2	0	0	284	94.667	0.01045	0.02935	-0.00381	0.06252	72.623	0.01358	0.0377	-0.00471	0.08012	HLF	50M	untreated
ENSG00000132716	chr1_160218323_160261358_-	1	241	1	120	13	0	0	361	25.786	0.03733	0.09537	-0.00866	0.19939	22.875	0.04188	0.10538	-0.00893	0.21969	HLF	50M	untreated
ENSG00000132716	chr1_160237134_160244034_-	1		0	55	5	3	3	55	11	0.08333	0.18438	-0.00659	0.37534	22.875	0.04188	0.10538	-0.00893	0.21969	HLF	50M	untreated
ENSG00000258465	chr1_160218323_160261358_-	1	241	1	120	13	0	0	361	25.786	0.03733	0.09537	-0.00866	0.19939	60.759	0.01619	0.04452	-0.00539	0.09444	HLF	50M	untreated
ENSG00000258465	chr1_160237134_160244034_-	1		0	55	5	3	3	55	11	0.08333	0.18438	-0.00659	0.37534	60.759	0.01619	0.04452	-0.00539	0.09444	HLF	50M	untreated
ENSG00000122218	chr1_160323430_160332557_-	1	422	2	365	2	0	0	787	196.75	0.00506	0.01449	-0.00201	0.03098	243.655	0.00409	0.01175	-0.00165	0.02515	HLF	50M	untreated
ENSG00000158793	chr1_161123838_161124526_-	1	254	3	0	0	0	0	254	84.667	0.01167	0.03263	-0.00418	0.06944	65.654	0.015	0.04143	-0.00509	0.08795	HLF	50M	untreated
ENSG00000158796	chr1_161123838_161124526_-	1	245	2	239	5	0	0	484	69.143	0.01426	0.03948	-0.00489	0.08385	52.938	0.01854	0.05055	-0.00594	0.10704	HLF	50M	untreated
ENSG00000118217	chr1_161778243_161802272_+	1	134	2		0	0	2	134	67	0.01471	0.04066	-0.00501	0.08632	74.556	0.01324	0.03679	-0.00462	0.07819	HLF	50M	untreated
ENSG00000118217	chr1_161778243_161821161_+	1	134	2	204	1	0	0	338	112.667	0.0088	0.02486	-0.00329	0.05301	74.556	0.01324	0.03679	-0.00462	0.07819	HLF	50M	untreated
ENSG00000118217	chr1_161792123_161802272_+	1		0		0	1	2	0	0	1	0.60327	0.16749	1.03905	74.556	0.01324	0.03679	-0.00462	0.07819	HLF	50M	untreated
ENSG00000118217	chr1_161846448_161863312_+	1	204	1	177	4	0	0	381	76.2	0.01295	0.03604	-0.00454	0.07662	74.556	0.01324	0.03679	-0.00462	0.07819	HLF	50M	untreated
ENSG00000152332	chr1_162499954_162503848_+	1	256	2	238	2	0	0	494	123.5	0.00803	0.02276	-0.00304	0.04856	104.917	0.00944	0.02661	-0.0035	0.05672	HLF	50M	untreated
ENSG00000117143	chr1_162566011_162566348_+	1	762	5		0	0	3	762	152.4	0.00652	0.01858	-0.00253	0.03968	112.333	0.00882	0.02493	-0.0033	0.05316	HLF	50M	untreated
ENSG00000117143	chr1_162566011_162590511_+	1	765	6		0	0	5	765	127.5	0.00778	0.02207	-0.00296	0.0471	112.333	0.00882	0.02493	-0.0033	0.05316	HLF	50M	untreated
ENSG00000117143	chr1_162566011_162597858_+	3	766	7	481	1	0	0	1247	155.875	0.01888	0.03024	0.00393	0.05655	112.333	0.02601	0.04129	0.00557	0.07701	HLF	50M	untreated
ENSG00000143228	chr1_163336750_163349080_+	1	110	3	161	2	0	0	271	54.2	0.01812	0.04947	-0.00584	0.10478	32	0.0303	0.07928	-0.00796	0.16652	HLF	50M	untreated
ENSG00000143149	chr1_165679441_165683110_-	1	147	1	191	1	0	0	338	169	0.00588	0.0168	-0.0023	0.03591	114.364	0.00867	0.0245	-0.00325	0.05226	HLF	50M	untreated
ENSG00000143179	chr1_165890203_165896332_+	1	556	2	468	4	0	0	1024	170.667	0.00583	0.01664	-0.00228	0.03557	172	0.00578	0.01652	-0.00227	0.0353	HLF	50M	untreated
ENSG00000143190	chr1_167332469_167338258_+	1	49	3	61	2	0	0	110	22	0.04348	0.10882	-0.00899	0.22663	23.436	0.04092	0.10329	-0.00888	0.21546	HLF	50M	untreated
ENSG00000143164	chr1_167951799_168004793_+	1	191	6	311	6	0	0	502	41.833	0.02335	0.06258	-0.00691	0.13206	27.39	0.03522	0.09062	-0.00849	0.18972	HLF	50M	untreated
ENSG00000143164	chr1_167966628_168004793_+	1	3	2	311	6	2	0	314	39.25	0.02484	0.06624	-0.00717	0.13966	27.39	0.03522	0.09062	-0.00849	0.18972	HLF	50M	untreated
ENSG00000143164	chr1_167987494_168004793_+	1		0	311	6	1	0	311	51.833	0.01893	0.05154	-0.00602	0.1091	27.39	0.03522	0.09062	-0.00849	0.18972	HLF	50M	untreated
ENSG00000143164	chr1_168038370_168045227_+	1	294	5	251	4	0	0	545	60.556	0.01625	0.04466	-0.0054	0.09473	27.39	0.03522	0.09062	-0.00849	0.18972	HLF	50M	untreated
ENSG00000143164	chr1_168063620_168068463_+	1	252	5	193	2	0	0	445	63.571	0.01549	0.04269	-0.00521	0.0906	27.39	0.03522	0.09062	-0.00849	0.18972	HLF	50M	untreated
ENSG00000213064	chr1_168231513_168239160_+	1	132	3	67	1	0	0	199	49.75	0.0197	0.0535	-0.00619	0.1132	25.375	0.03791	0.09666	-0.0087	0.20202	HLF	50M	untreated
ENSG00000143156	chr1_169287302_169298763_-	1	77	2		0	0	2	77	38.5	0.02532	0.06739	-0.00725	0.14203	22.263	0.04299	0.10776	-0.00898	0.2245	HLF	50M	untreated
ENSG00000143156	chr1_169287302_169310080_-	2	77	2	4	1	0	3	81	27	0.06897	0.11939	0.00849	0.23028	22.263	0.08243	0.13951	0.01141	0.2676	HLF	50M	untreated
ENSG00000143156	chr1_169298555_169324500_-	1	4	1	98	3	1	0	102	25.5	0.03774	0.09626	-0.00869	0.20122	22.263	0.04299	0.10776	-0.00898	0.2245	HLF	50M	untreated
ENSG00000143156	chr1_169303144_169324500_-	1		0	98	3	2	0	98	32.667	0.0297	0.07787	-0.00789	0.16363	22.263	0.04299	0.10776	-0.00898	0.2245	HLF	50M	untreated
ENSG00000143156	chr1_169309969_169324500_-	1		0	98	3	3	0	98	32.667	0.0297	0.07787	-0.00789	0.16363	22.263	0.04299	0.10776	-0.00898	0.2245	HLF	50M	untreated
ENSG00000143156	chr1_169323116_169324500_-	1		0	94	2	4	0	94	47	0.02083	0.05634	-0.00643	0.11911	22.263	0.04299	0.10776	-0.00898	0.2245	HLF	50M	untreated
ENSG00000000460	chr1_169798856_169823472_+	1	64	4	67	3	0	0	131	18.714	0.05072	0.12399	-0.0091	0.25709	21.171	0.0451	0.11228	-0.00904	0.23361	HLF	50M	untreated
ENSG00000120370	chr1_170539209_170544845_+	1	41	4	38	2	0	0	79	13.167	0.07059	0.16219	-0.00807	0.33245	9.889	0.09184	0.19828	-0.00533	0.40189	HLF	50M	untreated
ENSG00000117523	chr1_171512031_171561103_+	1	188	4		0	0	1	188	47	0.02083	0.05634	-0.00643	0.11911	73.471	0.01343	0.0373	-0.00467	0.07926	HLF	50M	untreated
ENSG00000117523	chr1_171523220_171532961_+	1		0		0	3	1	0	0	1	0.60327	0.16749	1.03905	73.471	0.01343	0.0373	-0.00467	0.07926	HLF	50M	untreated
ENSG00000117523	chr1_171523220_171584526_+	1		0		0	4	1	0	0	1	0.60327	0.16749	1.03905	73.471	0.01343	0.0373	-0.00467	0.07926	HLF	50M	untreated
ENSG00000117523	chr1_171535427_171566843_+	1		0		0	2	4	0	0	1	0.60327	0.16749	1.03905	73.471	0.01343	0.0373	-0.00467	0.07926	HLF	50M	untreated
ENSG00000117523	chr1_171574926_171577637_+	2		0		0	5	2	0	0	1	0.67119	0.29022	1.05215	73.471	0.0265	0.04943	0.00173	0.09714	HLF	50M	untreated
ENSG00000117523	chr1_171579353_171587751_+	2		0	432	3	2	0	432	144	0.0137	0.02617	0.00061	0.05173	73.471	0.0265	0.04943	0.00173	0.09714	HLF	50M	untreated
ENSG00000094975	chr1_172551511_172557794_+	2	131	2		0	0	2	131	65.5	0.02963	0.05496	0.00207	0.10784	37.1	0.05115	0.09131	0.00515	0.17746	HLF	50M	untreated
ENSG00000094975	chr1_172551511_172579267_+	2	132	3		0	0	2	132	44	0.04348	0.07867	0.00392	0.15341	37.1	0.05115	0.09131	0.00515	0.17746	HLF	50M	untreated
ENSG00000094975	chr1_172551511_172591071_+	4	134	4	2	1	0	1	136	27.2	0.12821	0.16896	0.04489	0.29304	37.1	0.09732	0.13174	0.03286	0.23063	HLF	50M	untreated
ENSG00000094975	chr1_172553259_172602787_+	1	15	3	111	4	3	0	126	18	0.05263	0.12787	-0.00908	0.26482	37.1	0.02625	0.06964	-0.0074	0.14667	HLF	50M	untreated
ENSG00000094975	chr1_172555868_172557794_+	3	12	1		0	3	2	12	12	0.2	0.26117	0.06282	0.45952	37.1	0.07481	0.11198	0.01874	0.20523	HLF	50M	untreated
ENSG00000094975	chr1_172555868_172570730_+	1	13	2		0	3	1	13	6.5	0.13333	0.25753	0.00304	0.51202	37.1	0.02625	0.06964	-0.0074	0.14667	HLF	50M	untreated
ENSG00000094975	chr1_172555868_172579267_+	2	13	2		0	3	2	13	6.5	0.23529	0.31769	0.05794	0.57744	37.1	0.05115	0.09131	0.00515	0.17746	HLF	50M	untreated
ENSG00000094975	chr1_172555868_172585948_+	1	13	2		0	3	2	13	6.5	0.13333	0.25753	0.00304	0.51202	37.1	0.02625	0.06964	-0.0074	0.14667	HLF	50M	untreated
ENSG00000094975	chr1_172555868_172591071_+	4	15	3	2	1	3	1	17	4.25	0.48485	0.48966	0.20789	0.77143	37.1	0.09732	0.13174	0.03286	0.23063	HLF	50M	untreated
ENSG00000094975	chr1_172570046_172591071_+	1	2	1	2	1	1	1	4	2	0.33333	0.42692	0.05627	0.79756	37.1	0.02625	0.06964	-0.0074	0.14667	HLF	50M	untreated
ENSG00000094975	chr1_172600063_172602787_+	1		0	109	3	1	0	109	36.333	0.02679	0.07094	-0.00748	0.14935	37.1	0.02625	0.06964	-0.0074	0.14667	HLF	50M	untreated
ENSG00000076321	chr1_173733712_173734286_+	1	55	2	35	1	0	0	90	30	0.03226	0.08383	-0.00819	0.17585	23.273	0.0412	0.10389	-0.0089	0.21668	HLF	50M	untreated
ENSG00000076321	chr1_173751763_173775842_+	1	35	1	60	3	0	0	95	23.75	0.0404	0.10216	-0.00886	0.21317	23.273	0.0412	0.10389	-0.0089	0.21668	HLF	50M	untreated
ENSG00000135870	chr1_173992754_173993135_-	2	50	1	27	2	0	0	77	25.667	0.07229	0.12444	0.00918	0.23969	38.917	0.04888	0.0876	0.00477	0.17042	HLF	50M	untreated
ENSG00000152061	chr1_174219124_174221164_+	1	84	2	88	2	0	0	172	43	0.02273	0.06105	-0.00679	0.1289	25.205	0.03816	0.09721	-0.00872	0.20314	HLF	50M	untreated
ENSG00000152061	chr1_174275832_174371072_+	1	75	3	70	2	0	0	145	29	0.03333	0.08631	-0.00831	0.18092	25.205	0.03816	0.09721	-0.00872	0.20314	HLF	50M	untreated
ENSG00000143207	chr1_175986942_176027688_-	1	88	2		0	0	2	88	44	0.02222	0.0598	-0.0067	0.1263	40.167	0.02429	0.06489	-0.00707	0.13686	HLF	50M	untreated
ENSG00000143207	chr1_176027571_176136547_-	1		0		0	2	7	0	0	1	0.60327	0.16749	1.03905	40.167	0.02429	0.06489	-0.00707	0.13686	HLF	50M	untreated
ENSG00000143207	chr1_176043185_176046324_-	1		0		0	3	1	0	0	1	0.60327	0.16749	1.03905	40.167	0.02429	0.06489	-0.00707	0.13686	HLF	50M	untreated
ENSG00000143207	chr1_176081151_176136547_-	2		0		0	2	7	0	0	1	0.67119	0.29022	1.05215	40.167	0.04743	0.08522	0.00454	0.1659	HLF	50M	untreated
ENSG00000143207	chr1_176081151_176163891_-	1		0		0	2	6	0	0	1	0.60327	0.16749	1.03905	40.167	0.02429	0.06489	-0.00707	0.13686	HLF	50M	untreated
ENSG00000143207	chr1_176116623_176136547_-	1		0		0	3	7	0	0	1	0.60327	0.16749	1.03905	40.167	0.02429	0.06489	-0.00707	0.13686	HLF	50M	untreated
ENSG00000143207	chr1_176135009_176184692_-	1		0	78	3	5	0	78	26	0.03704	0.0947	-0.00864	0.19804	40.167	0.02429	0.06489	-0.00707	0.13686	HLF	50M	untreated
ENSG00000143207	chr1_176149005_176184692_-	1		0	78	3	8	0	78	26	0.03704	0.0947	-0.00864	0.19804	40.167	0.02429	0.06489	-0.00707	0.13686	HLF	50M	untreated
ENSG00000143207	chr1_176162868_176184692_-	1		0	78	3	7	0	78	26	0.03704	0.0947	-0.00864	0.19804	40.167	0.02429	0.06489	-0.00707	0.13686	HLF	50M	untreated
ENSG00000143207	chr1_176175909_176184692_-	1		0	78	3	6	0	78	26	0.03704	0.0947	-0.00864	0.19804	40.167	0.02429	0.06489	-0.00707	0.13686	HLF	50M	untreated
ENSG00000254154	chr1_178026154_178037801_-	1	25	6	12	1	0	0	37	5.286	0.15909	0.28841	0.00939	0.56742	5.093	0.16412	0.294	0.0107	0.57731	HLF	50M	untreated
ENSG00000242193	chr1_178026154_178037801_-	1	23	5	12	1	0	0	35	5.833	0.14634	0.27361	0.00617	0.54105	6	0.14286	0.26941	0.00532	0.5335	HLF	50M	untreated
ENSG00000075391	chr1_178123055_178125501_+	1	3	3	2	1	0	0	5	1.25	0.44444	0.47948	0.08275	0.87621	54.886	0.01789	0.0489	-0.00579	0.1036	HLF	50M	untreated
ENSG00000075391	chr1_178283563_178300118_+	2	269	5	283	2	0	0	552	78.857	0.02473	0.04629	0.00154	0.09104	54.886	0.03516	0.06456	0.00275	0.12637	HLF	50M	untreated
ENSG00000075391	chr1_178456720_178467421_+	1	83	3	278	3	0	0	361	60.167	0.01635	0.04493	-0.00543	0.09529	54.886	0.01789	0.0489	-0.00579	0.1036	HLF	50M	untreated
ENSG00000116191	chr1_178877497_178897756_+	1	96	3	119	1	0	0	215	53.75	0.01826	0.04985	-0.00588	0.10558	42.32	0.02308	0.06193	-0.00686	0.13072	HLF	50M	untreated
ENSG00000116199	chr1_179043714_179050365_+	1	64	5		0	0	2	64	12.8	0.07246	0.16556	-0.00788	0.33901	47.706	0.02053	0.05558	-0.00637	0.11753	HLF	50M	untreated
ENSG00000116199	chr1_179043714_179054638_+	2	64	5	145	4	0	0	209	23.222	0.0793	0.1349	0.0107	0.2591	47.706	0.04024	0.07322	0.00345	0.14299	HLF	50M	untreated
ENSG00000143322	chr1_179114877_179121867_-	1	162	2	131	3	0	0	293	58.6	0.01678	0.04604	-0.00553	0.09761	34.516	0.02816	0.07421	-0.00768	0.1561	HLF	50M	untreated
ENSG00000143322	chr1_179117331_179120274_-	1	1	1		0	3	2	1	1	0.5	0.5	0.09453	0.90547	34.516	0.02816	0.07421	-0.00768	0.1561	HLF	50M	untreated
ENSG00000057252	chr1_179302676_179337896_+	2	263	3		0	0	2	263	87.667	0.0223	0.04193	0.00131	0.08255	96.062	0.0204	0.03848	0.00113	0.07582	HLF	50M	untreated
ENSG00000057252	chr1_179337836_179341310_+	1		0		0	3	1	0	0	1	0.60327	0.16749	1.03905	96.062	0.0103	0.02895	-0.00377	0.06166	HLF	50M	untreated
ENSG00000057252	chr1_179337836_179342943_+	2		0	180	1	3	0	180	180	0.01099	0.0211	0.00044	0.04176	96.062	0.0204	0.03848	0.00113	0.07582	HLF	50M	untreated
ENSG00000135837	chr1_179986168_179992221_+	1	88	2	1	1	0	2	89	29.667	0.03261	0.08464	-0.00823	0.17751	46.032	0.02126	0.05741	-0.00651	0.12134	HLF	50M	untreated
ENSG00000135837	chr1_179986168_179997175_+	1	88	2	3	2	0	1	91	22.75	0.04211	0.10586	-0.00894	0.22066	46.032	0.02126	0.05741	-0.00651	0.12134	HLF	50M	untreated
ENSG00000135837	chr1_179986168_180006567_+	4	88	2	85	3	0	0	173	34.6	0.10363	0.1395	0.03527	0.24374	46.032	0.07995	0.1099	0.02638	0.19342	HLF	50M	untreated
ENSG00000135837	chr1_179990506_179997175_+	1		0	2	1	3	1	2	2	0.33333	0.42692	0.05627	0.79756	46.032	0.02126	0.05741	-0.00651	0.12134	HLF	50M	untreated
ENSG00000135837	chr1_179990506_180006567_+	1		0	84	2	3	0	84	42	0.02326	0.06235	-0.00689	0.1316	46.032	0.02126	0.05741	-0.00651	0.12134	HLF	50M	untreated
ENSG00000135837	chr1_180003173_180006567_+	1		0	82	1	1	0	82	82	0.01205	0.03363	-0.00428	0.07155	46.032	0.02126	0.05741	-0.00651	0.12134	HLF	50M	untreated
ENSG00000135837	chr1_180019948_180065272_+	1	144	1	87	1	0	0	231	115.5	0.00858	0.02427	-0.00322	0.05177	46.032	0.02126	0.05741	-0.00651	0.12134	HLF	50M	untreated
ENSG00000135837	chr1_180041137_180053166_+	1		0		0	3	1	0	0	1	0.60327	0.16749	1.03905	46.032	0.02126	0.05741	-0.00651	0.12134	HLF	50M	untreated
ENSG00000135837	chr1_180041137_180054502_+	1		0		0	3	1	0	0	1	0.60327	0.16749	1.03905	46.032	0.02126	0.05741	-0.00651	0.12134	HLF	50M	untreated
ENSG00000116260	chr1_180178793_180189674_+	1	607	4	4	3	0	1	611	87.286	0.01133	0.0317	-0.00407	0.06748	197.96	0.00503	0.0144	-0.002	0.0308	HLF	50M	untreated
ENSG00000116260	chr1_180178793_180190580_+	1	607	4	847	6	0	0	1454	145.4	0.00683	0.01944	-0.00264	0.04152	197.96	0.00503	0.0144	-0.002	0.0308	HLF	50M	untreated
ENSG00000230124	chr1_180397515_180413471_-	3	183	2	201	2	0	0	384	96	0.0303	0.04785	0.0066	0.0891	30.698	0.08903	0.13108	0.02312	0.23905	HLF	50M	untreated
ENSG00000143324	chr1_180787752_180825344_+	1	221	2	3	3	0	3	224	44.8	0.02183	0.05884	-0.00662	0.1243	56.316	0.01745	0.04776	-0.00569	0.10121	HLF	50M	untreated
ENSG00000143324	chr1_180803387_180811488_+	2		0	1	1	2	1	1	1	0.66667	0.57308	0.20244	0.94373	56.316	0.0343	0.06308	0.00264	0.12352	HLF	50M	untreated
ENSG00000143324	chr1_180803387_180825344_+	1		0	3	3	2	3	3	1	0.5	0.5	0.09453	0.90547	56.316	0.01745	0.04776	-0.00569	0.10121	HLF	50M	untreated
ENSG00000143324	chr1_180824752_180825344_+	1		0	2	2	1	3	2	1	0.5	0.5	0.09453	0.90547	56.316	0.01745	0.04776	-0.00569	0.10121	HLF	50M	untreated
ENSG00000143324	chr1_180824752_180836716_+	1	1	1	107	4	1	0	108	21.6	0.04425	0.11046	-0.00902	0.22994	56.316	0.01745	0.04776	-0.00569	0.10121	HLF	50M	untreated
ENSG00000135823	chr1_180984676_180993425_-	12	94	2	2	1	0	2	96	32	0.27273	0.29098	0.16227	0.41969	46.8	0.20408	0.22223	0.11927	0.32519	HLF	50M	untreated
ENSG00000135823	chr1_180984676_181005463_-	3	94	2	140	3	0	0	234	46.8	0.06024	0.09173	0.01449	0.16898	46.8	0.06024	0.09173	0.01449	0.16898	HLF	50M	untreated
ENSG00000135823	chr1_181002605_181005463_-	1		0	138	2	3	0	138	69	0.01429	0.03955	-0.0049	0.08401	46.8	0.02092	0.05656	-0.00644	0.11956	HLF	50M	untreated
ENSG00000135829	chr1_182852232_182858640_+	2	632	3	579	3	0	0	1211	201.833	0.00981	0.01888	0.00037	0.03739	292.37	0.00679	0.01315	0.00022	0.02608	HLF	50M	untreated
ENSG00000135829	chr1_182874853_182880608_+	1	505	1	488	3	0	0	993	248.25	0.00401	0.01154	-0.00162	0.0247	292.37	0.00341	0.00983	-0.00139	0.02104	HLF	50M	untreated
ENSG00000135862	chr1_183133405_183135156_+	1	503	3	716	1	0	0	1219	304.75	0.00327	0.00943	-0.00133	0.0202	281.304	0.00354	0.01021	-0.00144	0.02185	HLF	50M	untreated
ENSG00000116698	chr1_183544929_183550921_+	1	205	2	192	2	0	0	397	99.25	0.00998	0.02806	-0.00367	0.05979	54.489	0.01802	0.04923	-0.00582	0.10428	HLF	50M	untreated
ENSG00000116406	chr1_184706642_184711877_-	2	60	1	53	1	0	0	113	56.5	0.03419	0.06289	0.00263	0.12316	53.421	0.03609	0.06616	0.00288	0.12944	HLF	50M	untreated
ENSG00000121481	chr1_185087551_185093276_+	2	108	4	202	4	0	0	310	38.75	0.04908	0.08793	0.00481	0.17105	43.214	0.04423	0.07993	0.00404	0.15581	HLF	50M	untreated
ENSG00000116668	chr1_185202653_185222036_+	1	14	1		0	0	1	14	14	0.06667	0.15502	-0.0084	0.31844	10.95	0.08368	0.18496	-0.00654	0.37646	HLF	50M	untreated
ENSG00000116668	chr1_185214506_185231708_+	1		0	13	1	1	0	13	13	0.07143	0.16371	-0.00799	0.3354	10.95	0.08368	0.18496	-0.00654	0.37646	HLF	50M	untreated
ENSG00000143341	chr1_186095242_186108597_+	1	0	0	3	1	0	0	3	3	0.25	0.37248	0.03408	0.71087	2.549	0.28177	0.3952	0.04273	0.74768	HLF	50M	untreated
ENSG00000047410	chr1_186344374_186356449_-	1	331	1	339	2	0	0	670	223.333	0.00446	0.0128	-0.00179	0.02739	214.323	0.00464	0.01333	-0.00185	0.02851	HLF	50M	untreated
ENSG00000236030	chr1_187303465_187329060_+	3	20	5	1	1	0	0	21	3.5	0.46154	0.47583	0.17144	0.78021	2.692	0.52706	0.51615	0.19893	0.83338	HLF	50M	untreated
ENSG00000116747	chr1_193069033_193077050_+	1	127	9		0	0	2	127	14.111	0.06618	0.15411	-0.00844	0.31666	11.5	0.08	0.17873	-0.00703	0.36449	HLF	50M	untreated
ENSG00000116747	chr1_193069033_193084698_+	1	127	9	0	0	0	0	127	14.111	0.06618	0.15411	-0.00844	0.31666	11.5	0.08	0.17873	-0.00703	0.36449	HLF	50M	untreated
ENSG00000066279	chr1_197095997_197129317_-	1	120	1		0	0	1	120	120	0.00826	0.0234	-0.00312	0.04991	101.056	0.0098	0.02758	-0.00361	0.05877	HLF	50M	untreated
ENSG00000066279	chr1_197117788_197124331_-	1		0		0	2	1	0	0	1	0.60327	0.16749	1.03905	101.056	0.0098	0.02758	-0.00361	0.05877	HLF	50M	untreated
ENSG00000066279	chr1_197117788_197135242_-	1		0	3	1	2	1	3	3	0.25	0.37248	0.03408	0.71087	101.056	0.0098	0.02758	-0.00361	0.05877	HLF	50M	untreated
ENSG00000066279	chr1_197117788_197139871_-	1		0	266	2	2	0	266	133	0.00746	0.02119	-0.00285	0.04523	101.056	0.0098	0.02758	-0.00361	0.05877	HLF	50M	untreated
ENSG00000213047	chr1_197583151_197617759_-	1	15	1	24	1	0	0	39	19.5	0.04878	0.11999	-0.0091	0.24908	16.3	0.0578	0.13815	-0.00894	0.28524	HLF	50M	untreated
ENSG00000213047	chr1_197642710_197658369_-	1	24	1		0	0	2	24	24	0.04	0.10127	-0.00883	0.21137	16.3	0.0578	0.13815	-0.00894	0.28524	HLF	50M	untreated
ENSG00000213047	chr1_197642710_197772932_-	1	24	1	12	1	0	0	36	18	0.05263	0.12787	-0.00908	0.26482	16.3	0.0578	0.13815	-0.00894	0.28524	HLF	50M	untreated
ENSG00000151414	chr1_198232552_198264235_+	1	69	3	5	1	0	5	74	18.5	0.05128	0.12513	-0.0091	0.25936	42	0.02326	0.06235	-0.00689	0.1316	HLF	50M	untreated
ENSG00000151414	chr1_198232552_198297240_+	1	69	3	222	3	0	0	291	48.5	0.0202	0.05476	-0.0063	0.11581	42	0.02326	0.06235	-0.00689	0.1316	HLF	50M	untreated
ENSG00000118193	chr1_200559329_200575691_-	1	98	1	123	1	0	0	221	110.5	0.00897	0.02532	-0.00335	0.05399	28.909	0.03343	0.08654	-0.00832	0.1814	HLF	50M	untreated
ENSG00000118193	chr1_200565068_200575691_-	1		0	123	1	2	0	123	123	0.00806	0.02285	-0.00305	0.04875	28.909	0.03343	0.08654	-0.00832	0.1814	HLF	50M	untreated
ENSG00000118193	chr1_200580253_200615609_-	1	123	1	112	1	0	0	235	117.5	0.00844	0.02387	-0.00318	0.05093	28.909	0.03343	0.08654	-0.00832	0.1814	HLF	50M	untreated
ENSG00000118193	chr1_200592079_200603955_-	1		0		0	3	3	0	0	1	0.60327	0.16749	1.03905	28.909	0.03343	0.08654	-0.00832	0.1814	HLF	50M	untreated
ENSG00000118197	chr1_200659026_200666751_-	1	29	4	67	5	0	0	96	10.667	0.08571	0.18834	-0.00626	0.38293	10.571	0.08642	0.18951	-0.00615	0.38517	HLF	50M	untreated
ENSG00000118200	chr1_200760838_200761098_+	1	236	2		0	0	2	236	118	0.0084	0.02378	-0.00317	0.05072	110.182	0.00899	0.02539	-0.00336	0.05414	HLF	50M	untreated
ENSG00000118200	chr1_200760838_200815644_+	1	237	3		0	0	2	237	79	0.0125	0.03484	-0.00441	0.07409	110.182	0.00899	0.02539	-0.00336	0.05414	HLF	50M	untreated
ENSG00000118200	chr1_200760838_200832845_+	1	237	3	116	1	0	0	353	88.25	0.0112	0.03138	-0.00404	0.06679	110.182	0.00899	0.02539	-0.00336	0.05414	HLF	50M	untreated
ENSG00000163395	chr1_201203737_201205354_+	1	85	2	84	3	0	0	169	33.8	0.02874	0.07559	-0.00776	0.15893	10.619	0.08607	0.18892	-0.00621	0.38404	HLF	50M	untreated
ENSG00000163395	chr1_201213621_201214148_+	1	0	0	0	0	0	0	0	0	1	0.60327	0.16749	1.03905	10.619	0.08607	0.18892	-0.00621	0.38404	HLF	50M	untreated
ENSG00000134369	chr1_201648633_201718755_+	1	275	2	505	2	0	0	780	195	0.0051	0.01462	-0.00202	0.03125	156.689	0.00634	0.01808	-0.00247	0.03863	HLF	50M	untreated
ENSG00000134369	chr1_201712816_201718755_+	5	132	1	505	2	4	0	637	212.333	0.02301	0.03129	0.00835	0.05424	156.689	0.03092	0.04181	0.01132	0.0723	HLF	50M	untreated
ENSG00000134369	chr1_201809945_201817285_+	1	447	4	460	1	0	0	907	181.4	0.00548	0.01568	-0.00216	0.03353	156.689	0.00634	0.01808	-0.00247	0.03863	HLF	50M	untreated
ENSG00000134369	chr1_201817087_201817285_+	1		0	460	1	2	0	460	460	0.00217	0.00628	-9e-04	0.01347	156.689	0.00634	0.01808	-0.00247	0.03863	HLF	50M	untreated
ENSG00000231871	chr1_201712816_201718755_+	5	6	3	505	2	0	0	511	102.2	0.04664	0.06233	0.01736	0.10729	145.557	0.03321	0.04482	0.01219	0.07746	HLF	50M	untreated
ENSG00000231871	chr1_201809945_201817285_+	1	447	4	460	1	0	0	907	181.4	0.00548	0.01568	-0.00216	0.03353	145.557	0.00682	0.01942	-0.00263	0.04148	HLF	50M	untreated
ENSG00000231871	chr1_201817087_201817285_+	1		0	460	1	2	0	460	460	0.00217	0.00628	-9e-04	0.01347	145.557	0.00682	0.01942	-0.00263	0.04148	HLF	50M	untreated
ENSG00000198700	chr1_201852103_201858994_+	2	397	2	414	3	0	0	811	162.2	0.01218	0.02333	0.00051	0.04616	181.606	0.01089	0.02092	0.00043	0.0414	HLF	50M	untreated
ENSG00000198700	chr1_201854594_201857194_+	2		0	1	1	1	1	1	1	0.66667	0.57308	0.20244	0.94373	181.606	0.01089	0.02092	0.00043	0.0414	HLF	50M	untreated
ENSG00000176393	chr1_201988903_201996263_+	1	116	3	314	3	0	0	430	71.667	0.01376	0.03818	-0.00476	0.08111	101.812	0.00973	0.02739	-0.00359	0.05836	HLF	50M	untreated
ENSG00000176393	chr1_202001375_202003461_+	1	323	3	278	1	0	0	601	150.25	0.00661	0.01883	-0.00256	0.04023	101.812	0.00973	0.02739	-0.00359	0.05836	HLF	50M	untreated
ENSG00000234678	chr1_202001375_202003461_+	1	0	0	278	1	0	0	278	278	0.00358	0.01033	-0.00146	0.02211	81.571	0.01211	0.0338	-0.0043	0.0719	HLF	50M	untreated
ENSG00000077157	chr1_202416786_202422738_+	1	42	1		0	0	2	42	42	0.02326	0.06235	-0.00689	0.1316	14.741	0.06353	0.14915	-0.00863	0.30694	HLF	50M	untreated
ENSG00000077157	chr1_202416786_202428929_+	1	42	1		0	0	1	42	42	0.02326	0.06235	-0.00689	0.1316	14.741	0.06353	0.14915	-0.00863	0.30694	HLF	50M	untreated
ENSG00000077157	chr1_202427039_202449171_+	1		0	24	1	1	0	24	24	0.04	0.10127	-0.00883	0.21137	14.741	0.06353	0.14915	-0.00863	0.30694	HLF	50M	untreated
ENSG00000117139	chr1_202740673_202764145_-	1	169	1	176	5	0	0	345	57.5	0.01709	0.04685	-0.00561	0.09931	83.591	0.01182	0.03303	-0.00422	0.07028	HLF	50M	untreated
ENSG00000117139	chr1_202742390_202749139_-	1		0		0	1	2	0	0	1	0.60327	0.16749	1.03905	83.591	0.01182	0.03303	-0.00422	0.07028	HLF	50M	untreated
ENSG00000117139	chr1_202773117_202777094_-	4	220	4	177	3	0	0	397	56.714	0.06588	0.09172	0.02131	0.16212	83.591	0.04567	0.06476	0.01431	0.1152	HLF	50M	untreated
ENSG00000058668	chr1_203682741_203698354_+	1	288	4	337	1	0	0	625	125	0.00794	0.0225	-0.00301	0.048	128.509	0.00772	0.0219	-0.00294	0.04675	HLF	50M	untreated
ENSG00000058673	chr1_203816925_203831771_+	1	171	12	313	6	0	0	484	26.889	0.03586	0.09205	-0.00854	0.19264	61.155	0.01609	0.04426	-0.00536	0.09388	HLF	50M	untreated
ENSG00000257315	chr1_203816925_203831771_+	1	171	12	313	6	0	0	484	26.889	0.03586	0.09205	-0.00854	0.19264	61.155	0.01609	0.04426	-0.00536	0.09388	HLF	50M	untreated
ENSG00000143842	chr1_204112914_204117190_+	1	40	3		0	0	2	40	13.333	0.06977	0.1607	-0.00814	0.32955	28.5	0.0339	0.0876	-0.00836	0.18357	HLF	50M	untreated
ENSG00000143842	chr1_204112914_204117707_+	1	40	3		0	0	2	40	13.333	0.06977	0.1607	-0.00814	0.32955	28.5	0.0339	0.0876	-0.00836	0.18357	HLF	50M	untreated
ENSG00000143842	chr1_204112914_204124857_+	1	40	3	74	1	0	0	114	28.5	0.0339	0.0876	-0.00836	0.18357	28.5	0.0339	0.0876	-0.00836	0.18357	HLF	50M	untreated
ENSG00000198625	chr1_204525483_204532246_+	1	97	2		0	0	6	97	48.5	0.0202	0.05476	-0.0063	0.11581	43.538	0.02245	0.06037	-0.00674	0.12749	HLF	50M	untreated
ENSG00000198625	chr1_204525483_204538308_+	1	97	2	106	2	0	0	203	50.75	0.01932	0.05254	-0.00611	0.11119	43.538	0.02245	0.06037	-0.00674	0.12749	HLF	50M	untreated
ENSG00000133059	chr1_205150679_205187806_-	1	32	3	44	3	0	0	76	12.667	0.07317	0.16682	-0.00781	0.34146	14.857	0.06306	0.14827	-0.00866	0.30521	HLF	50M	untreated
ENSG00000133059	chr1_205169162_205169832_-	1		0	6	1	1	3	6	6	0.14286	0.26941	0.00532	0.5335	14.857	0.06306	0.14827	-0.00866	0.30521	HLF	50M	untreated
ENSG00000133069	chr1_205268949_205269884_+	5	35	2	34	1	0	0	69	23	0.17857	0.21735	0.07409	0.36061	16.111	0.23684	0.27736	0.10169	0.45302	HLF	50M	untreated
ENSG00000163545	chr1_205308164_205311825_-	1	170	1	204	2	0	0	374	124.667	0.00796	0.02255	-0.00302	0.04812	77.3	0.01277	0.03556	-0.00449	0.07561	HLF	50M	untreated
ENSG00000158711	chr1_205616477_205623891_-	32	10	4	86	4	0	0	96	12	0.72727	0.70902	0.58031	0.83773	7.6	0.80808	0.78084	0.65782	0.90385	HLF	50M	untreated
ENSG00000143486	chr1_206597099_206600308_-	1	296	1	298	3	0	0	594	148.5	0.00669	0.01905	-0.00259	0.04068	135.4	0.00733	0.02083	-0.00281	0.04446	HLF	50M	untreated
ENSG00000054392	chr1_210348932_210418325_+	1	23	5	17	1	0	0	40	6.667	0.13043	0.2538	0.00237	0.50523	6.238	0.13816	0.26362	0.00418	0.52306	HLF	50M	untreated
ENSG00000123684	chr1_211778917_211787727_-	1	195	3		0	0	3	195	65	0.01515	0.04182	-0.00513	0.08877	24.75	0.03883	0.0987	-0.00876	0.20617	HLF	50M	untreated
ENSG00000123684	chr1_211778917_211793190_-	7	195	3	160	6	0	0	355	39.444	0.15072	0.1774	0.07182	0.28299	24.75	0.22047	0.25064	0.10826	0.39303	HLF	50M	untreated
ENSG00000123684	chr1_211783228_211793190_-	1		0	160	6	4	0	160	26.667	0.03614	0.0927	-0.00857	0.19396	24.75	0.03883	0.0987	-0.00876	0.20617	HLF	50M	untreated
ENSG00000143476	chr1_212042992_212047417_+	1	109	4	145	1	0	0	254	50.8	0.01931	0.05249	-0.00611	0.11109	59.783	0.01645	0.0452	-0.00545	0.09584	HLF	50M	untreated
ENSG00000065600	chr1_212375192_212387100_-	1	69	4	75	6	0	0	144	14.4	0.06494	0.1518	-0.00853	0.31213	15.529	0.0605	0.14338	-0.00881	0.29558	HLF	50M	untreated
ENSG00000162769	chr1_212863724_212872818_+	2	56	2		0	0	1	56	28	0.06667	0.11586	0.00802	0.22369	17.667	0.10169	0.16678	0.01609	0.31748	HLF	50M	untreated
ENSG00000162769	chr1_212863724_212885396_+	2	56	2		0	0	2	56	28	0.06667	0.11586	0.00802	0.22369	17.667	0.10169	0.16678	0.01609	0.31748	HLF	50M	untreated
ENSG00000162769	chr1_212863724_212889257_+	1	56	2	39	2	0	0	95	23.75	0.0404	0.10216	-0.00886	0.21317	17.667	0.05357	0.12976	-0.00906	0.26859	HLF	50M	untreated
ENSG00000174606	chr1_212997154_213013418_-	1	40	1	100	7	0	0	140	17.5	0.05405	0.13073	-0.00905	0.27052	17.5	0.05405	0.13073	-0.00905	0.27052	HLF	50M	untreated
ENSG00000136643	chr1_213071005_213077816_+	2	67	3	5	3	0	3	72	12	0.14286	0.21976	0.02761	0.4119	15.703	0.11298	0.18199	0.01906	0.34491	HLF	50M	untreated
ENSG00000136643	chr1_213077695_213117410_+	2	5	3		0	2	2	5	1.667	0.54545	0.5222	0.1649	0.87949	15.703	0.11298	0.18199	0.01906	0.34491	HLF	50M	untreated
ENSG00000136643	chr1_213077695_213129889_+	4	7	4		0	2	3	7	1.75	0.69565	0.61729	0.30969	0.92489	15.703	0.20301	0.25147	0.07622	0.42672	HLF	50M	untreated
ENSG00000136643	chr1_213077695_213167973_+	1	7	4	13	1	2	2	20	4	0.2	0.33035	0.02032	0.64038	15.703	0.05987	0.14217	-0.00884	0.29318	HLF	50M	untreated
ENSG00000136643	chr1_213104453_213176492_+	1	5	3	57	7	3	0	62	6.2	0.13889	0.26453	0.00436	0.5247	15.703	0.05987	0.14217	-0.00884	0.29318	HLF	50M	untreated
ENSG00000136643	chr1_213117316_213129889_+	5	3	2		0	4	3	3	1.5	0.76923	0.66922	0.38246	0.95598	15.703	0.24151	0.28197	0.10396	0.45998	HLF	50M	untreated
ENSG00000136643	chr1_213129526_213176492_+	2	2	1	57	7	2	0	59	7.375	0.21333	0.29666	0.05039	0.54292	15.703	0.11298	0.18199	0.01906	0.34491	HLF	50M	untreated
ENSG00000152104	chr1_214364511_214378102_-	1	781	3		0	0	6	781	260.333	0.00383	0.01101	-0.00155	0.02358	93.88	0.01054	0.02959	-0.00384	0.06301	HLF	50M	untreated
ENSG00000152104	chr1_214364511_214386922_-	1	781	3	890	5	0	0	1671	208.875	0.00476	0.01367	-0.0019	0.02923	93.88	0.01054	0.02959	-0.00384	0.06301	HLF	50M	untreated
ENSG00000152104	chr1_214372710_214378102_-	1		0		0	2	6	0	0	1	0.60327	0.16749	1.03905	93.88	0.01054	0.02959	-0.00384	0.06301	HLF	50M	untreated
ENSG00000152104	chr1_214372710_214386922_-	2		0	890	5	2	0	890	178	0.01111	0.02133	0.00044	0.04221	93.88	0.02086	0.03932	0.00117	0.07746	HLF	50M	untreated
ENSG00000152104	chr1_214383310_214386922_-	1		0	890	5	6	0	890	178	0.00559	0.01597	-0.0022	0.03415	93.88	0.01054	0.02959	-0.00384	0.06301	HLF	50M	untreated
ENSG00000152104	chr1_214390987_214398001_-	2	889	4	739	3	0	0	1628	232.571	0.00853	0.01645	3e-04	0.03259	93.88	0.02086	0.03932	0.00117	0.07746	HLF	50M	untreated
ENSG00000152104	chr1_214411683_214464957_-	1	549	4	1060	9	0	0	1609	123.769	0.00801	0.02271	-0.00304	0.04846	93.88	0.01054	0.02959	-0.00384	0.06301	HLF	50M	untreated
ENSG00000152104	chr1_214451804_214464957_-	3	1	1	1060	9	3	0	1061	106.1	0.0275	0.04357	0.00592	0.08122	93.88	0.03097	0.04886	0.00676	0.09095	HLF	50M	untreated
ENSG00000152104	chr1_214464629_214464957_-	4		0	1036	8	3	0	1036	129.5	0.02996	0.04311	0.00914	0.07708	93.88	0.04087	0.05821	0.01271	0.10371	HLF	50M	untreated
ENSG00000136636	chr1_215575900_215586685_+	1	268	1	1	1	0	2	269	134.5	0.00738	0.02096	-0.00282	0.04475	95.769	0.01033	0.02903	-0.00378	0.06184	HLF	50M	untreated
ENSG00000136636	chr1_215579908_215604302_+	1		0		0	2	4	0	0	1	0.60327	0.16749	1.03905	95.769	0.01033	0.02903	-0.00378	0.06184	HLF	50M	untreated
ENSG00000136636	chr1_215586494_215611921_+	1	1	1	189	4	2	0	190	38	0.02564	0.06818	-0.0073	0.14365	95.769	0.01033	0.02903	-0.00378	0.06184	HLF	50M	untreated
ENSG00000136636	chr1_215595355_215604302_+	1		0		0	1	3	0	0	1	0.60327	0.16749	1.03905	95.769	0.01033	0.02903	-0.00378	0.06184	HLF	50M	untreated
ENSG00000092969	chr1_218434081_218437496_+	1	156	1	114	1	0	0	270	135	0.00735	0.02089	-0.00282	0.04459	58.125	0.01691	0.04639	-0.00556	0.09834	HLF	50M	untreated
ENSG00000136628	chr1_219987141_220007338_-	1	464	1	605	1	0	0	1069	534.5	0.00187	0.00542	-0.00078	0.01161	300.971	0.00331	0.00955	-0.00135	0.02045	HLF	50M	untreated
ENSG00000136628	chr1_220022346_220025258_-	1	563	2	580	2	0	0	1143	285.75	0.00349	0.01005	-0.00142	0.02152	300.971	0.00331	0.00955	-0.00135	0.02045	HLF	50M	untreated
ENSG00000118873	chr1_220167292_220210489_-	1	48	3	113	4	0	0	161	23	0.04167	0.10491	-0.00892	0.21874	49.407	0.01984	0.05384	-0.00622	0.1139	HLF	50M	untreated
ENSG00000118873	chr1_220190376_220210489_-	1		0	113	4	1	0	113	28.25	0.03419	0.08826	-0.00839	0.18492	49.407	0.01984	0.05384	-0.00622	0.1139	HLF	50M	untreated
ENSG00000154305	chr1_222654388_222659657_+	1	152	2	186	1	0	0	338	112.667	0.0088	0.02486	-0.00329	0.05301	55.455	0.01771	0.04844	-0.00575	0.10263	HLF	50M	untreated
ENSG00000162909	chr1_223755649_223756162_+	1	0	0	0	0	0	0	0	0	1	0.60327	0.16749	1.03905	379.516	0.00263	0.0076	-0.00108	0.01628	HLF	50M	untreated
ENSG00000143514	chr1_223806845_223821367_-	1	169	2	96	3	0	0	265	53	0.01852	0.0505	-0.00593	0.10693	106.7	0.00929	0.02619	-0.00345	0.05582	HLF	50M	untreated
ENSG00000143748	chr1_224236505_224268133_-	1	56	1	60	1	0	0	116	58	0.01695	0.04648	-0.00557	0.09853	28.529	0.03387	0.08753	-0.00836	0.18341	HLF	50M	untreated
ENSG00000143748	chr1_224250211_224268133_-	1		0	60	1	1	0	60	60	0.01639	0.04505	-0.00544	0.09553	28.529	0.03387	0.08753	-0.00836	0.18341	HLF	50M	untreated
ENSG00000143748	chr1_224281122_224303857_-	1	72	1	79	3	0	0	151	37.75	0.02581	0.06858	-0.00733	0.14448	28.529	0.03387	0.08753	-0.00836	0.18341	HLF	50M	untreated
ENSG00000185842	chr1_224952669_224964609_+	1	37	2		0	0	1	37	18.5	0.05128	0.12513	-0.0091	0.25936	3.188	0.23878	0.36375	0.031	0.69651	HLF	50M	untreated
ENSG00000185842	chr1_224952669_224968874_+	1	37	2		0	0	8	37	18.5	0.05128	0.12513	-0.0091	0.25936	3.188	0.23878	0.36375	0.031	0.69651	HLF	50M	untreated
ENSG00000185842	chr1_224952669_224974153_+	20	37	2		0	0	7	37	18.5	0.51948	0.51771	0.3672	0.66822	3.188	0.86252	0.81099	0.66339	0.95859	HLF	50M	untreated
ENSG00000185842	chr1_224952669_225007544_+	1	37	4		0	0	4	37	9.25	0.09756	0.20727	-0.00437	0.41892	3.188	0.23878	0.36375	0.031	0.69651	HLF	50M	untreated
ENSG00000185842	chr1_224952669_225023865_+	3	37	4		0	0	4	37	9.25	0.2449	0.3058	0.08068	0.53092	3.188	0.48481	0.49063	0.18124	0.80002	HLF	50M	untreated
ENSG00000185842	chr1_224952669_225043983_+	1	37	4		0	0	9	37	9.25	0.09756	0.20727	-0.00437	0.41892	3.188	0.23878	0.36375	0.031	0.69651	HLF	50M	untreated
ENSG00000185842	chr1_224952694_224967583_+	1	1	1		0	0	6	1	1	0.5	0.5	0.09453	0.90547	3.188	0.23878	0.36375	0.031	0.69651	HLF	50M	untreated
ENSG00000185842	chr1_225002782_225023865_+	1		0		0	8	4	0	0	1	0.60327	0.16749	1.03905	3.188	0.23878	0.36375	0.031	0.69651	HLF	50M	untreated
ENSG00000185842	chr1_225002782_225097239_+	1		0	16	4	8	0	16	4	0.2	0.33035	0.02032	0.64038	3.188	0.23878	0.36375	0.031	0.69651	HLF	50M	untreated
ENSG00000185842	chr1_225023614_225085789_+	1		0	1	1	4	3	1	1	0.5	0.5	0.09453	0.90547	3.188	0.23878	0.36375	0.031	0.69651	HLF	50M	untreated
ENSG00000185842	chr1_225038693_225043983_+	1		0		0	2	7	0	0	1	0.60327	0.16749	1.03905	3.188	0.23878	0.36375	0.031	0.69651	HLF	50M	untreated
ENSG00000185842	chr1_225038693_225097239_+	1		0	16	4	4	0	16	4	0.2	0.33035	0.02032	0.64038	3.188	0.23878	0.36375	0.031	0.69651	HLF	50M	untreated
ENSG00000185842	chr1_225079206_225097239_+	1		0	15	3	4	0	15	5	0.16667	0.29678	0.01136	0.5822	3.188	0.23878	0.36375	0.031	0.69651	HLF	50M	untreated
ENSG00000185842	chr1_225082548_225097239_+	1		0	15	3	2	0	15	5	0.16667	0.29678	0.01136	0.5822	3.188	0.23878	0.36375	0.031	0.69651	HLF	50M	untreated
ENSG00000185842	chr1_225167938_225207220_+	1	3	3		0	0	3	3	1	0.5	0.5	0.09453	0.90547	3.188	0.23878	0.36375	0.031	0.69651	HLF	50M	untreated
ENSG00000185842	chr1_225185290_225240822_+	1		0	2	1	2	0	2	2	0.33333	0.42692	0.05627	0.79756	3.188	0.23878	0.36375	0.031	0.69651	HLF	50M	untreated
ENSG00000154380	chr1_225507950_225567414_-	1	688	3	441	6	0	0	1129	125.444	0.00791	0.02242	-0.003	0.04784	98.654	0.01003	0.02822	-0.00368	0.06013	HLF	50M	untreated
ENSG00000154380	chr1_225519197_225567414_-	1		0	441	6	5	0	441	73.5	0.01342	0.03728	-0.00467	0.07924	98.654	0.01003	0.02822	-0.00368	0.06013	HLF	50M	untreated
ENSG00000154380	chr1_225554905_225567414_-	2		0	441	6	5	0	441	73.5	0.02649	0.04942	0.00173	0.09711	98.654	0.01987	0.03752	0.00108	0.07396	HLF	50M	untreated
ENSG00000143801	chr1_226871261_226891844_+	1	14	2	33	1	0	0	47	15.667	0.06	0.14242	-0.00884	0.29368	22.2	0.0431	0.10801	-0.00898	0.225	HLF	50M	untreated
ENSG00000143776	chr1_227004993_227017050_-	2	193	3		0	0	2	193	64.333	0.03015	0.05587	0.00213	0.10961	57.231	0.03377	0.06216	0.00257	0.12175	HLF	50M	untreated
ENSG00000143776	chr1_227016079_227035607_-	1	1	1	107	1	3	0	108	54	0.01818	0.04964	-0.00586	0.10514	57.231	0.01717	0.04705	-0.00562	0.09973	HLF	50M	untreated
ENSG00000143776	chr1_227028656_227035607_-	1		0	107	1	2	0	107	107	0.00926	0.02612	-0.00344	0.05567	57.231	0.01717	0.04705	-0.00562	0.09973	HLF	50M	untreated
ENSG00000143776	chr1_227069776_227112913_-	1	155	3		0	0	2	155	51.667	0.01899	0.05169	-0.00604	0.10941	57.231	0.01717	0.04705	-0.00562	0.09973	HLF	50M	untreated
ENSG00000143776	chr1_227112311_227147559_-	1		0	1	1	3	2	1	1	0.5	0.5	0.09453	0.90547	57.231	0.01717	0.04705	-0.00562	0.09973	HLF	50M	untreated
ENSG00000143776	chr1_227139575_227147559_-	7		0	1	1	2	2	1	1	0.875	0.75334	0.50782	0.99887	57.231	0.10898	0.13105	0.05088	0.21121	HLF	50M	untreated
ENSG00000143776	chr1_227139575_227160636_-	1		0	116	2	2	0	116	58	0.01695	0.04648	-0.00557	0.09853	57.231	0.01717	0.04705	-0.00562	0.09973	HLF	50M	untreated
ENSG00000143740	chr1_227747691_227748233_+	1	58	5		0	0	2	58	11.6	0.07937	0.17765	-0.00711	0.3624	29.667	0.03261	0.08464	-0.00823	0.17751	HLF	50M	untreated
ENSG00000143740	chr1_227747691_227767083_+	2	67	7	166	6	0	0	233	17.923	0.10039	0.16498	0.01575	0.31422	29.667	0.06316	0.11042	0.00733	0.21351	HLF	50M	untreated
ENSG00000143740	chr1_227758994_227759485_+	1	9	2	1	1	3	1	10	3.333	0.23077	0.35729	0.02879	0.68578	29.667	0.03261	0.08464	-0.00823	0.17751	HLF	50M	untreated
ENSG00000069248	chr1_229466633_229487613_-	1	170	1	139	2	0	0	309	103	0.00962	0.02708	-0.00355	0.05772	90.25	0.01096	0.03072	-0.00397	0.0654	HLF	50M	untreated
ENSG00000069248	chr1_229489954_229498306_-	1	141	3	108	2	0	0	249	49.8	0.01969	0.05345	-0.00619	0.1131	90.25	0.01096	0.03072	-0.00397	0.0654	HLF	50M	untreated
ENSG00000069248	chr1_229495494_229498306_-	1		0	108	2	2	0	108	54	0.01818	0.04964	-0.00586	0.10514	90.25	0.01096	0.03072	-0.00397	0.0654	HLF	50M	untreated
ENSG00000135776	chr1_229539455_229547701_-	1	130	2	96	1	0	0	226	75.333	0.0131	0.03643	-0.00458	0.07744	37.75	0.02581	0.06858	-0.00733	0.14448	HLF	50M	untreated
ENSG00000143641	chr1_230178217_230274564_+	1	1069	5	2327	4	0	0	3396	377.333	0.00264	0.00764	-0.00109	0.01637	132.231	0.00751	0.02131	-0.00287	0.04548	HLF	50M	untreated
ENSG00000143641	chr1_230236013_230243427_+	1		0		0	3	5	0	0	1	0.60327	0.16749	1.03905	132.231	0.00751	0.02131	-0.00287	0.04548	HLF	50M	untreated
ENSG00000143641	chr1_230243305_230255344_+	1		0		0	6	7	0	0	1	0.60327	0.16749	1.03905	132.231	0.00751	0.02131	-0.00287	0.04548	HLF	50M	untreated
ENSG00000143641	chr1_230243305_230265367_+	1		0	1	1	7	3	1	1	0.5	0.5	0.09453	0.90547	132.231	0.00751	0.02131	-0.00287	0.04548	HLF	50M	untreated
ENSG00000143641	chr1_230255217_230265367_+	1		0	1	1	10	2	1	1	0.5	0.5	0.09453	0.90547	132.231	0.00751	0.02131	-0.00287	0.04548	HLF	50M	untreated
ENSG00000119280	chr1_230843353_230843896_-	1	149	1		0	0	2	149	149	0.00667	0.01899	-0.00258	0.04055	78.167	0.01263	0.03519	-0.00445	0.07482	HLF	50M	untreated
ENSG00000119280	chr1_230843353_230855718_-	1	149	1	308	1	0	0	457	228.5	0.00436	0.01252	-0.00175	0.02678	78.167	0.01263	0.03519	-0.00445	0.07482	HLF	50M	untreated
ENSG00000143643	chr1_230940439_230961303_-	2	30	1	27	2	0	0	57	19	0.09524	0.15783	0.01446	0.3012	23.069	0.07978	0.13562	0.01081	0.26043	HLF	50M	untreated
ENSG00000143643	chr1_230943805_230961303_-	1		0	27	2	2	0	27	13.5	0.06897	0.15924	-0.00821	0.3267	23.069	0.04155	0.10465	-0.00891	0.21821	HLF	50M	untreated
ENSG00000143643	chr1_230954332_230961303_-	3		0	27	2	2	0	27	13.5	0.18182	0.24191	0.05581	0.42801	23.069	0.11508	0.16452	0.03165	0.29738	HLF	50M	untreated
ENSG00000270106	chr1_231749925_231818517_+	1	29	2	0	0	0	0	29	14.5	0.06452	0.15101	-0.00856	0.31059	33.444	0.02903	0.07629	-0.0078	0.16038	HLF	50M	untreated
ENSG00000162946	chr1_231749925_231818517_+	1	29	2	8	2	0	0	37	9.25	0.09756	0.20727	-0.00437	0.41892	5.5	0.15385	0.28243	0.00805	0.55681	HLF	50M	untreated
ENSG00000135749	chr1_233135012_233179175_-	1	0	0		0	0	1	0	0	1	0.60327	0.16749	1.03905	12.356	0.07487	0.16984	-0.00763	0.34731	HLF	50M	untreated
ENSG00000135749	chr1_233160282_233208689_-	2		0		0	3	4	0	0	1	0.67119	0.29022	1.05215	12.356	0.13931	0.21546	0.02655	0.40436	HLF	50M	untreated
ENSG00000135749	chr1_233198938_233236980_-	6		0		0	3	3	0	0	1	0.80483	0.55721	1.05245	12.356	0.32687	0.35683	0.15754	0.55613	HLF	50M	untreated
ENSG00000135749	chr1_233198938_233252788_-	1		0		0	3	1	0	0	1	0.60327	0.16749	1.03905	12.356	0.07487	0.16984	-0.00763	0.34731	HLF	50M	untreated
ENSG00000135749	chr1_233208517_233236980_-	2		0		0	2	3	0	0	1	0.67119	0.29022	1.05215	12.356	0.13931	0.21546	0.02655	0.40436	HLF	50M	untreated
ENSG00000135749	chr1_233252640_233259344_-	1		0	78	3	1	0	78	26	0.03704	0.0947	-0.00864	0.19804	12.356	0.07487	0.16984	-0.00763	0.34731	HLF	50M	untreated
ENSG00000135749	chr1_233258027_233259344_-	1		0	78	3	1	0	78	26	0.03704	0.0947	-0.00864	0.19804	12.356	0.07487	0.16984	-0.00763	0.34731	HLF	50M	untreated
ENSG00000143674	chr1_233346441_233355011_+	2	15	2		0	0	1	15	7.5	0.21053	0.29388	0.04944	0.53832	18.25	0.09877	0.16275	0.01534	0.31015	HLF	50M	untreated
ENSG00000143674	chr1_233346441_233362293_+	2	15	2		0	0	1	15	7.5	0.21053	0.29388	0.04944	0.53832	18.25	0.09877	0.16275	0.01534	0.31015	HLF	50M	untreated
ENSG00000143674	chr1_233346441_233379710_+	1	15	2	57	1	0	0	72	24	0.04	0.10127	-0.00883	0.21137	18.25	0.05195	0.12649	-0.00909	0.26207	HLF	50M	untreated
ENSG00000054267	chr1_235172617_235196115_-	1	69	1		0	0	3	69	69	0.01429	0.03955	-0.0049	0.08401	65.676	0.015	0.04142	-0.00509	0.08793	HLF	50M	untreated
ENSG00000054267	chr1_235175183_235182793_-	1		0		0	1	2	0	0	1	0.60327	0.16749	1.03905	65.676	0.015	0.04142	-0.00509	0.08793	HLF	50M	untreated
ENSG00000054267	chr1_235181584_235240451_-	1		0	70	1	2	0	70	70	0.01408	0.03903	-0.00485	0.0829	65.676	0.015	0.04142	-0.00509	0.08793	HLF	50M	untreated
ENSG00000054267	chr1_235219792_235240451_-	1		0	70	1	2	0	70	70	0.01408	0.03903	-0.00485	0.0829	65.676	0.015	0.04142	-0.00509	0.08793	HLF	50M	untreated
ENSG00000162885	chr1_235455558_235470960_-	1	107	1	2	2	0	1	109	36.333	0.02679	0.07094	-0.00748	0.14935	31.923	0.03037	0.07945	-0.00797	0.16686	HLF	50M	untreated
ENSG00000162885	chr1_235465635_235494828_-	1	2	2	54	2	4	0	56	14	0.06667	0.15502	-0.0084	0.31844	31.923	0.03037	0.07945	-0.00797	0.16686	HLF	50M	untreated
ENSG00000162885	chr1_235470849_235484515_-	1	2	2		0	3	3	2	1	0.5	0.5	0.09453	0.90547	31.923	0.03037	0.07945	-0.00797	0.16686	HLF	50M	untreated
ENSG00000162885	chr1_235470849_235496308_-	1	2	2	72	5	3	0	74	10.571	0.08642	0.1895	-0.00615	0.38516	31.923	0.03037	0.07945	-0.00797	0.16686	HLF	50M	untreated
ENSG00000162885	chr1_235480053_235489268_-	1	2	2		0	1	2	2	1	0.5	0.5	0.09453	0.90547	31.923	0.03037	0.07945	-0.00797	0.16686	HLF	50M	untreated
ENSG00000162885	chr1_235480053_235494828_-	7	2	2	54	2	1	0	56	14	0.33333	0.35911	0.17045	0.54776	31.923	0.17984	0.2086	0.08682	0.33038	HLF	50M	untreated
ENSG00000143669	chr1_235677090_235734659_-	1	68	2	61	2	0	0	129	32.25	0.03008	0.07875	-0.00793	0.16543	39.6	0.02463	0.06572	-0.00713	0.13858	HLF	50M	untreated
ENSG00000143669	chr1_235741421_235746527_-	1	74	4	6	2	0	0	80	13.333	0.06977	0.1607	-0.00814	0.32955	39.6	0.02463	0.06572	-0.00713	0.13858	HLF	50M	untreated
ENSG00000143669	chr1_235744190_235746335_-	1	0	0	0	0	0	0	0	0	1	0.60327	0.16749	1.03905	39.6	0.02463	0.06572	-0.00713	0.13858	HLF	50M	untreated
ENSG00000143669	chr1_235800319_235813061_-	1	50	1	106	2	0	0	156	52	0.01887	0.05138	-0.00601	0.10878	39.6	0.02463	0.06572	-0.00713	0.13858	HLF	50M	untreated
ENSG00000116962	chr1_236041909_236048989_-	2	249	3	300	1	0	0	549	137.25	0.01436	0.0274	0.00065	0.05415	133.394	0.01477	0.02816	0.00068	0.05564	HLF	50M	untreated
ENSG00000119285	chr1_236555295_236595673_-	1	193	3		0	0	2	193	64.333	0.01531	0.04222	-0.00517	0.08961	137.583	0.00722	0.02051	-0.00277	0.04378	HLF	50M	untreated
ENSG00000119285	chr1_236595539_236599624_-	1		0	280	2	1	0	280	140	0.00709	0.02017	-0.00273	0.04306	137.583	0.00722	0.02051	-0.00277	0.04378	HLF	50M	untreated
ENSG00000116984	chr1_236803427_236806233_+	1	128	3		0	0	3	128	42.667	0.0229	0.06148	-0.00683	0.12979	79.5	0.01242	0.03463	-0.00439	0.07365	HLF	50M	untreated
ENSG00000116984	chr1_236803427_236816543_+	1	128	3		0	0	2	128	42.667	0.0229	0.06148	-0.00683	0.12979	79.5	0.01242	0.03463	-0.00439	0.07365	HLF	50M	untreated
ENSG00000116984	chr1_236803427_236863554_+	1	128	3	1	1	0	2	129	32.25	0.03008	0.07875	-0.00793	0.16543	79.5	0.01242	0.03463	-0.00439	0.07365	HLF	50M	untreated
ENSG00000116984	chr1_236803427_236874846_+	1	128	3	101	2	0	0	229	45.8	0.02137	0.05768	-0.00653	0.12189	79.5	0.01242	0.03463	-0.00439	0.07365	HLF	50M	untreated
ENSG00000116984	chr1_236806143_236812844_+	1	5	1		0	4	2	5	5	0.16667	0.29678	0.01136	0.5822	79.5	0.01242	0.03463	-0.00439	0.07365	HLF	50M	untreated
ENSG00000116984	chr1_236806143_236816543_+	1	5	1		0	4	2	5	5	0.16667	0.29678	0.01136	0.5822	79.5	0.01242	0.03463	-0.00439	0.07365	HLF	50M	untreated
ENSG00000116984	chr1_236806143_236838599_+	1	5	1		0	4	2	5	5	0.16667	0.29678	0.01136	0.5822	79.5	0.01242	0.03463	-0.00439	0.07365	HLF	50M	untreated
ENSG00000116984	chr1_236806143_236853088_+	1	5	1		0	4	1	5	5	0.16667	0.29678	0.01136	0.5822	79.5	0.01242	0.03463	-0.00439	0.07365	HLF	50M	untreated
ENSG00000116984	chr1_236835546_236863554_+	1		0	1	1	4	2	1	1	0.5	0.5	0.09453	0.90547	79.5	0.01242	0.03463	-0.00439	0.07365	HLF	50M	untreated
ENSG00000155816	chr1_240188206_240211235_+	3	134	1	2	1	0	4	136	68	0.04225	0.06575	0.0096	0.1219	17.848	0.1439	0.19931	0.04173	0.35688	HLF	50M	untreated
ENSG00000155816	chr1_240206798_240208732_+	1		0		0	2	2	0	0	1	0.60327	0.16749	1.03905	17.848	0.05306	0.12873	-0.00907	0.26653	HLF	50M	untreated
ENSG00000155816	chr1_240206798_240211235_+	7		0		0	2	4	0	0	1	0.82283	0.59555	1.05011	17.848	0.28171	0.31094	0.14156	0.48032	HLF	50M	untreated
ENSG00000155816	chr1_240206798_240258032_+	2	2	1		0	2	3	2	2	0.5	0.5	0.15004	0.84996	17.848	0.10077	0.16551	0.01585	0.31516	HLF	50M	untreated
ENSG00000155816	chr1_240206798_240294883_+	1	2	1		0	2	1	2	2	0.33333	0.42692	0.05627	0.79756	17.848	0.05306	0.12873	-0.00907	0.26653	HLF	50M	untreated
ENSG00000155816	chr1_240257944_240334229_+	1	2	1		0	3	1	2	2	0.33333	0.42692	0.05627	0.79756	17.848	0.05306	0.12873	-0.00907	0.26653	HLF	50M	untreated
ENSG00000155816	chr1_240257944_240438210_+	1	2	1	137	3	3	0	139	34.75	0.02797	0.07377	-0.00765	0.1552	17.848	0.05306	0.12873	-0.00907	0.26653	HLF	50M	untreated
ENSG00000155816	chr1_240294821_240355908_+	1		0		0	3	1	0	0	1	0.60327	0.16749	1.03905	17.848	0.05306	0.12873	-0.00907	0.26653	HLF	50M	untreated
ENSG00000155816	chr1_240294821_240392562_+	2		0		0	3	4	0	0	1	0.67119	0.29022	1.05215	17.848	0.10077	0.16551	0.01585	0.31516	HLF	50M	untreated
ENSG00000155816	chr1_240329075_240355908_+	1		0		0	2	1	0	0	1	0.60327	0.16749	1.03905	17.848	0.05306	0.12873	-0.00907	0.26653	HLF	50M	untreated
ENSG00000155816	chr1_240329075_240392562_+	1		0		0	2	4	0	0	1	0.60327	0.16749	1.03905	17.848	0.05306	0.12873	-0.00907	0.26653	HLF	50M	untreated
ENSG00000174371	chr1_241857344_241885507_+	1	77	2	70	1	0	0	147	49	0.02	0.05425	-0.00626	0.11475	22.611	0.04235	0.10639	-0.00895	0.22174	HLF	50M	untreated
ENSG00000143702	chr1_243126355_243126612_-	1	0	1	0	0	0	0	0	0	1	0.60327	0.16749	1.03905	0	1	0.60327	0.16749	1.03905	HLF	50M	untreated
ENSG00000143702	chr1_243156220_243166116_-	1	0	2		0	0	2	0	0	1	0.60327	0.16749	1.03905	0	1	0.60327	0.16749	1.03905	HLF	50M	untreated
ENSG00000143702	chr1_243164283_243225321_-	2		0	0	5	3	0	0	0	1	0.67119	0.29022	1.05215	0	1	0.67119	0.29022	1.05215	HLF	50M	untreated
ENSG00000143702	chr1_243186258_243225321_-	1		0	0	5	3	0	0	0	1	0.60327	0.16749	1.03905	0	1	0.60327	0.16749	1.03905	HLF	50M	untreated
ENSG00000143702	chr1_243199059_243225321_-	3		0	0	5	4	0	0	0	1	0.71925	0.38252	1.05597	0	1	0.71925	0.38252	1.05597	HLF	50M	untreated
ENSG00000054282	chr1_243270091_243308177_+	1	0	6		0	0	5	0	0	1	0.60327	0.16749	1.03905	0	1	0.60327	0.16749	1.03905	HLF	50M	untreated
ENSG00000054282	chr1_243270091_243426558_+	1	0	6		1	0	4	0	0	1	0.60327	0.16749	1.03905	0	1	0.60327	0.16749	1.03905	HLF	50M	untreated
ENSG00000054282	chr1_243270104_243308177_+	1	0	3		0	0	5	0	0	1	0.60327	0.16749	1.03905	0	1	0.60327	0.16749	1.03905	HLF	50M	untreated
ENSG00000054282	chr1_243270104_243344331_+	1	0	3		0	0	3	0	0	1	0.60327	0.16749	1.03905	0	1	0.60327	0.16749	1.03905	HLF	50M	untreated
ENSG00000054282	chr1_243293090_243308177_+	1		1		0	2	4	0	0	1	0.60327	0.16749	1.03905	0	1	0.60327	0.16749	1.03905	HLF	50M	untreated
ENSG00000054282	chr1_243293090_243344331_+	1		1		0	3	3	0	0	1	0.60327	0.16749	1.03905	0	1	0.60327	0.16749	1.03905	HLF	50M	untreated
ENSG00000054282	chr1_243293090_243426558_+	1		1		1	3	4	0	0	1	0.60327	0.16749	1.03905	0	1	0.60327	0.16749	1.03905	HLF	50M	untreated
ENSG00000054282	chr1_243293090_243489140_+	1		1	0	3	3	0	0	0	1	0.60327	0.16749	1.03905	0	1	0.60327	0.16749	1.03905	HLF	50M	untreated
ENSG00000054282	chr1_243304712_243316893_+	2		1	0	0	4	0	0	0	1	0.67119	0.29022	1.05215	0	1	0.67119	0.29022	1.05215	HLF	50M	untreated
ENSG00000054282	chr1_243304712_243330692_+	1		1		0	5	2	0	0	1	0.60327	0.16749	1.03905	0	1	0.60327	0.16749	1.03905	HLF	50M	untreated
ENSG00000054282	chr1_243304712_243344331_+	2		1		0	5	3	0	0	1	0.67119	0.29022	1.05215	0	1	0.67119	0.29022	1.05215	HLF	50M	untreated
ENSG00000054282	chr1_243304712_243378863_+	1		1		0	5	3	0	0	1	0.60327	0.16749	1.03905	0	1	0.60327	0.16749	1.03905	HLF	50M	untreated
ENSG00000054282	chr1_243316754_243378863_+	2		0		0	4	3	0	0	1	0.67119	0.29022	1.05215	0	1	0.67119	0.29022	1.05215	HLF	50M	untreated
ENSG00000054282	chr1_243341038_243426558_+	1		0		1	1	4	0	0	1	0.60327	0.16749	1.03905	0	1	0.60327	0.16749	1.03905	HLF	50M	untreated
ENSG00000054282	chr1_243415701_243426558_+	3		0		1	3	4	0	0	1	0.71925	0.38252	1.05597	0	1	0.71925	0.38252	1.05597	HLF	50M	untreated
ENSG00000117020	chr1_243512323_243615161_-	1	0	2		0	0	2	0	0	1	0.60327	0.16749	1.03905	0	1	0.60327	0.16749	1.03905	HLF	50M	untreated
ENSG00000117020	chr1_243545509_243573048_-	5		0		0	3	2	0	0	1	0.78275	0.51094	1.05457	0	1	0.78275	0.51094	1.05457	HLF	50M	untreated
ENSG00000117020	chr1_243545509_243615161_-	1		0		0	3	2	0	0	1	0.60327	0.16749	1.03905	0	1	0.60327	0.16749	1.03905	HLF	50M	untreated
ENSG00000117020	chr1_243545509_243695716_-	1		0		1	3	2	0	0	1	0.60327	0.16749	1.03905	0	1	0.60327	0.16749	1.03905	HLF	50M	untreated
ENSG00000117020	chr1_243552728_243695716_-	2		0		1	1	2	0	0	1	0.67119	0.29022	1.05215	0	1	0.67119	0.29022	1.05215	HLF	50M	untreated
ENSG00000117020	chr1_243613670_243695716_-	1		0		1	4	2	0	0	1	0.60327	0.16749	1.03905	0	1	0.60327	0.16749	1.03905	HLF	50M	untreated
ENSG00000117020	chr1_243637610_243695716_-	2		0		1	1	2	0	0	1	0.67119	0.29022	1.05215	0	1	0.67119	0.29022	1.05215	HLF	50M	untreated
ENSG00000117020	chr1_243695590_243843282_-	2		1	0	1	4	0	0	0	1	0.67119	0.29022	1.05215	0	1	0.67119	0.29022	1.05215	HLF	50M	untreated
ENSG00000153187	chr1_244856456_244857717_-	1	2154	1		0	0	2	2154	2154	0.00046	0.00135	-2e-04	0.0029	312.212	0.00319	0.00921	-0.0013	0.01973	HLF	50M	untreated
ENSG00000153187	chr1_244857597_244859374_-	1		0	1546	3	3	0	1546	515.333	0.00194	0.00562	-0.00081	0.01204	312.212	0.00319	0.00921	-0.0013	0.01973	HLF	50M	untreated
ENSG00000203666	chr1_245002120_245059458_+	1	24	4	36	1	0	0	60	12	0.07692	0.17343	-0.0074	0.35426	9.316	0.09694	0.20631	-0.00448	0.41709	HLF	50M	untreated
ENSG00000185420	chr1_245858495_245929937_-	1	0	0	68	3	0	0	68	22.667	0.04225	0.10618	-0.00895	0.2213	5.65	0.15038	0.27839	0.00718	0.54961	HLF	50M	untreated
ENSG00000185420	chr1_245915529_245929937_-	1		0	68	3	2	0	68	22.667	0.04225	0.10618	-0.00895	0.2213	5.65	0.15038	0.27839	0.00718	0.54961	HLF	50M	untreated
ENSG00000162852	chr1_246621428_246634587_+	1	62	3	74	1	0	0	136	34	0.02857	0.0752	-0.00774	0.15813	22.143	0.04321	0.10824	-0.00898	0.22546	HLF	50M	untreated
ENSG00000162852	chr1_246641940_246648037_+	1	76	1	1	1	0	3	77	38.5	0.02532	0.06739	-0.00725	0.14203	22.143	0.04321	0.10824	-0.00898	0.22546	HLF	50M	untreated
ENSG00000162852	chr1_246647138_246660334_+	1		0	29	3	1	0	29	9.667	0.09375	0.20132	-0.00502	0.40766	22.143	0.04321	0.10824	-0.00898	0.22546	HLF	50M	untreated
ENSG00000153207	chr1_246853090_246888517_-	1	202	3		0	0	2	202	67.333	0.01463	0.04047	-0.00499	0.08593	64.353	0.0153	0.04221	-0.00517	0.08959	HLF	50M	untreated
ENSG00000153207	chr1_246860898_246867811_-	1		0		0	2	3	0	0	1	0.60327	0.16749	1.03905	64.353	0.0153	0.04221	-0.00517	0.08959	HLF	50M	untreated
ENSG00000153207	chr1_246876036_246877302_-	2		0		0	3	2	0	0	1	0.67119	0.29022	1.05215	64.353	0.03014	0.05586	0.00213	0.10958	HLF	50M	untreated
ENSG00000153207	chr1_246876036_246918377_-	2		0	164	3	3	0	164	54.667	0.03529	0.0648	0.00277	0.12682	64.353	0.03014	0.05586	0.00213	0.10958	HLF	50M	untreated
ENSG00000153207	chr1_246913231_246918377_-	1		0	164	3	1	0	164	54.667	0.01796	0.04908	-0.00581	0.10397	64.353	0.0153	0.04221	-0.00517	0.08959	HLF	50M	untreated
ENSG00000162711	chr1_247435969_247444821_+	1	7	2	4	1	0	0	11	3.667	0.21429	0.34329	0.02424	0.66234	2.909	0.25582	0.37685	0.03568	0.71802	HLF	50M	untreated
ENSG00000162722	chr1_247860616_247868063_+	3	227	4	534	2	0	0	761	126.833	0.02311	0.03681	0.00489	0.06873	85.111	0.03405	0.05351	0.00751	0.09952	HLF	50M	untreated
ENSG00000162722	chr1_247864704_247868063_+	2		0	534	2	4	0	534	267	0.00743	0.01437	0.00025	0.02849	85.111	0.02296	0.04311	0.00137	0.08485	HLF	50M	untreated
ENSG00000171853	chr2_3457620_3465695_+	1	4	3	0	5	0	0	4	0.5	0.66667	0.5468	0.12464	0.96896	8.814	0.1019	0.21389	-0.0036	0.43138	HLF	50M	untreated
ENSG00000134313	chr2_8770669_8818793_-	1	87	2	102	3	0	0	189	37.8	0.02577	0.0685	-0.00732	0.14431	34.655	0.02805	0.07395	-0.00766	0.15556	HLF	50M	untreated
ENSG00000143797	chr2_8877029_8908716_-	1	50	1	4	1	0	1	54	27	0.03571	0.09173	-0.00853	0.19199	22.833	0.04196	0.10554	-0.00893	0.22001	HLF	50M	untreated
ENSG00000143797	chr2_8908620_8958642_-	1		0	25	4	2	0	25	6.25	0.13793	0.26333	0.00413	0.52254	22.833	0.04196	0.10554	-0.00893	0.22001	HLF	50M	untreated
ENSG00000143797	chr2_8943186_8958642_-	2		0	21	3	2	0	21	7	0.22222	0.30532	0.05343	0.55721	22.833	0.08054	0.13673	0.01098	0.26249	HLF	50M	untreated
ENSG00000151693	chr2_9350807_9368519_+	5	278	4	235	1	0	0	513	102.6	0.04647	0.0621	0.01729	0.10691	74.71	0.06273	0.08283	0.02373	0.14193	HLF	50M	untreated
ENSG00000119203	chr2_9428764_9436361_+	1	133	4	2	1	0	3	135	27	0.03571	0.09173	-0.00853	0.19199	141.643	0.00701	0.01994	-0.0027	0.04258	HLF	50M	untreated
ENSG00000119203	chr2_9432510_9443661_+	1	2	1	255	1	1	0	257	128.5	0.00772	0.0219	-0.00294	0.04675	141.643	0.00701	0.01994	-0.0027	0.04258	HLF	50M	untreated
ENSG00000151694	chr2_9521202_9536828_-	1	126	4	6	3	0	1	132	18.857	0.05036	0.12325	-0.0091	0.2556	47.487	0.02062	0.05582	-0.00638	0.11802	HLF	50M	untreated
ENSG00000151694	chr2_9526110_9536828_-	1		0	6	3	1	1	6	2	0.33333	0.42692	0.05627	0.79756	47.487	0.02062	0.05582	-0.00638	0.11802	HLF	50M	untreated
ENSG00000151694	chr2_9535833_9543285_-	1		0	117	8	3	0	117	14.625	0.064	0.15004	-0.0086	0.30868	47.487	0.02062	0.05582	-0.00638	0.11802	HLF	50M	untreated
ENSG00000134308	chr2_9587413_9591515_-	1	2812	2	2780	1	0	0	5592	1864	0.00054	0.00156	-0.00023	0.00335	933.625	0.00107	0.00311	-0.00045	0.00668	HLF	50M	untreated
ENSG00000134317	chr2_9961045_9986282_+	1	8	1	5	1	0	0	13	6.5	0.13333	0.25753	0.00304	0.51202	6.7	0.12987	0.25307	0.00224	0.5039	HLF	50M	untreated
ENSG00000115756	chr2_10396834_10423088_+	1	57	6	212	5	0	0	269	24.455	0.03929	0.0997	-0.00879	0.20819	14.571	0.06422	0.15046	-0.00858	0.3095	HLF	50M	untreated
ENSG00000115756	chr2_10419733_10420135_+	2		0	1	1	2	1	1	1	0.66667	0.57308	0.20244	0.94373	14.571	0.12069	0.19208	0.02118	0.36297	HLF	50M	untreated
ENSG00000115761	chr2_10644319_10668723_-	2	190	7	117	2	0	0	307	34.111	0.05538	0.09814	0.00589	0.19039	77.75	0.02508	0.0469	0.00158	0.09223	HLF	50M	untreated
ENSG00000115761	chr2_10659171_10668723_-	1		0	117	2	2	0	117	58.5	0.01681	0.04611	-0.00554	0.09776	77.75	0.0127	0.03536	-0.00447	0.0752	HLF	50M	untreated
ENSG00000134318	chr2_11194255_11198585_-	1	312	2	330	1	0	0	642	214	0.00465	0.01335	-0.00186	0.02855	140	0.00709	0.02017	-0.00273	0.04306	HLF	50M	untreated
ENSG00000134324	chr2_11765532_11767858_+	1	85	8		0	0	3	85	10.625	0.08602	0.18885	-0.00621	0.3839	10.857	0.08434	0.18605	-0.00645	0.37856	HLF	50M	untreated
ENSG00000134324	chr2_11765532_11820514_+	1	85	8	121	1	0	0	206	22.889	0.04186	0.10533	-0.00893	0.21958	10.857	0.08434	0.18605	-0.00645	0.37856	HLF	50M	untreated
ENSG00000134324	chr2_11784885_11792006_+	1		0		0	1	1	0	0	1	0.60327	0.16749	1.03905	10.857	0.08434	0.18605	-0.00645	0.37856	HLF	50M	untreated
ENSG00000134324	chr2_11802906_11805156_+	1		0		0	2	4	0	0	1	0.60327	0.16749	1.03905	10.857	0.08434	0.18605	-0.00645	0.37856	HLF	50M	untreated
ENSG00000151779	chr2_15178987_15218968_-	2	141	3	118	3	0	0	259	43.167	0.04428	0.08	0.00405	0.15596	42.619	0.04482	0.08091	0.00413	0.15768	HLF	50M	untreated
ENSG00000151779	chr2_15275483_15330765_-	1	73	2		0	0	1	73	36.5	0.02667	0.07065	-0.00746	0.14876	42.619	0.02293	0.06154	-0.00683	0.12991	HLF	50M	untreated
ENSG00000151779	chr2_15287072_15309247_-	1		0		0	2	2	0	0	1	0.60327	0.16749	1.03905	42.619	0.02293	0.06154	-0.00683	0.12991	HLF	50M	untreated
ENSG00000151779	chr2_15327749_15330765_-	1		0		0	2	1	0	0	1	0.60327	0.16749	1.03905	42.619	0.02293	0.06154	-0.00683	0.12991	HLF	50M	untreated
ENSG00000151779	chr2_15327749_15534641_-	1		0	134	2	2	0	134	67	0.01471	0.04066	-0.00501	0.08632	42.619	0.02293	0.06154	-0.00683	0.12991	HLF	50M	untreated
ENSG00000151779	chr2_15351991_15511350_-	1		0		0	1	1	0	0	1	0.60327	0.16749	1.03905	42.619	0.02293	0.06154	-0.00683	0.12991	HLF	50M	untreated
ENSG00000151779	chr2_15374607_15402301_-	1		0		0	1	4	0	0	1	0.60327	0.16749	1.03905	42.619	0.02293	0.06154	-0.00683	0.12991	HLF	50M	untreated
ENSG00000151779	chr2_15374607_15417712_-	1		0		0	1	3	0	0	1	0.60327	0.16749	1.03905	42.619	0.02293	0.06154	-0.00683	0.12991	HLF	50M	untreated
ENSG00000151779	chr2_15374607_15427794_-	1		0		0	1	2	0	0	1	0.60327	0.16749	1.03905	42.619	0.02293	0.06154	-0.00683	0.12991	HLF	50M	untreated
ENSG00000151779	chr2_15374607_15478289_-	1		0		0	1	2	0	0	1	0.60327	0.16749	1.03905	42.619	0.02293	0.06154	-0.00683	0.12991	HLF	50M	untreated
ENSG00000151779	chr2_15394226_15417712_-	1		0		0	2	2	0	0	1	0.60327	0.16749	1.03905	42.619	0.02293	0.06154	-0.00683	0.12991	HLF	50M	untreated
ENSG00000151779	chr2_15415545_15478289_-	1		0		0	4	2	0	0	1	0.60327	0.16749	1.03905	42.619	0.02293	0.06154	-0.00683	0.12991	HLF	50M	untreated
ENSG00000151779	chr2_15415545_15489022_-	1		0		0	4	2	0	0	1	0.60327	0.16749	1.03905	42.619	0.02293	0.06154	-0.00683	0.12991	HLF	50M	untreated
ENSG00000151779	chr2_15415545_15511350_-	1		0		0	4	1	0	0	1	0.60327	0.16749	1.03905	42.619	0.02293	0.06154	-0.00683	0.12991	HLF	50M	untreated
ENSG00000151779	chr2_15424314_15511350_-	1		0		0	3	1	0	0	1	0.60327	0.16749	1.03905	42.619	0.02293	0.06154	-0.00683	0.12991	HLF	50M	untreated
ENSG00000151779	chr2_15461200_15489022_-	1		0		0	2	2	0	0	1	0.60327	0.16749	1.03905	42.619	0.02293	0.06154	-0.00683	0.12991	HLF	50M	untreated
ENSG00000151779	chr2_15488893_15511350_-	2		0		0	2	1	0	0	1	0.67119	0.29022	1.05215	42.619	0.04482	0.08091	0.00413	0.15768	HLF	50M	untreated
ENSG00000151779	chr2_15551492_15558634_-	1	88	4	92	2	0	0	180	30	0.03226	0.08383	-0.00819	0.17585	42.619	0.02293	0.06154	-0.00683	0.12991	HLF	50M	untreated
ENSG00000079785	chr2_15603191_15607313_+	1	357	2	284	1	0	0	641	213.667	0.00466	0.01337	-0.00186	0.02859	322.077	0.0031	0.00893	-0.00127	0.01913	HLF	50M	untreated
ENSG00000163029	chr2_17678858_17745951_-	1	140	6	92	4	0	0	232	23.2	0.04132	0.10416	-0.0089	0.21722	20.531	0.04644	0.11512	-0.00907	0.23931	HLF	50M	untreated
ENSG00000163029	chr2_17731077_17745951_-	1		0	92	4	5	0	92	23	0.04167	0.10491	-0.00892	0.21874	20.531	0.04644	0.11512	-0.00907	0.23931	HLF	50M	untreated
ENSG00000118965	chr2_19930395_19982534_-	1	52	3	55	1	0	0	107	26.75	0.03604	0.09245	-0.00856	0.19347	32.714	0.02966	0.07777	-0.00788	0.16343	HLF	50M	untreated
ENSG00000118965	chr2_19933400_19937946_-	1		0		0	2	2	0	0	1	0.60327	0.16749	1.03905	32.714	0.02966	0.07777	-0.00788	0.16343	HLF	50M	untreated
ENSG00000055917	chr2_20253821_20256170_-	2	338	2	233	3	0	0	571	114.2	0.01721	0.03266	0.00086	0.06446	38.341	0.04958	0.08874	0.00489	0.17259	HLF	50M	untreated
ENSG00000055917	chr2_20278582_20327378_-	1	253	7	212	12	0	0	465	24.474	0.03926	0.09963	-0.00879	0.20806	38.341	0.02542	0.06764	-0.00726	0.14254	HLF	50M	untreated
ENSG00000055917	chr2_20307977_20327378_-	3		0	212	12	5	0	212	17.667	0.14516	0.20078	0.04218	0.35938	38.341	0.07257	0.10891	0.01807	0.19975	HLF	50M	untreated
ENSG00000118961	chr2_20739970_20801465_-	1	59	2	32	2	0	0	91	22.75	0.04211	0.10586	-0.00894	0.22066	13.818	0.06749	0.15653	-0.00834	0.3214	HLF	50M	untreated
ENSG00000119771	chr2_23639138_23642850_+	1	71	2	74	3	0	0	145	29	0.03333	0.08631	-0.00831	0.18092	23.059	0.04156	0.10469	-0.00891	0.21829	HLF	50M	untreated
ENSG00000119778	chr2_23798137_23823569_-	6	10	2		0	0	3	10	5	0.54545	0.53369	0.27989	0.78749	9.071	0.39812	0.41881	0.19646	0.64117	HLF	50M	untreated
ENSG00000119778	chr2_23798137_23828939_-	3	10	2		0	0	1	10	5	0.375	0.41555	0.13486	0.69625	9.071	0.24853	0.30924	0.08215	0.53633	HLF	50M	untreated
ENSG00000119778	chr2_23798137_23834078_-	1	10	2		0	0	2	10	5	0.16667	0.29678	0.01136	0.5822	9.071	0.0993	0.20994	-0.00407	0.42395	HLF	50M	untreated
ENSG00000119778	chr2_23798137_23895970_-	1	10	2	23	1	0	0	33	11	0.08333	0.18438	-0.00659	0.37534	9.071	0.0993	0.20994	-0.00407	0.42395	HLF	50M	untreated
ENSG00000119778	chr2_23823257_23823569_-	2		0		0	1	3	0	0	1	0.67119	0.29022	1.05215	9.071	0.18065	0.26292	0.03949	0.48635	HLF	50M	untreated
ENSG00000173960	chr2_23958300_23977075_+	2	117	12		0	0	1	117	9.75	0.17021	0.25147	0.03611	0.46683	10.385	0.16149	0.24163	0.03334	0.44991	HLF	50M	untreated
ENSG00000173960	chr2_23958300_23984831_+	5	117	12	132	3	0	0	249	16.6	0.23148	0.27203	0.09911	0.44495	10.385	0.32499	0.35996	0.14541	0.57451	HLF	50M	untreated
ENSG00000173960	chr2_23968918_23977075_+	2	2	2		0	3	1	2	1	0.66667	0.57308	0.20244	0.94373	10.385	0.16149	0.24163	0.03334	0.44991	HLF	50M	untreated
ENSG00000219626	chr2_24135118_24147086_+	1	4	2	6	3	0	0	10	2	0.33333	0.42692	0.05627	0.79756	47.179	0.02076	0.05615	-0.00641	0.11871	HLF	50M	untreated
ENSG00000276087	chr2_24135118_24147086_+	1	3	1	6	3	0	0	9	2.25	0.30769	0.41187	0.04962	0.77411	4.222	0.1915	0.32226	0.018	0.62651	HLF	50M	untreated
ENSG00000198399	chr2_24252344_24258093_-	1	123	2	123	1	0	0	246	82	0.01205	0.03363	-0.00428	0.07155	68.304	0.01443	0.03993	-0.00494	0.0848	HLF	50M	untreated
ENSG00000198399	chr2_24310283_24321880_-	1	119	3	141	6	0	0	260	28.889	0.03346	0.08659	-0.00832	0.1815	68.304	0.01443	0.03993	-0.00494	0.0848	HLF	50M	untreated
ENSG00000084676	chr2_24643965_24673463_+	1	26	2		0	0	2	26	13	0.07143	0.16371	-0.00799	0.3354	33.167	0.02927	0.07685	-0.00783	0.16152	HLF	50M	untreated
ENSG00000084676	chr2_24658660_24683128_+	1		0		0	1	2	0	0	1	0.60327	0.16749	1.03905	33.167	0.02927	0.07685	-0.00783	0.16152	HLF	50M	untreated
ENSG00000084676	chr2_24673365_24697798_+	1		0	84	3	1	0	84	28	0.03448	0.08894	-0.00842	0.18629	33.167	0.02927	0.07685	-0.00783	0.16152	HLF	50M	untreated
ENSG00000138101	chr2_25596085_25628384_-	2	62	4	90	1	0	0	152	30.4	0.06173	0.10819	0.00706	0.20931	21.25	0.08602	0.14472	0.01224	0.27721	HLF	50M	untreated
ENSG00000143970	chr2_25799384_25806337_-	2	190	5		0	0	1	190	38	0.05	0.08943	0.00496	0.1739	58.435	0.03309	0.061	0.00249	0.11951	HLF	50M	untreated
ENSG00000143970	chr2_25799384_25845563_-	1	190	5	99	3	0	0	289	36.125	0.02694	0.0713	-0.0075	0.1501	58.435	0.01683	0.04616	-0.00554	0.09786	HLF	50M	untreated
ENSG00000084754	chr2_26230191_26239143_-	1	576	1	309	1	0	0	885	442.5	0.00225	0.00653	-0.00093	0.01399	300.524	0.00332	0.00956	-0.00135	0.02048	HLF	50M	untreated
ENSG00000138029	chr2_26263379_26277160_+	2	222	3	263	2	0	0	485	97	0.0202	0.03812	0.00111	0.07514	128.467	0.01533	0.02919	0.00072	0.05766	HLF	50M	untreated
ENSG00000138018	chr2_26364301_26375148_+	2	102	2	4	1	0	6	106	35.333	0.05357	0.09522	0.00557	0.18488	18.071	0.09965	0.16396	0.01557	0.31236	HLF	50M	untreated
ENSG00000138018	chr2_26364301_26385139_+	1	102	2	47	3	0	0	149	29.8	0.03247	0.08431	-0.00822	0.17684	18.071	0.05244	0.12748	-0.00908	0.26404	HLF	50M	untreated
ENSG00000138018	chr2_26385139_26386326_+	1	0	0	0	0	0	0	0	0	1	0.60327	0.16749	1.03905	18.071	0.05244	0.12748	-0.00908	0.26404	HLF	50M	untreated
ENSG00000138074	chr2_27201349_27212146_-	1	169	2	0	0	0	0	169	84.5	0.0117	0.03269	-0.00418	0.06957	69.6	0.01416	0.03924	-0.00487	0.08334	HLF	50M	untreated
ENSG00000138074	chr2_27203232_27204931_-	1		0		0	4	2	0	0	1	0.60327	0.16749	1.03905	69.6	0.01416	0.03924	-0.00487	0.08334	HLF	50M	untreated
ENSG00000138074	chr2_27205349_27211533_-	1		0		0	2	5	0	0	1	0.60327	0.16749	1.03905	69.6	0.01416	0.03924	-0.00487	0.08334	HLF	50M	untreated
ENSG00000138085	chr2_27213176_27216620_+	1	583	4	389	1	0	0	972	194.4	0.00512	0.01466	-0.00203	0.03135	194.4	0.00512	0.01466	-0.00203	0.03135	HLF	50M	untreated
ENSG00000115216	chr2_27433253_27437360_+	1	27	1	529	2	0	0	556	185.333	0.00537	0.01536	-0.00212	0.03284	316.385	0.00315	0.00909	-0.00129	0.01947	HLF	50M	untreated
ENSG00000243943	chr2_27599582_27601442_+	1	137	2	148	2	0	0	285	71.25	0.01384	0.03839	-0.00478	0.08155	29.562	0.03272	0.0849	-0.00824	0.17804	HLF	50M	untreated
ENSG00000243943	chr2_27607844_27617571_+	1	152	5	121	2	0	0	273	39	0.025	0.06662	-0.00719	0.14044	29.562	0.03272	0.0849	-0.00824	0.17804	HLF	50M	untreated
ENSG00000259080	chr2_27599582_27601442_+	1	137	2	148	2	0	0	285	71.25	0.01384	0.03839	-0.00478	0.08155	47	0.02083	0.05634	-0.00643	0.11911	HLF	50M	untreated
ENSG00000259080	chr2_27607844_27617571_+	1	152	5	121	2	0	0	273	39	0.025	0.06662	-0.00719	0.14044	47	0.02083	0.05634	-0.00643	0.11911	HLF	50M	untreated
ENSG00000163798	chr2_27665099_27669387_+	1	148	2	164	2	0	0	312	78	0.01266	0.03526	-0.00446	0.07497	79.067	0.01249	0.03481	-0.00441	0.07403	HLF	50M	untreated
ENSG00000213639	chr2_28776850_28793997_+	2	735	3	931	8	0	0	1666	151.455	0.01303	0.02493	0.00056	0.04929	81	0.0241	0.04515	0.00148	0.08882	HLF	50M	untreated
ENSG00000163811	chr2_28901986_28914208_+	1	319	2		0	0	4	319	159.5	0.00623	0.01777	-0.00243	0.03797	125	0.00794	0.0225	-0.00301	0.048	HLF	50M	untreated
ENSG00000163811	chr2_28906459_28914208_+	2	2	1		0	2	4	2	2	0.5	0.5	0.15004	0.84996	125	0.01575	0.02997	0.00075	0.05918	HLF	50M	untreated
ENSG00000163811	chr2_28906459_28937994_+	1	2	1	285	4	2	0	287	57.4	0.01712	0.04693	-0.00561	0.09947	125	0.00794	0.0225	-0.00301	0.048	HLF	50M	untreated
ENSG00000115295	chr2_29121373_29135666_+	1	19	1	34	1	0	0	53	26.5	0.03636	0.09319	-0.00858	0.19497	16.1	0.05848	0.13947	-0.00891	0.28785	HLF	50M	untreated
ENSG00000115295	chr2_29131257_29135666_+	1		0	34	1	1	0	34	34	0.02857	0.0752	-0.00774	0.15813	16.1	0.05848	0.13947	-0.00891	0.28785	HLF	50M	untreated
ENSG00000115295	chr2_29152684_29174445_+	1	49	3	17	3	0	0	66	11	0.08333	0.18438	-0.00659	0.37534	16.1	0.05848	0.13947	-0.00891	0.28785	HLF	50M	untreated
ENSG00000172954	chr2_30459551_30533314_+	1	79	6	111	3	0	0	190	21.111	0.04523	0.11254	-0.00905	0.23413	19.684	0.04835	0.11909	-0.0091	0.24728	HLF	50M	untreated
ENSG00000172954	chr2_30525586_30533314_+	4	61	3	111	3	4	0	172	28.667	0.12245	0.16218	0.0426	0.28175	19.684	0.16889	0.2151	0.0616	0.3686	HLF	50M	untreated
ENSG00000162959	chr2_31891991_31932135_-	2	133	6	7	1	0	5	140	20	0.09091	0.15172	0.0134	0.29005	15.55	0.11396	0.18329	0.01933	0.34725	HLF	50M	untreated
ENSG00000162959	chr2_31917925_31920910_-	1	11	3		0	3	5	11	3.667	0.21429	0.34329	0.02424	0.66234	15.55	0.06042	0.14324	-0.00881	0.29529	HLF	50M	untreated
ENSG00000162959	chr2_31917925_31932135_-	3	11	3		0	3	5	11	3.667	0.45	0.46828	0.16657	0.76999	15.55	0.16173	0.21976	0.04825	0.39128	HLF	50M	untreated
ENSG00000162959	chr2_31917925_31943383_-	1	20	5	47	2	3	0	67	9.571	0.09459	0.20265	-0.00488	0.41018	15.55	0.06042	0.14324	-0.00881	0.29529	HLF	50M	untreated
ENSG00000162961	chr2_31891991_31932135_-	2	133	6	7	1	0	5	140	20	0.09091	0.15172	0.0134	0.29005	40.9	0.04662	0.08388	0.00441	0.16335	HLF	50M	untreated
ENSG00000162961	chr2_31917925_31920910_-	1	11	3		0	3	5	11	3.667	0.21429	0.34329	0.02424	0.66234	40.9	0.02387	0.06385	-0.007	0.13471	HLF	50M	untreated
ENSG00000162961	chr2_31917925_31932135_-	3	11	3		0	3	5	11	3.667	0.45	0.46828	0.16657	0.76999	40.9	0.06834	0.10307	0.01682	0.18932	HLF	50M	untreated
ENSG00000162961	chr2_31917925_31943383_-	1	20	5	47	2	3	0	67	9.571	0.09459	0.20265	-0.00488	0.41018	40.9	0.02387	0.06385	-0.007	0.13471	HLF	50M	untreated
ENSG00000162961	chr2_32023421_32029736_-	1	18	4	412	5	0	0	430	47.778	0.0205	0.05551	-0.00636	0.11738	40.9	0.02387	0.06385	-0.007	0.13471	HLF	50M	untreated
ENSG00000021574	chr2_32114637_32128479_+	1	121	2	79	2	0	0	200	50	0.01961	0.05326	-0.00617	0.11269	54.909	0.01789	0.04888	-0.00579	0.10356	HLF	50M	untreated
ENSG00000152683	chr2_32174062_32193983_+	1	46	3	52	2	0	0	98	19.6	0.04854	0.1195	-0.0091	0.2481	21.789	0.04388	0.10968	-0.00901	0.22836	HLF	50M	untreated
ENSG00000119820	chr2_32290482_32301495_+	1	108	1	71	2	0	0	179	59.667	0.01648	0.04528	-0.00546	0.09602	59.667	0.01648	0.04528	-0.00546	0.09602	HLF	50M	untreated
ENSG00000115760	chr2_32377587_32395593_+	2	134	5		0	0	3	134	26.8	0.06944	0.12012	0.00859	0.23164	51.043	0.03771	0.06893	0.00309	0.13476	HLF	50M	untreated
ENSG00000115760	chr2_32377587_32401623_+	1	134	5		0	0	3	134	26.8	0.03597	0.09231	-0.00855	0.19317	51.043	0.01921	0.05226	-0.00609	0.11062	HLF	50M	untreated
ENSG00000115760	chr2_32377587_32406557_+	3	134	5		0	0	2	134	26.8	0.10067	0.14627	0.02686	0.26569	51.043	0.05551	0.08501	0.01316	0.15686	HLF	50M	untreated
ENSG00000115760	chr2_32377587_32416163_+	2	134	5		0	0	3	134	26.8	0.06944	0.12012	0.00859	0.23164	51.043	0.03771	0.06893	0.00309	0.13476	HLF	50M	untreated
ENSG00000115760	chr2_32377587_32453942_+	2	134	5	1	1	0	3	135	22.5	0.08163	0.13834	0.01123	0.26545	51.043	0.03771	0.06893	0.00309	0.13476	HLF	50M	untreated
ENSG00000115760	chr2_32395510_32401623_+	1		0		0	1	3	0	0	1	0.60327	0.16749	1.03905	51.043	0.01921	0.05226	-0.00609	0.11062	HLF	50M	untreated
ENSG00000115760	chr2_32401162_32433804_+	1		0	1	1	2	4	1	1	0.5	0.5	0.09453	0.90547	51.043	0.01921	0.05226	-0.00609	0.11062	HLF	50M	untreated
ENSG00000115760	chr2_32406498_32416163_+	3		0		0	3	3	0	0	1	0.71925	0.38252	1.05597	51.043	0.05551	0.08501	0.01316	0.15686	HLF	50M	untreated
ENSG00000115760	chr2_32429145_32453942_+	3		0	1	1	2	3	1	1	0.75	0.62752	0.28913	0.96592	51.043	0.05551	0.08501	0.01316	0.15686	HLF	50M	untreated
ENSG00000115760	chr2_32439507_32453942_+	1		0		0	3	3	0	0	1	0.60327	0.16749	1.03905	51.043	0.01921	0.05226	-0.00609	0.11062	HLF	50M	untreated
ENSG00000115760	chr2_32439507_32476344_+	1	1	1		0	3	1	1	1	0.5	0.5	0.09453	0.90547	51.043	0.01921	0.05226	-0.00609	0.11062	HLF	50M	untreated
ENSG00000115760	chr2_32439507_32477583_+	1	1	1		0	3	1	1	1	0.5	0.5	0.09453	0.90547	51.043	0.01921	0.05226	-0.00609	0.11062	HLF	50M	untreated
ENSG00000115760	chr2_32439507_32493667_+	1	1	1		0	3	3	1	1	0.5	0.5	0.09453	0.90547	51.043	0.01921	0.05226	-0.00609	0.11062	HLF	50M	untreated
ENSG00000115760	chr2_32467524_32481453_+	1		0		0	3	1	0	0	1	0.60327	0.16749	1.03905	51.043	0.01921	0.05226	-0.00609	0.11062	HLF	50M	untreated
ENSG00000115760	chr2_32467524_32510634_+	1		0		0	3	3	0	0	1	0.60327	0.16749	1.03905	51.043	0.01921	0.05226	-0.00609	0.11062	HLF	50M	untreated
ENSG00000115760	chr2_32473111_32505205_+	1		0		0	2	1	0	0	1	0.60327	0.16749	1.03905	51.043	0.01921	0.05226	-0.00609	0.11062	HLF	50M	untreated
ENSG00000115760	chr2_32478634_32531551_+	1		0		0	1	3	0	0	1	0.60327	0.16749	1.03905	51.043	0.01921	0.05226	-0.00609	0.11062	HLF	50M	untreated
ENSG00000115760	chr2_32488587_32493667_+	1		0		0	2	3	0	0	1	0.60327	0.16749	1.03905	51.043	0.01921	0.05226	-0.00609	0.11062	HLF	50M	untreated
ENSG00000115760	chr2_32507979_32513154_+	1		0		0	1	2	0	0	1	0.60327	0.16749	1.03905	51.043	0.01921	0.05226	-0.00609	0.11062	HLF	50M	untreated
ENSG00000115760	chr2_32509737_32518946_+	1		0	0	0	1	0	0	0	1	0.60327	0.16749	1.03905	51.043	0.01921	0.05226	-0.00609	0.11062	HLF	50M	untreated
ENSG00000115760	chr2_32514989_32525628_+	1		0		0	2	2	0	0	1	0.60327	0.16749	1.03905	51.043	0.01921	0.05226	-0.00609	0.11062	HLF	50M	untreated
ENSG00000115760	chr2_32524887_32545860_+	1	0	0		0	0	2	0	0	1	0.60327	0.16749	1.03905	51.043	0.01921	0.05226	-0.00609	0.11062	HLF	50M	untreated
ENSG00000115760	chr2_32529650_32594060_+	1		0	109	1	1	0	109	109	0.00909	0.02566	-0.00339	0.0547	51.043	0.01921	0.05226	-0.00609	0.11062	HLF	50M	untreated
ENSG00000115760	chr2_32543240_32575366_+	2		0		0	3	3	0	0	1	0.67119	0.29022	1.05215	51.043	0.03771	0.06893	0.00309	0.13476	HLF	50M	untreated
ENSG00000018699	chr2_32630522_32678922_+	1	70	2	108	1	0	0	178	59.333	0.01657	0.04551	-0.00548	0.09651	57.385	0.01713	0.04694	-0.00561	0.09949	HLF	50M	untreated
ENSG00000018699	chr2_32777881_32787149_+	1	77	2	78	1	0	0	155	51.667	0.01899	0.05169	-0.00604	0.10941	57.385	0.01713	0.04694	-0.00561	0.09949	HLF	50M	untreated
ENSG00000150938	chr2_36396613_36396787_+	1	970	11		0	0	6	970	88.182	0.01121	0.0314	-0.00404	0.06684	60.115	0.01636	0.04497	-0.00543	0.09536	HLF	50M	untreated
ENSG00000150938	chr2_36396613_36442735_+	28	1165	15		0	0	5	1165	77.667	0.26498	0.27323	0.18977	0.35669	60.115	0.31777	0.32538	0.22962	0.42114	HLF	50M	untreated
ENSG00000150938	chr2_36396613_36464655_+	4	1168	16		0	0	3	1168	73	0.05195	0.07324	0.01645	0.13003	60.115	0.06239	0.08713	0.02007	0.15418	HLF	50M	untreated
ENSG00000150938	chr2_36396613_36479694_+	8	1172	17		0	0	5	1172	68.941	0.10398	0.12281	0.05123	0.19438	60.115	0.11745	0.13787	0.05821	0.21753	HLF	50M	untreated
ENSG00000150938	chr2_36396613_36522313_+	1	1172	17		0	0	6	1172	68.941	0.0143	0.03959	-0.00491	0.08408	60.115	0.01636	0.04497	-0.00543	0.09536	HLF	50M	untreated
ENSG00000150938	chr2_36441257_36442735_+	26	195	4		0	6	4	195	48.75	0.34783	0.35526	0.24945	0.46108	60.115	0.30192	0.31038	0.21477	0.40599	HLF	50M	untreated
ENSG00000150938	chr2_36441257_36464655_+	8	198	5		0	6	2	198	39.6	0.16807	0.19286	0.08504	0.30067	60.115	0.11745	0.13787	0.05821	0.21753	HLF	50M	untreated
ENSG00000150938	chr2_36441257_36479694_+	5	202	6		0	7	5	202	33.667	0.12931	0.16281	0.05182	0.2738	60.115	0.07679	0.10036	0.02944	0.17129	HLF	50M	untreated
ENSG00000150938	chr2_36441257_36517542_+	1	202	6		0	7	5	202	33.667	0.02885	0.07585	-0.00777	0.15947	60.115	0.01636	0.04497	-0.00543	0.09536	HLF	50M	untreated
ENSG00000150938	chr2_36441257_36522313_+	2	202	6		0	7	6	202	33.667	0.05607	0.09924	0.00601	0.19247	60.115	0.0322	0.05945	0.00238	0.11651	HLF	50M	untreated
ENSG00000150938	chr2_36464533_36517542_+	1	7	2		0	7	5	7	3.5	0.22222	0.35015	0.02643	0.67387	60.115	0.01636	0.04497	-0.00543	0.09536	HLF	50M	untreated
ENSG00000150938	chr2_36464533_36522313_+	1	7	2		0	7	6	7	3.5	0.22222	0.35015	0.02643	0.67387	60.115	0.01636	0.04497	-0.00543	0.09536	HLF	50M	untreated
ENSG00000150938	chr2_36476888_36522313_+	2	4	1		0	4	6	4	4	0.33333	0.39839	0.09252	0.70426	60.115	0.0322	0.05945	0.00238	0.11651	HLF	50M	untreated
ENSG00000150938	chr2_36499218_36522313_+	3		0		0	4	6	0	0	1	0.71925	0.38252	1.05597	60.115	0.04753	0.07349	0.01099	0.136	HLF	50M	untreated
ENSG00000150938	chr2_36499218_36544498_+	1		0	1150	3	4	0	1150	383.333	0.0026	0.00752	-0.00107	0.01612	60.115	0.01636	0.04497	-0.00543	0.09536	HLF	50M	untreated
ENSG00000171055	chr2_36578596_36591011_-	1	168	3	111	2	0	0	279	55.8	0.01761	0.04816	-0.00573	0.10206	133.214	0.00745	0.02116	-0.00285	0.04516	HLF	50M	untreated
ENSG00000115808	chr2_36877890_36894033_-	2	184	1		0	0	1	184	184	0.01075	0.02065	0.00042	0.04088	91.5	0.02139	0.04028	0.00122	0.07934	HLF	50M	untreated
ENSG00000115808	chr2_36883931_36902751_-	1		0	150	3	2	0	150	50	0.01961	0.05326	-0.00617	0.11269	91.5	0.01081	0.03032	-0.00392	0.06456	HLF	50M	untreated
ENSG00000008869	chr2_36988645_37008848_-	1	96	3	83	1	0	0	179	44.75	0.02186	0.0589	-0.00663	0.12442	47.289	0.02071	0.05603	-0.0064	0.11846	HLF	50M	untreated
ENSG00000115825	chr2_37289355_37290999_-	1	174	5	153	3	0	0	327	40.875	0.02388	0.06389	-0.007	0.13478	51.091	0.0192	0.05222	-0.00608	0.11052	HLF	50M	untreated
ENSG00000115825	chr2_37316236_37317179_-	7	86	1	57	3	0	0	143	35.75	0.16374	0.19147	0.07849	0.30445	51.091	0.1205	0.14404	0.05659	0.23149	HLF	50M	untreated
ENSG00000138061	chr2_38074345_38075389_-	1	1044	3	1516	6	0	0	2560	284.444	0.0035	0.0101	-0.00142	0.02162	108.417	0.00914	0.02579	-0.0034	0.05498	HLF	50M	untreated
ENSG00000232973	chr2_38074345_38075389_-	1	9	2	1516	6	0	0	1525	190.625	0.00522	0.01494	-0.00207	0.03195	47.758	0.02051	0.05553	-0.00636	0.11742	HLF	50M	untreated
ENSG00000119787	chr2_38309378_38319019_-	1	87	2	126	3	0	0	213	42.6	0.02294	0.06157	-0.00683	0.12997	30.048	0.03221	0.08372	-0.00819	0.17562	HLF	50M	untreated
ENSG00000143889	chr2_38568198_38591648_-	1	125	2	142	4	0	0	267	44.5	0.02198	0.0592	-0.00665	0.12504	29.3	0.033	0.08555	-0.00827	0.17937	HLF	50M	untreated
ENSG00000115904	chr2_39054613_39067753_-	1	101	1	37	3	0	0	138	34.5	0.02817	0.07424	-0.00768	0.15616	58.559	0.01679	0.04607	-0.00553	0.09767	HLF	50M	untreated
ENSG00000205111	chr2_39179186_39204617_-	1	0	0	0	0	0	0	0	0	1	0.60327	0.16749	1.03905	1	0.5	0.5	0.09453	0.90547	HLF	50M	untreated
ENSG00000205111	chr2_39225838_39229588_-	2	0	0	0	0	0	0	0	0	1	0.67119	0.29022	1.05215	1	0.66667	0.57308	0.20244	0.94373	HLF	50M	untreated
ENSG00000227028	chr2_40160764_40177855_-	1	57	2	1	1	0	0	58	19.333	0.04918	0.12082	-0.0091	0.25074	15	0.0625	0.14721	-0.0087	0.30311	HLF	50M	untreated
ENSG00000183023	chr2_40160764_40177855_-	1	57	2	41	2	0	0	98	24.5	0.03922	0.09954	-0.00879	0.20788	11.062	0.0829	0.18366	-0.00665	0.37396	HLF	50M	untreated
ENSG00000183023	chr2_40428472_40430301_-	2	46	3	4	1	0	0	50	12.5	0.13793	0.21377	0.02614	0.40139	11.062	0.15312	0.23195	0.03074	0.43316	HLF	50M	untreated
ENSG00000183023	chr2_40428472_40430304_-	20	46	3	24	5	0	0	70	8.75	0.69565	0.67259	0.51148	0.8337	11.062	0.64387	0.62804	0.46769	0.78839	HLF	50M	untreated
ENSG00000143924	chr2_42256500_42264731_+	1	427	2		0	0	2	427	213.5	0.00466	0.01338	-0.00186	0.02862	90.345	0.01095	0.03068	-0.00396	0.06533	HLF	50M	untreated
ENSG00000143924	chr2_42261120_42288322_+	1		0	2	2	3	1	2	1	0.5	0.5	0.09453	0.90547	90.345	0.01095	0.03068	-0.00396	0.06533	HLF	50M	untreated
ENSG00000143924	chr2_42261120_42304551_+	2		0	305	5	3	0	305	61	0.03175	0.05866	0.00232	0.11499	90.345	0.02166	0.04076	0.00124	0.08028	HLF	50M	untreated
ENSG00000143924	chr2_42280849_42303446_+	1		0	4	3	2	1	4	1.333	0.42857	0.47301	0.07921	0.86681	90.345	0.01095	0.03068	-0.00396	0.06533	HLF	50M	untreated
ENSG00000143924	chr2_42286268_42304551_+	1		0	304	4	3	0	304	76	0.01299	0.03613	-0.00455	0.07681	90.345	0.01095	0.03068	-0.00396	0.06533	HLF	50M	untreated
ENSG00000057935	chr2_42640172_42659862_+	1	160	3	3	1	0	3	163	40.75	0.02395	0.06406	-0.00702	0.13514	34.769	0.02796	0.07374	-0.00765	0.15513	HLF	50M	untreated
ENSG00000057935	chr2_42640172_42682589_+	1	160	3	189	5	0	0	349	43.625	0.02241	0.06026	-0.00673	0.12726	34.769	0.02796	0.07374	-0.00765	0.15513	HLF	50M	untreated
ENSG00000057935	chr2_42695764_42723035_+	1	188	4	12	3	0	0	200	28.571	0.03382	0.08742	-0.00835	0.18318	34.769	0.02796	0.07374	-0.00765	0.15513	HLF	50M	untreated
ENSG00000115970	chr2_43498832_43527988_-	1	79	1	84	2	0	0	163	54.333	0.01807	0.04936	-0.00583	0.10455	30.391	0.03186	0.0829	-0.00815	0.17395	HLF	50M	untreated
ENSG00000115970	chr2_43578512_43590954_-	1	80	3		0	0	1	80	26.667	0.03614	0.0927	-0.00857	0.19396	30.391	0.03186	0.0829	-0.00815	0.17395	HLF	50M	untreated
ENSG00000115970	chr2_43578512_43592890_-	1	80	3	93	5	0	0	173	21.625	0.0442	0.11036	-0.00902	0.22973	30.391	0.03186	0.0829	-0.00815	0.17395	HLF	50M	untreated
ENSG00000152527	chr2_43742740_43745963_+	1	1	1	4	1	0	0	5	2.5	0.28571	0.39784	0.04379	0.7519	2.897	0.25661	0.37743	0.0359	0.71897	HLF	50M	untreated
ENSG00000138095	chr2_43894544_43905780_-	2	353	2		0	0	1	353	176.5	0.0112	0.0215	0.00045	0.04256	116.375	0.0169	0.03208	0.00084	0.06332	HLF	50M	untreated
ENSG00000138095	chr2_43899218_43948518_-	1		0		0	3	2	0	0	1	0.60327	0.16749	1.03905	116.375	0.00852	0.0241	-0.0032	0.05139	HLF	50M	untreated
ENSG00000138095	chr2_43905691_43925961_-	1		0		0	1	2	0	0	1	0.60327	0.16749	1.03905	116.375	0.00852	0.0241	-0.0032	0.05139	HLF	50M	untreated
ENSG00000138095	chr2_43912431_43918398_-	1		0		0	1	2	0	0	1	0.60327	0.16749	1.03905	116.375	0.00852	0.0241	-0.0032	0.05139	HLF	50M	untreated
ENSG00000138095	chr2_43912431_43925961_-	1		0		0	2	2	0	0	1	0.60327	0.16749	1.03905	116.375	0.00852	0.0241	-0.0032	0.05139	HLF	50M	untreated
ENSG00000138095	chr2_43912431_43934878_-	1		0		0	2	1	0	0	1	0.60327	0.16749	1.03905	116.375	0.00852	0.0241	-0.0032	0.05139	HLF	50M	untreated
ENSG00000138095	chr2_43912431_43982434_-	1		0	148	3	2	0	148	49.333	0.01987	0.05391	-0.00623	0.11406	116.375	0.00852	0.0241	-0.0032	0.05139	HLF	50M	untreated
ENSG00000138095	chr2_43918024_43925961_-	3		0		0	3	2	0	0	1	0.71925	0.38252	1.05597	116.375	0.02513	0.03994	0.00536	0.07451	HLF	50M	untreated
ENSG00000138095	chr2_43943686_43982434_-	1		0	148	3	2	0	148	49.333	0.01987	0.05391	-0.00623	0.11406	116.375	0.00852	0.0241	-0.0032	0.05139	HLF	50M	untreated
ENSG00000138095	chr2_43957384_43975217_-	1		0		0	2	2	0	0	1	0.60327	0.16749	1.03905	116.375	0.00852	0.0241	-0.0032	0.05139	HLF	50M	untreated
ENSG00000138095	chr2_43973606_43982434_-	3		0	148	3	2	0	148	49.333	0.05732	0.0876	0.01367	0.16153	116.375	0.02513	0.03994	0.00536	0.07451	HLF	50M	untreated
ENSG00000138032	chr2_44201185_44209327_+	1	191	4		0	0	3	191	47.75	0.02051	0.05554	-0.00636	0.11744	35.833	0.02715	0.07181	-0.00753	0.15115	HLF	50M	untreated
ENSG00000138032	chr2_44201185_44218537_+	5	193	5	233	4	0	0	426	47.333	0.09554	0.1232	0.03725	0.20915	35.833	0.12245	0.15492	0.04881	0.26102	HLF	50M	untreated
ENSG00000138032	chr2_44209209_44218537_+	2	6	2	233	4	3	0	239	39.833	0.04781	0.08584	0.0046	0.16708	35.833	0.05286	0.09408	0.00544	0.18272	HLF	50M	untreated
ENSG00000068784	chr2_45413113_45419894_-	1	66	1	57	3	0	0	123	30.75	0.0315	0.08206	-0.00811	0.17224	28.2	0.03425	0.0884	-0.0084	0.18519	HLF	50M	untreated
ENSG00000068784	chr2_45476992_45488331_-	1	56	2		0	0	1	56	28	0.03448	0.08894	-0.00842	0.18629	28.2	0.03425	0.0884	-0.0084	0.18519	HLF	50M	untreated
ENSG00000068784	chr2_45488239_45562756_-	1	1	1		0	1	2	1	1	0.5	0.5	0.09453	0.90547	28.2	0.03425	0.0884	-0.0084	0.18519	HLF	50M	untreated
ENSG00000068784	chr2_45546731_45553730_-	3		0		0	2	2	0	0	1	0.71925	0.38252	1.05597	28.2	0.09615	0.14043	0.02539	0.25546	HLF	50M	untreated
ENSG00000068784	chr2_45546731_45562756_-	10		0		0	2	2	0	0	1	0.86123	0.6791	1.04336	28.2	0.26178	0.28355	0.1473	0.41979	HLF	50M	untreated
ENSG00000068784	chr2_45546731_45585774_-	3		0	48	4	2	0	48	12	0.2	0.26117	0.06282	0.45952	28.2	0.09615	0.14043	0.02539	0.25546	HLF	50M	untreated
ENSG00000068784	chr2_45573206_45585774_-	2		0	48	4	2	0	48	12	0.14286	0.21976	0.02761	0.4119	28.2	0.06623	0.11518	0.00794	0.22242	HLF	50M	untreated
ENSG00000171132	chr2_45697944_45701491_+	1	0	0	0	0	0	0	0	0	1	0.60327	0.16749	1.03905	12.826	0.07233	0.16532	-0.0079	0.33854	HLF	50M	untreated
ENSG00000171132	chr2_45976428_45984680_+	2	35	2	37	2	0	0	72	18	0.1	0.16445	0.01566	0.31325	12.826	0.1349	0.21003	0.02525	0.39481	HLF	50M	untreated
ENSG00000068724	chr2_46950362_46978907_+	2	68	7	90	2	0	0	158	17.556	0.10227	0.16758	0.01624	0.31892	27.578	0.06762	0.11732	0.00822	0.22643	HLF	50M	untreated
ENSG00000095002	chr2_47408400_47429941_+	1	154	2		0	0	1	154	77	0.01282	0.03569	-0.0045	0.07588	70.667	0.01395	0.03868	-0.00481	0.08218	HLF	50M	untreated
ENSG00000095002	chr2_47408400_47445657_+	2	155	3		0	0	4	155	51.667	0.03727	0.06818	0.00303	0.13332	70.667	0.02752	0.05125	0.00184	0.10066	HLF	50M	untreated
ENSG00000095002	chr2_47408400_47475270_+	1	155	3	189	1	0	0	344	86	0.01149	0.03215	-0.00412	0.06843	70.667	0.01395	0.03868	-0.00481	0.08218	HLF	50M	untreated
ENSG00000116062	chr2_47790926_47796063_+	2	420	7	334	6	0	0	754	58	0.03333	0.06141	0.00252	0.12031	75.514	0.0258	0.04819	0.00165	0.09473	HLF	50M	untreated
ENSG00000138081	chr2_47790926_47796063_+	2	0	0	334	6	0	0	334	55.667	0.03468	0.06374	0.00269	0.1248	110.673	0.01775	0.03365	0.00091	0.06639	HLF	50M	untreated
ENSG00000138081	chr2_47822217_47823360_-	1	256	1	210	2	0	0	466	155.333	0.0064	0.01824	-0.00249	0.03896	110.673	0.00895	0.02529	-0.00334	0.05391	HLF	50M	untreated
ENSG00000138081	chr2_47838858_47839769_-	1	148	2	94	2	0	0	242	60.5	0.01626	0.0447	-0.00541	0.09481	110.673	0.00895	0.02529	-0.00334	0.05391	HLF	50M	untreated
ENSG00000162869	chr2_48451007_48465642_+	1	71	3		0	0	1	71	23.667	0.04054	0.10245	-0.00886	0.21377	16.143	0.05833	0.13919	-0.00891	0.28729	HLF	50M	untreated
ENSG00000162869	chr2_48451007_48480016_+	1	71	3		0	0	1	71	23.667	0.04054	0.10245	-0.00886	0.21377	16.143	0.05833	0.13919	-0.00891	0.28729	HLF	50M	untreated
ENSG00000162869	chr2_48474682_48491170_+	1		0	2	1	1	2	2	2	0.33333	0.42692	0.05627	0.79756	16.143	0.05833	0.13919	-0.00891	0.28729	HLF	50M	untreated
ENSG00000162869	chr2_48474682_48495771_+	1		0	2	1	1	1	2	2	0.33333	0.42692	0.05627	0.79756	16.143	0.05833	0.13919	-0.00891	0.28729	HLF	50M	untreated
ENSG00000162869	chr2_48495678_48511468_+	1	2	1	39	2	2	0	41	13.667	0.06818	0.15781	-0.00828	0.3239	16.143	0.05833	0.13919	-0.00891	0.28729	HLF	50M	untreated
ENSG00000162869	chr2_48498492_48511468_+	1	2	1	39	2	1	0	41	13.667	0.06818	0.15781	-0.00828	0.3239	16.143	0.05833	0.13919	-0.00891	0.28729	HLF	50M	untreated
ENSG00000115239	chr2_53693883_53765585_-	1	52	2	62	5	0	0	114	16.286	0.05785	0.13825	-0.00893	0.28543	15.25	0.06154	0.14537	-0.00875	0.2995	HLF	50M	untreated
ENSG00000115239	chr2_53700270_53750941_-	1		0	3	2	1	4	3	1.5	0.4	0.46058	0.07263	0.84852	15.25	0.06154	0.14537	-0.00875	0.2995	HLF	50M	untreated
ENSG00000115239	chr2_53714383_53750941_-	1		0	3	2	1	4	3	1.5	0.4	0.46058	0.07263	0.84852	15.25	0.06154	0.14537	-0.00875	0.2995	HLF	50M	untreated
ENSG00000270898	chr2_53693883_53765585_-	1	52	2	62	5	0	0	114	16.286	0.05785	0.13825	-0.00893	0.28543	66.775	0.01475	0.04078	-0.00503	0.08659	HLF	50M	untreated
ENSG00000270898	chr2_53700270_53750941_-	1		0	3	2	1	4	3	1.5	0.4	0.46058	0.07263	0.84852	66.775	0.01475	0.04078	-0.00503	0.08659	HLF	50M	untreated
ENSG00000270898	chr2_53714383_53750941_-	1		0	3	2	1	4	3	1.5	0.4	0.46058	0.07263	0.84852	66.775	0.01475	0.04078	-0.00503	0.08659	HLF	50M	untreated
ENSG00000068878	chr2_53895006_53904156_-	1	177	2	104	2	0	0	281	70.25	0.01404	0.0389	-0.00484	0.08263	93.818	0.01055	0.0296	-0.00384	0.06305	HLF	50M	untreated
ENSG00000068878	chr2_53919150_53927483_-	1	173	2	175	3	0	0	348	69.6	0.01416	0.03924	-0.00487	0.08334	93.818	0.01055	0.0296	-0.00384	0.06305	HLF	50M	untreated
ENSG00000068878	chr2_53931834_53936161_-	1	186	3	166	1	0	0	352	88	0.01124	0.03146	-0.00405	0.06697	93.818	0.01055	0.0296	-0.00384	0.06305	HLF	50M	untreated
ENSG00000214595	chr2_54899640_54928751_+	1	7	1	5	1	0	0	12	6	0.14286	0.26941	0.00532	0.5335	5.795	0.14717	0.2746	0.00638	0.54282	HLF	50M	untreated
ENSG00000214595	chr2_54928312_54928751_+	1		0	5	1	1	0	5	5	0.16667	0.29678	0.01136	0.5822	5.795	0.14717	0.2746	0.00638	0.54282	HLF	50M	untreated
ENSG00000115310	chr2_54974694_54987698_-	2	2084	7	789	6	0	0	2873	221	0.00897	0.01728	0.00032	0.03424	186.625	0.0106	0.02037	0.00041	0.04033	HLF	50M	untreated
ENSG00000115310	chr2_54982514_54987698_-	21	37	3	788	5	1	0	825	103.125	0.16918	0.17912	0.11268	0.24555	186.625	0.10114	0.10839	0.06649	0.15029	HLF	50M	untreated
ENSG00000115310	chr2_55025085_55027485_-	1	26	2	1	1	0	0	27	9	0.1	0.21102	-0.00394	0.42597	186.625	0.00533	0.01525	-0.00211	0.03262	HLF	50M	untreated
ENSG00000115310	chr2_55025085_55028220_-	13	26	2	72	4	0	0	98	16.333	0.44318	0.44976	0.28048	0.61905	186.625	0.06512	0.07333	0.03751	0.10915	HLF	50M	untreated
ENSG00000162994	chr2_55209629_55222493_-	1	14	4	9	3	0	0	23	3.286	0.23333	0.35938	0.0295	0.68926	4.423	0.1844	0.31526	0.01608	0.61445	HLF	50M	untreated
ENSG00000085760	chr2_55249394_55267635_-	1	116	1	99	6	0	0	215	30.714	0.03153	0.08215	-0.00811	0.1724	43.895	0.02227	0.05993	-0.00671	0.12657	HLF	50M	untreated
ENSG00000240401	chr2_55317205_55328435_-	1	159	2	246	2	0	0	405	101.25	0.00978	0.02753	-0.00361	0.05867	75.575	0.01306	0.03632	-0.00457	0.07721	HLF	50M	untreated
ENSG00000240401	chr2_55332565_55335164_-	1	248	4	196	2	0	0	444	74	0.01333	0.03705	-0.00465	0.07874	75.575	0.01306	0.03632	-0.00457	0.07721	HLF	50M	untreated
ENSG00000115355	chr2_55315927_55364033_-	1	226	3	2	1	0	3	228	57	0.01724	0.04723	-0.00564	0.1001	80.704	0.01224	0.03414	-0.00434	0.07263	HLF	50M	untreated
ENSG00000115355	chr2_55317205_55328435_-	1		0		0	2	2	0	0	1	0.60327	0.16749	1.03905	80.704	0.01224	0.03414	-0.00434	0.07263	HLF	50M	untreated
ENSG00000115355	chr2_55332565_55335164_-	1		0		0	4	2	0	0	1	0.60327	0.16749	1.03905	80.704	0.01224	0.03414	-0.00434	0.07263	HLF	50M	untreated
ENSG00000115355	chr2_55349517_55388886_-	1		0	175	2	1	0	175	87.5	0.0113	0.03163	-0.00407	0.06733	80.704	0.01224	0.03414	-0.00434	0.07263	HLF	50M	untreated
ENSG00000115355	chr2_55355578_55374883_-	1		0	2	1	3	2	2	2	0.33333	0.42692	0.05627	0.79756	80.704	0.01224	0.03414	-0.00434	0.07263	HLF	50M	untreated
ENSG00000115355	chr2_55355578_55388886_-	1		0	175	2	3	0	175	87.5	0.0113	0.03163	-0.00407	0.06733	80.704	0.01224	0.03414	-0.00434	0.07263	HLF	50M	untreated
ENSG00000138035	chr2_55640626_55647453_-	1	171	1		0	0	2	171	171	0.00581	0.01661	-0.00228	0.0355	66.125	0.0149	0.04116	-0.00506	0.08738	HLF	50M	untreated
ENSG00000138035	chr2_55640626_55673079_-	1	171	1		0	0	1	171	171	0.00581	0.01661	-0.00228	0.0355	66.125	0.0149	0.04116	-0.00506	0.08738	HLF	50M	untreated
ENSG00000138035	chr2_55654899_55679795_-	1		0	102	2	2	0	102	51	0.01923	0.05231	-0.00609	0.1107	66.125	0.0149	0.04116	-0.00506	0.08738	HLF	50M	untreated
ENSG00000028116	chr2_58048826_58089723_+	2	58	7	129	2	0	0	187	20.778	0.0878	0.14729	0.01266	0.28192	39.522	0.04817	0.08643	0.00466	0.1682	HLF	50M	untreated
ENSG00000028116	chr2_58084088_58089723_+	5		0	129	2	2	0	129	64.5	0.07194	0.09436	0.02746	0.16127	39.522	0.1123	0.1431	0.04441	0.24179	HLF	50M	untreated
ENSG00000115392	chr2_58198593_58232112_-	1	45	3	79	2	0	0	124	24.8	0.03876	0.09854	-0.00876	0.20583	22.889	0.04186	0.10533	-0.00893	0.21958	HLF	50M	untreated
ENSG00000115392	chr2_58221941_58232112_-	3		0	75	1	3	0	75	75	0.03846	0.06013	0.00862	0.11163	22.889	0.11588	0.16551	0.03192	0.2991	HLF	50M	untreated
ENSG00000162928	chr2_61031418_61032113_+	1	90	3	99	1	0	0	189	47.25	0.02073	0.05607	-0.0064	0.11855	21.533	0.04438	0.11074	-0.00902	0.23051	HLF	50M	untreated
ENSG00000162929	chr2_61115978_61118116_+	1	35	4	41	3	0	0	76	10.857	0.08434	0.18605	-0.00645	0.37856	16.444	0.05733	0.13722	-0.00895	0.28339	HLF	50M	untreated
ENSG00000274769	chr2_61115978_61118116_+	1	1	1	41	3	0	0	42	10.5	0.08696	0.19038	-0.00608	0.38685	13.647	0.06827	0.15798	-0.00827	0.32423	HLF	50M	untreated
ENSG00000173209	chr2_61178980_61185618_+	2	7	4		0	0	4	7	1.75	0.53333	0.51647	0.16098	0.87195	48.75	0.03941	0.07182	0.00333	0.14031	HLF	50M	untreated
ENSG00000173209	chr2_61178980_61186497_+	8	7	4	50	4	0	0	57	7.125	0.52893	0.52307	0.29828	0.74785	48.75	0.14097	0.16373	0.07056	0.25691	HLF	50M	untreated
ENSG00000115464	chr2_61204496_61214694_-	1	179	3	237	5	0	0	416	52	0.01887	0.05138	-0.00601	0.10878	84.528	0.01169	0.03268	-0.00418	0.06955	HLF	50M	untreated
ENSG00000115464	chr2_61220309_61223296_-	1	237	5	270	3	0	0	507	63.375	0.01553	0.04282	-0.00522	0.09086	84.528	0.01169	0.03268	-0.00418	0.06955	HLF	50M	untreated
ENSG00000115464	chr2_61257203_61288877_-	1	188	2		0	0	2	188	94	0.01053	0.02955	-0.00383	0.06294	84.528	0.01169	0.03268	-0.00418	0.06955	HLF	50M	untreated
ENSG00000115464	chr2_61259710_61281242_-	1		0		0	3	3	0	0	1	0.60327	0.16749	1.03905	84.528	0.01169	0.03268	-0.00418	0.06955	HLF	50M	untreated
ENSG00000115464	chr2_61278164_61281242_-	1		0		0	3	2	0	0	1	0.60327	0.16749	1.03905	84.528	0.01169	0.03268	-0.00418	0.06955	HLF	50M	untreated
ENSG00000115464	chr2_61278164_61350693_-	1		1		0	4	4	0	0	1	0.60327	0.16749	1.03905	84.528	0.01169	0.03268	-0.00418	0.06955	HLF	50M	untreated
ENSG00000115464	chr2_61280243_61288877_-	1		1		0	3	2	0	0	1	0.60327	0.16749	1.03905	84.528	0.01169	0.03268	-0.00418	0.06955	HLF	50M	untreated
ENSG00000115464	chr2_61284874_61295290_-	1		0		0	3	3	0	0	1	0.60327	0.16749	1.03905	84.528	0.01169	0.03268	-0.00418	0.06955	HLF	50M	untreated
ENSG00000115464	chr2_61293463_61350693_-	1		0		0	2	4	0	0	1	0.60327	0.16749	1.03905	84.528	0.01169	0.03268	-0.00418	0.06955	HLF	50M	untreated
ENSG00000115464	chr2_61311539_61350693_-	2		0		0	2	4	0	0	1	0.67119	0.29022	1.05215	84.528	0.02311	0.04339	0.00138	0.08539	HLF	50M	untreated
ENSG00000115464	chr2_61347869_61370579_-	1		0	199	4	2	0	199	49.75	0.0197	0.0535	-0.00619	0.1132	84.528	0.01169	0.03268	-0.00418	0.06955	HLF	50M	untreated
ENSG00000115464	chr2_61378362_61395233_-	1	198	2	196	3	0	0	394	78.8	0.01253	0.03492	-0.00442	0.07426	84.528	0.01169	0.03268	-0.00418	0.06955	HLF	50M	untreated
ENSG00000270820	chr2_61481184_61484105_-	1	557	5	0	0	0	0	557	111.4	0.0089	0.02513	-0.00333	0.05358	43.846	0.0223	0.05999	-0.00671	0.1267	HLF	50M	untreated
ENSG00000082898	chr2_61481184_61484105_-	1	553	3	2	2	0	3	555	111	0.00893	0.02521	-0.00334	0.05376	63.455	0.01551	0.04277	-0.00522	0.09075	HLF	50M	untreated
ENSG00000082898	chr2_61481184_61490776_-	1	554	4	3	3	0	2	557	79.571	0.01241	0.0346	-0.00439	0.07359	63.455	0.01551	0.04277	-0.00522	0.09075	HLF	50M	untreated
ENSG00000082898	chr2_61482379_61488771_-	1	6	3	3	3	1	3	9	1.5	0.4	0.46058	0.07263	0.84852	63.455	0.01551	0.04277	-0.00522	0.09075	HLF	50M	untreated
ENSG00000082898	chr2_61482379_61490776_-	1	6	3	3	3	1	2	9	1.5	0.4	0.46058	0.07263	0.84852	63.455	0.01551	0.04277	-0.00522	0.09075	HLF	50M	untreated
ENSG00000082898	chr2_61482956_61490776_-	4	1	1	3	3	3	2	4	1	0.8	0.66965	0.35962	0.97968	63.455	0.0593	0.08304	0.01899	0.1471	HLF	50M	untreated
ENSG00000082898	chr2_61485767_61490776_-	3	1	1	1	1	3	2	2	1	0.75	0.62752	0.28913	0.96592	63.455	0.04514	0.07	0.01035	0.12965	HLF	50M	untreated
ENSG00000082898	chr2_61488164_61493053_-	1	3	3		0	2	3	3	1	0.5	0.5	0.09453	0.90547	63.455	0.01551	0.04277	-0.00522	0.09075	HLF	50M	untreated
ENSG00000082898	chr2_61490641_61498913_-	1	3	3	7	2	3	0	10	2	0.33333	0.42692	0.05627	0.79756	63.455	0.01551	0.04277	-0.00522	0.09075	HLF	50M	untreated
ENSG00000082898	chr2_61492034_61495613_-	1	3	3		0	2	1	3	1	0.5	0.5	0.09453	0.90547	63.455	0.01551	0.04277	-0.00522	0.09075	HLF	50M	untreated
ENSG00000082898	chr2_61522610_61526521_-	2	639	7	3	1	0	3	642	80.25	0.02432	0.04554	0.0015	0.08958	63.455	0.03056	0.05658	0.00218	0.11098	HLF	50M	untreated
ENSG00000082898	chr2_61522610_61533903_-	17	639	7	485	8	0	0	1124	74.933	0.18492	0.19755	0.11781	0.2773	63.455	0.2113	0.22446	0.13539	0.31352	HLF	50M	untreated
ENSG00000115484	chr2_61872081_61880394_-	1	418	3	9	2	0	1	427	85.4	0.01157	0.03237	-0.00415	0.06888	236.182	0.00422	0.01212	-0.0017	0.02593	HLF	50M	untreated
ENSG00000115484	chr2_61872081_61883548_-	1	418	3	801	3	0	0	1219	203.167	0.0049	0.01404	-0.00195	0.03003	236.182	0.00422	0.01212	-0.0017	0.02593	HLF	50M	untreated
ENSG00000115484	chr2_61873001_61883548_-	2	1	1	801	3	1	0	802	200.5	0.00988	0.019	0.00037	0.03763	236.182	0.0084	0.0162	0.00029	0.03211	HLF	50M	untreated
ENSG00000115484	chr2_61876094_61883548_-	2		0	801	3	3	0	801	267	0.00743	0.01437	0.00025	0.02849	236.182	0.0084	0.0162	0.00029	0.03211	HLF	50M	untreated
ENSG00000236498	chr2_61872081_61880394_-	1	418	3	4	1	0	1	422	105.5	0.00939	0.02647	-0.00348	0.05642	280.333	0.00355	0.01024	-0.00144	0.02193	HLF	50M	untreated
ENSG00000236498	chr2_61872081_61883548_-	1	418	3	796	2	0	0	1214	242.8	0.0041	0.01179	-0.00165	0.02524	280.333	0.00355	0.01024	-0.00144	0.02193	HLF	50M	untreated
ENSG00000236498	chr2_61873001_61883548_-	2	1	1	796	2	1	0	797	265.667	0.00747	0.01444	0.00025	0.02863	280.333	0.00708	0.0137	0.00023	0.02717	HLF	50M	untreated
ENSG00000236498	chr2_61876094_61883548_-	2		0	796	2	3	0	796	398	0.005	0.00971	0.00015	0.01927	280.333	0.00708	0.0137	0.00023	0.02717	HLF	50M	untreated
ENSG00000115504	chr2_62706896_62949162_+	1	118	8	153	2	0	0	271	27.1	0.03559	0.09144	-0.00852	0.1914	49.312	0.01988	0.05394	-0.00623	0.1141	HLF	50M	untreated
ENSG00000115504	chr2_62859168_62874532_+	1		0		0	3	3	0	0	1	0.60327	0.16749	1.03905	49.312	0.01988	0.05394	-0.00623	0.1141	HLF	50M	untreated
ENSG00000115504	chr2_62979187_62996766_+	3	156	2		0	0	3	156	78	0.03704	0.058	0.00826	0.10774	49.312	0.05735	0.08763	0.01367	0.16159	HLF	50M	untreated
ENSG00000115504	chr2_62979187_63038816_+	1	156	2	200	2	0	0	356	89	0.01111	0.03112	-0.00401	0.06626	49.312	0.01988	0.05394	-0.00623	0.1141	HLF	50M	untreated
ENSG00000143951	chr2_63313247_63382094_-	1	10	2		0	0	3	10	5	0.16667	0.29678	0.01136	0.5822	95.364	0.01038	0.02915	-0.00379	0.06209	HLF	50M	untreated
ENSG00000143951	chr2_63378385_63571626_-	1		0	27	5	1	0	27	5.4	0.15625	0.28519	0.00866	0.56171	95.364	0.01038	0.02915	-0.00379	0.06209	HLF	50M	untreated
ENSG00000143951	chr2_63404047_63404657_-	1		0		0	1	1	0	0	1	0.60327	0.16749	1.03905	95.364	0.01038	0.02915	-0.00379	0.06209	HLF	50M	untreated
ENSG00000143951	chr2_63433744_63439871_-	4		0		0	2	3	0	0	1	0.75505	0.45404	1.05606	95.364	0.04026	0.05737	0.0125	0.10223	HLF	50M	untreated
ENSG00000143951	chr2_63484603_63492940_-	1		0	20	1	4	1	20	20	0.04762	0.11758	-0.00909	0.24424	95.364	0.01038	0.02915	-0.00379	0.06209	HLF	50M	untreated
ENSG00000143951	chr2_63484603_63571626_-	3		0	27	5	4	0	27	5.4	0.35714	0.40197	0.12731	0.67663	95.364	0.0305	0.04815	0.00664	0.08965	HLF	50M	untreated
ENSG00000143951	chr2_63594487_63599292_+	1	589	5	705	2	0	0	1294	184.857	0.00538	0.0154	-0.00212	0.03292	95.364	0.01038	0.02915	-0.00379	0.06209	HLF	50M	untreated
ENSG00000014641	chr2_63594487_63599292_+	1	589	5	705	2	0	0	1294	184.857	0.00538	0.0154	-0.00212	0.03292	192.375	0.00517	0.01481	-0.00205	0.03167	HLF	50M	untreated
ENSG00000169764	chr2_63856305_63857936_+	2	328	5	272	1	0	2	600	100	0.01961	0.03704	0.00106	0.07303	94.826	0.02066	0.03895	0.00115	0.07674	HLF	50M	untreated
ENSG00000169764	chr2_63856305_63862928_+	1	328	5	278	2	0	0	606	86.571	0.01142	0.03195	-0.0041	0.06801	94.826	0.01044	0.02931	-0.00381	0.06242	HLF	50M	untreated
ENSG00000143952	chr2_63933672_63984019_-	1	65	3	68	4	0	0	133	19	0.05	0.12251	-0.0091	0.25412	33.136	0.02929	0.07691	-0.00783	0.16165	HLF	50M	untreated
ENSG00000143952	chr2_63942464_63984019_-	1	1	1	68	4	1	0	69	13.8	0.06757	0.15668	-0.00833	0.3217	33.136	0.02929	0.07691	-0.00783	0.16165	HLF	50M	untreated
ENSG00000143952	chr2_63949036_63965966_-	1		0		0	3	2	0	0	1	0.60327	0.16749	1.03905	33.136	0.02929	0.07691	-0.00783	0.16165	HLF	50M	untreated
ENSG00000143952	chr2_63962057_63984019_-	1		0	68	4	2	0	68	17	0.05556	0.13373	-0.00901	0.27647	33.136	0.02929	0.07691	-0.00783	0.16165	HLF	50M	untreated
ENSG00000119844	chr2_64551442_64553409_+	6	54	2		0	0	2	54	27	0.18182	0.215	0.08234	0.34766	23.143	0.20588	0.24014	0.09436	0.38592	HLF	50M	untreated
ENSG00000119844	chr2_64551442_64573068_+	1	55	3	1	1	0	2	56	14	0.06667	0.15502	-0.0084	0.31844	23.143	0.04142	0.10437	-0.00891	0.21765	HLF	50M	untreated
ENSG00000119844	chr2_64572945_64585545_+	1	1	1	105	2	1	0	106	35.333	0.02752	0.0727	-0.00759	0.15299	23.143	0.04142	0.10437	-0.00891	0.21765	HLF	50M	untreated
ENSG00000138071	chr2_65246523_65255694_+	1	1187	1	5	2	0	4	1192	397.333	0.00251	0.00726	-0.00104	0.01556	422.333	0.00236	0.00684	-0.00098	0.01465	HLF	50M	untreated
ENSG00000138071	chr2_65246523_65265175_+	4	1187	1	1317	4	0	0	2504	500.8	0.00792	0.01164	0.00232	0.02096	422.333	0.00938	0.01376	0.00275	0.02477	HLF	50M	untreated
ENSG00000138071	chr2_65251026_65261392_+	1		0	6	2	1	2	6	3	0.25	0.37248	0.03408	0.71087	422.333	0.00236	0.00684	-0.00098	0.01465	HLF	50M	untreated
ENSG00000138071	chr2_65251026_65265175_+	1		0	1315	3	1	0	1315	438.333	0.00228	0.00659	-0.00094	0.01412	422.333	0.00236	0.00684	-0.00098	0.01465	HLF	50M	untreated
ENSG00000198369	chr2_65331986_65344896_-	1	242	5	276	5	0	0	518	51.8	0.01894	0.05157	-0.00603	0.10916	37.619	0.02589	0.06879	-0.00734	0.14492	HLF	50M	untreated
ENSG00000243667	chr2_68134701_68141795_-	1	35	4	49	1	0	0	84	16.8	0.05618	0.13496	-0.009	0.27892	18.545	0.05116	0.12489	-0.0091	0.25888	HLF	50M	untreated
ENSG00000273398	chr2_68134701_68141795_-	1	34	3	49	1	0	0	83	20.75	0.04598	0.11413	-0.00906	0.23733	63.6	0.01548	0.04268	-0.00521	0.09056	HLF	50M	untreated
ENSG00000169621	chr2_68490189_68526242_+	1	7	1		0	0	2	7	7	0.125	0.24666	0.00113	0.49218	3.4	0.22727	0.3544	0.02783	0.68097	HLF	50M	untreated
ENSG00000169621	chr2_68490189_68545312_+	2	7	1	4	1	0	0	11	5.5	0.26667	0.3457	0.06891	0.6225	3.4	0.37037	0.42426	0.10561	0.7429	HLF	50M	untreated
ENSG00000169621	chr2_68502730_68526242_+	1		0		0	1	2	0	0	1	0.60327	0.16749	1.03905	3.4	0.22727	0.3544	0.02783	0.68097	HLF	50M	untreated
ENSG00000198380	chr2_69326913_69374113_-	1	247	2	183	3	0	0	430	86	0.01149	0.03215	-0.00412	0.06843	54.125	0.01814	0.04953	-0.00585	0.10492	HLF	50M	untreated
ENSG00000198380	chr2_69328270_69345999_-	1		0		0	2	1	0	0	1	0.60327	0.16749	1.03905	54.125	0.01814	0.04953	-0.00585	0.10492	HLF	50M	untreated
ENSG00000198380	chr2_69337897_69363670_-	1		0		0	3	3	0	0	1	0.60327	0.16749	1.03905	54.125	0.01814	0.04953	-0.00585	0.10492	HLF	50M	untreated
ENSG00000198380	chr2_69342151_69374113_-	1		0	183	3	2	0	183	61	0.01613	0.04436	-0.00537	0.0941	54.125	0.01814	0.04953	-0.00585	0.10492	HLF	50M	untreated
ENSG00000198380	chr2_69345903_69363670_-	1		0		0	1	3	0	0	1	0.60327	0.16749	1.03905	54.125	0.01814	0.04953	-0.00585	0.10492	HLF	50M	untreated
ENSG00000198380	chr2_69348170_69363670_-	1		0		0	1	3	0	0	1	0.60327	0.16749	1.03905	54.125	0.01814	0.04953	-0.00585	0.10492	HLF	50M	untreated
ENSG00000198380	chr2_69354488_69374113_-	1		0	183	3	2	0	183	61	0.01613	0.04436	-0.00537	0.0941	54.125	0.01814	0.04953	-0.00585	0.10492	HLF	50M	untreated
ENSG00000115977	chr2_69505568_69520988_-	1	129	8	191	2	0	0	320	32	0.0303	0.07928	-0.00796	0.16652	33.24	0.02921	0.0767	-0.00782	0.16122	HLF	50M	untreated
ENSG00000115977	chr2_69518953_69520988_-	1		0	191	2	1	0	191	95.5	0.01036	0.02911	-0.00379	0.062	33.24	0.02921	0.0767	-0.00782	0.16122	HLF	50M	untreated
ENSG00000087338	chr2_69837546_69871832_+	1	37	1	63	2	0	0	100	33.333	0.02913	0.07651	-0.00781	0.16083	33.333	0.02913	0.07651	-0.00781	0.16084	HLF	50M	untreated
ENSG00000179818	chr2_70032132_70085624_-	1	27	7	43	8	0	0	70	4.667	0.17647	0.30719	0.01395	0.60042	3.704	0.21259	0.34179	0.02378	0.6598	HLF	50M	untreated
ENSG00000179818	chr2_70051202_70085624_-	1	8	2	43	8	8	0	51	5.1	0.16393	0.2938	0.01065	0.57695	3.704	0.21259	0.34179	0.02378	0.6598	HLF	50M	untreated
ENSG00000179818	chr2_70059642_70085624_-	1		0	43	8	11	0	43	5.375	0.15686	0.28589	0.00882	0.56295	3.704	0.21259	0.34179	0.02378	0.6598	HLF	50M	untreated
ENSG00000115998	chr2_70179531_70181997_-	1	16	1	17	2	0	0	33	11	0.08333	0.18438	-0.00659	0.37534	37.8	0.02577	0.0685	-0.00732	0.14431	HLF	50M	untreated
ENSG00000115998	chr2_70224553_70230854_-	1	218	1	2	1	0	2	220	110	0.00901	0.02543	-0.00336	0.05423	37.8	0.02577	0.0685	-0.00732	0.14431	HLF	50M	untreated
ENSG00000115998	chr2_70224553_70236175_-	1	218	1	170	3	0	0	388	97	0.0102	0.02868	-0.00374	0.0611	37.8	0.02577	0.0685	-0.00732	0.14431	HLF	50M	untreated
ENSG00000116001	chr2_70224553_70230854_-	1	218	1	2	1	0	2	220	110	0.00901	0.02543	-0.00336	0.05423	64.381	0.01529	0.04219	-0.00516	0.08955	HLF	50M	untreated
ENSG00000116001	chr2_70224553_70236175_-	1	218	1	170	3	0	0	388	97	0.0102	0.02868	-0.00374	0.0611	64.381	0.01529	0.04219	-0.00516	0.08955	HLF	50M	untreated
ENSG00000075292	chr2_71348426_71370005_+	1	189	10	146	1	0	0	335	30.455	0.03179	0.08275	-0.00814	0.17364	28.378	0.03404	0.08792	-0.00838	0.18422	HLF	50M	untreated
ENSG00000075292	chr2_71355718_71370005_+	2	20	5	146	1	1	0	166	27.667	0.06742	0.11701	0.00817	0.22585	28.378	0.06584	0.11458	0.00786	0.2213	HLF	50M	untreated
ENSG00000075292	chr2_71363152_71370005_+	2		0	146	1	3	0	146	146	0.01351	0.02582	0.00059	0.05105	28.378	0.06584	0.11458	0.00786	0.2213	HLF	50M	untreated
ENSG00000075292	chr2_71396140_71418639_+	2	179	2		0	0	3	179	89.5	0.02186	0.04112	0.00126	0.08098	28.378	0.06584	0.11458	0.00786	0.2213	HLF	50M	untreated
ENSG00000075292	chr2_71401955_71418639_+	1		0		0	3	3	0	0	1	0.60327	0.16749	1.03905	28.378	0.03404	0.08792	-0.00838	0.18422	HLF	50M	untreated
ENSG00000075292	chr2_71418601_71433283_+	1		0	255	1	2	0	255	255	0.00391	0.01124	-0.00158	0.02406	28.378	0.03404	0.08792	-0.00838	0.18422	HLF	50M	untreated
ENSG00000075292	chr2_71426459_71427414_+	1		0		0	2	5	0	0	1	0.60327	0.16749	1.03905	28.378	0.03404	0.08792	-0.00838	0.18422	HLF	50M	untreated
ENSG00000135636	chr2_71515622_71528401_+	1	271	2	327	2	0	0	598	149.5	0.00664	0.01892	-0.00257	0.04042	116.378	0.00852	0.0241	-0.0032	0.05139	HLF	50M	untreated
ENSG00000135636	chr2_71561751_71574371_+	1	307	2	310	1	0	0	617	205.667	0.00484	0.01387	-0.00193	0.02968	116.378	0.00852	0.0241	-0.0032	0.05139	HLF	50M	untreated
ENSG00000144036	chr2_72465159_72575668_-	1	65	2	92	1	0	0	157	52.333	0.01875	0.05109	-0.00599	0.10816	20.55	0.0464	0.11503	-0.00907	0.23913	HLF	50M	untreated
ENSG00000144036	chr2_72718102_72733118_-	12	97	3	2	1	0	3	99	24.75	0.32653	0.34295	0.19691	0.48898	20.55	0.36866	0.38253	0.22462	0.54043	HLF	50M	untreated
ENSG00000144036	chr2_72718102_72741469_-	3	97	3	56	4	0	0	153	21.857	0.12069	0.17146	0.03356	0.30936	20.55	0.12739	0.17965	0.03588	0.32341	HLF	50M	untreated
ENSG00000144036	chr2_72731006_72733118_-	2		0	2	1	3	2	2	2	0.5	0.5	0.15004	0.84996	20.55	0.08869	0.14856	0.01287	0.28425	HLF	50M	untreated
ENSG00000144036	chr2_72731006_72741469_-	1		0	56	4	4	0	56	14	0.06667	0.15502	-0.0084	0.31844	20.55	0.0464	0.11503	-0.00907	0.23913	HLF	50M	untreated
ENSG00000135631	chr2_73075992_73089315_-	1	159	1	85	5	0	0	244	40.667	0.024	0.06418	-0.00702	0.13539	27.667	0.03488	0.08985	-0.00846	0.18815	HLF	50M	untreated
ENSG00000135631	chr2_73088049_73089315_-	2		0	85	5	10	0	85	17	0.10526	0.17165	0.01701	0.32629	27.667	0.06741	0.11701	0.00817	0.22584	HLF	50M	untreated
ENSG00000116127	chr2_73408621_73419318_+	1	68	4		0	0	1	68	17	0.05556	0.13373	-0.00901	0.27647	24.185	0.03971	0.10062	-0.00882	0.21007	HLF	50M	untreated
ENSG00000116127	chr2_73419122_73424902_+	1	62	3	73	1	2	0	135	33.75	0.02878	0.07568	-0.00776	0.15913	24.185	0.03971	0.10062	-0.00882	0.21007	HLF	50M	untreated
ENSG00000116127	chr2_73432197_73455295_+	1	78	3		0	0	3	78	26	0.03704	0.0947	-0.00864	0.19804	24.185	0.03971	0.10062	-0.00882	0.21007	HLF	50M	untreated
ENSG00000116127	chr2_73432197_73491498_+	2	78	3		0	0	2	78	26	0.07143	0.12313	0.009	0.23727	24.185	0.07638	0.13058	0.01006	0.2511	HLF	50M	untreated
ENSG00000116127	chr2_73432197_73520016_+	1	78	3	52	1	0	0	130	32.5	0.02985	0.07822	-0.00791	0.16434	24.185	0.03971	0.10062	-0.00882	0.21007	HLF	50M	untreated
ENSG00000116127	chr2_73447959_73455295_+	3	1	1		0	1	3	1	1	0.75	0.62752	0.28913	0.96592	24.185	0.11035	0.1586	0.03006	0.28714	HLF	50M	untreated
ENSG00000116127	chr2_73447959_73491498_+	2	1	1		0	1	2	1	1	0.66667	0.57308	0.20244	0.94373	24.185	0.07638	0.13058	0.01006	0.2511	HLF	50M	untreated
ENSG00000116127	chr2_73550266_73573424_+	1	59	2	44	3	0	0	103	20.6	0.0463	0.1148	-0.00907	0.23868	24.185	0.03971	0.10062	-0.00882	0.21007	HLF	50M	untreated
ENSG00000116127	chr2_73557219_73559142_+	1	1	1		0	1	3	1	1	0.5	0.5	0.09453	0.90547	24.185	0.03971	0.10062	-0.00882	0.21007	HLF	50M	untreated
ENSG00000116127	chr2_73572261_73573424_+	1		0	44	3	2	0	44	14.667	0.06383	0.14972	-0.00861	0.30805	24.185	0.03971	0.10062	-0.00882	0.21007	HLF	50M	untreated
ENSG00000124356	chr2_73844812_73845262_+	1	129	1	190	2	0	0	319	106.333	0.00932	0.02627	-0.00346	0.056	44.821	0.02182	0.05881	-0.00662	0.12425	HLF	50M	untreated
ENSG00000187605	chr2_74046277_74048411_+	5	59	4		0	0	1	59	14.75	0.25316	0.29336	0.10963	0.47709	19	0.20833	0.24858	0.08804	0.40912	HLF	50M	untreated
ENSG00000187605	chr2_74046277_74080591_+	3	68	6		0	0	2	68	11.333	0.2093	0.27075	0.06646	0.47503	19	0.13636	0.19042	0.03904	0.34181	HLF	50M	untreated
ENSG00000187605	chr2_74073548_74090047_+	1	9	2	45	1	2	0	54	18	0.05263	0.12787	-0.00908	0.26482	19	0.05	0.12251	-0.0091	0.25412	HLF	50M	untreated
ENSG00000264324	chr2_74252973_74262232_-	1	5	2	24	2	0	0	29	7.25	0.12121	0.24156	3e-04	0.48282	33.815	0.02872	0.07556	-0.00776	0.15887	HLF	50M	untreated
ENSG00000188687	chr2_74252973_74262232_-	1	5	2	24	2	0	0	29	7.25	0.12121	0.24156	3e-04	0.48282	7.393	0.11915	0.23873	-0.00015	0.47762	HLF	50M	untreated
ENSG00000135622	chr2_74673456_74675909_+	1	104	4	79	1	0	0	183	36.6	0.0266	0.07048	-0.00745	0.14841	29.667	0.03261	0.08464	-0.00823	0.17751	HLF	50M	untreated
ENSG00000159399	chr2_74878687_74889478_+	1	234	2	222	1	0	0	456	152	0.00654	0.01862	-0.00253	0.03978	81.65	0.0121	0.03377	-0.0043	0.07184	HLF	50M	untreated
ENSG00000115363	chr2_75518055_75522487_-	1	192	3	141	11	0	0	333	23.786	0.04035	0.10203	-0.00885	0.21291	14.345	0.06517	0.15223	-0.00852	0.31298	HLF	50M	untreated
ENSG00000005436	chr2_75687826_75702423_-	1	93	4		0	0	3	93	23.25	0.04124	0.10397	-0.0089	0.21685	54.458	0.01803	0.04925	-0.00582	0.10433	HLF	50M	untreated
ENSG00000005436	chr2_75687826_75706651_-	1	93	4	86	2	0	0	179	29.833	0.03243	0.08423	-0.00821	0.17668	54.458	0.01803	0.04925	-0.00582	0.10433	HLF	50M	untreated
ENSG00000163541	chr2_84425414_84449752_-	1	274	2	146	2	0	0	420	105	0.00943	0.02659	-0.0035	0.05668	84.4	0.01171	0.03273	-0.00419	0.06965	HLF	50M	untreated
ENSG00000163541	chr2_84431507_84449752_-	1		0	146	2	1	0	146	73	0.01351	0.03752	-0.00469	0.07974	84.4	0.01171	0.03273	-0.00419	0.06965	HLF	50M	untreated
ENSG00000186854	chr2_84870224_84870785_-	2	9	1	7	4	0	0	16	3.2	0.38462	0.43364	0.11061	0.75667	1973.731	0.00101	0.00198	2e-05	0.00394	HLF	50M	untreated
ENSG00000176407	chr2_85027888_85035155_+	1	202	6		0	0	4	202	33.667	0.02885	0.07585	-0.00777	0.15947	53	0.01852	0.0505	-0.00593	0.10693	HLF	50M	untreated
ENSG00000176407	chr2_85027888_85049648_+	2	202	6	482	2	0	0	684	85.5	0.02286	0.04292	0.00136	0.08449	53	0.03636	0.06663	0.00291	0.13035	HLF	50M	untreated
ENSG00000042445	chr2_85349383_85351021_-	1	127	1	152	1	0	0	279	139.5	0.00712	0.02024	-0.00274	0.04321	74.571	0.01323	0.03678	-0.00462	0.07818	HLF	50M	untreated
ENSG00000115459	chr2_85368685_85371562_+	2	23	3	31	2	0	0	54	10.8	0.15625	0.2356	0.03171	0.4395	9.4	0.17544	0.25724	0.03779	0.47669	HLF	50M	untreated
ENSG00000042493	chr2_85401784_85402158_-	1	272	3	8	2	0	0	280	56	0.01754	0.04801	-0.00571	0.10173	103.8	0.00954	0.02688	-0.00353	0.0573	HLF	50M	untreated
ENSG00000168906	chr2_85541082_85543034_+	1	443	1	411	3	0	0	854	213.5	0.00466	0.01338	-0.00186	0.02862	145.167	0.00684	0.01947	-0.00264	0.04158	HLF	50M	untreated
ENSG00000168906	chr2_85541254_85543034_+	1		0	411	3	1	0	411	137	0.00725	0.02059	-0.00278	0.04396	145.167	0.00684	0.01947	-0.00264	0.04158	HLF	50M	untreated
ENSG00000168883	chr2_85619219_85623782_+	1	323	4	216	1	0	0	539	107.8	0.00919	0.02593	-0.00342	0.05528	66	0.01493	0.04123	-0.00507	0.08753	HLF	50M	untreated
ENSG00000068654	chr2_86054139_86078284_-	1	188	1	236	2	0	0	424	141.333	0.00703	0.01998	-0.0027	0.04267	87.085	0.01135	0.03177	-0.00408	0.06763	HLF	50M	untreated
ENSG00000068654	chr2_86098610_86100172_-	1	177	2	161	4	0	0	338	56.333	0.01744	0.04775	-0.00569	0.10118	87.085	0.01135	0.03177	-0.00408	0.06763	HLF	50M	untreated
ENSG00000132300	chr2_86121478_86137140_+	1	93	2	89	1	0	0	182	60.667	0.01622	0.04459	-0.00539	0.09457	41.538	0.02351	0.06298	-0.00694	0.13289	HLF	50M	untreated
ENSG00000230006	chr2_88784597_88805408_+	1	1	1	0	0	0	0	1	1	0.5	0.5	0.09453	0.90547	1	0.5	0.5	0.09453	0.90547	HLF	50M	untreated
ENSG00000174501	chr2_95851165_95860074_-	2	48	2	26	3	0	0	74	14.8	0.11905	0.18995	0.02072	0.35917	5.276	0.27488	0.35267	0.0718	0.63353	HLF	50M	untreated
ENSG00000174501	chr2_95851693_95860074_-	2		0	26	3	2	0	26	8.667	0.1875	0.27025	0.04173	0.49876	5.276	0.27488	0.35267	0.0718	0.63353	HLF	50M	untreated
ENSG00000174501	chr2_95867439_95882497_-	1	25	2	21	9	0	0	46	4.182	0.19298	0.32369	0.0184	0.62898	5.276	0.15934	0.28869	0.00946	0.56791	HLF	50M	untreated
ENSG00000204685	chr2_96237904_96240688_+	2	6	2	4	1	0	0	10	3.333	0.375	0.42734	0.10724	0.74744	3.25	0.38095	0.43126	0.10932	0.75319	HLF	50M	untreated
ENSG00000121152	chr2_96351830_96354388_+	1	193	3	163	2	0	0	356	71.2	0.01385	0.03841	-0.00479	0.08161	80.5	0.01227	0.03422	-0.00435	0.0728	HLF	50M	untreated
ENSG00000121152	chr2_96359044_96367373_+	1	163	2	209	1	0	0	372	124	0.008	0.02267	-0.00303	0.04837	80.5	0.01227	0.03422	-0.00435	0.0728	HLF	50M	untreated
ENSG00000121152	chr2_96360142_96367373_+	1	2	1	209	1	2	0	211	105.5	0.00939	0.02647	-0.00348	0.05642	80.5	0.01227	0.03422	-0.00435	0.0728	HLF	50M	untreated
ENSG00000114982	chr2_96601642_96637185_-	2	59	2	27	4	0	0	86	14.333	0.12245	0.19434	0.02167	0.36701	10	0.16667	0.2475	0.03498	0.46002	HLF	50M	untreated
ENSG00000168758	chr2_96861578_96865929_-	1	71	1	93	2	0	0	164	54.667	0.01796	0.04908	-0.00581	0.10397	25.583	0.03762	0.096	-0.00868	0.20068	HLF	50M	untreated
ENSG00000135976	chr2_97118063_97146516_+	1	57	1		17	0	1	57	3.167	0.24	0.36472	0.03134	0.69811	4.057	0.19775	0.32823	0.0197	0.63676	HLF	50M	untreated
ENSG00000135976	chr2_97122886_97127134_+	1		0		6	2	3	0	0	1	0.60327	0.16749	1.03905	4.057	0.19775	0.32823	0.0197	0.63676	HLF	50M	untreated
ENSG00000135976	chr2_97142639_97154741_+	1		0	35	10	4	0	35	3.5	0.22222	0.35015	0.02643	0.67387	4.057	0.19775	0.32823	0.0197	0.63676	HLF	50M	untreated
ENSG00000135976	chr2_97158106_97167767_+	1	35	2	29	4	0	0	64	10.667	0.08571	0.18834	-0.00626	0.38293	4.057	0.19775	0.32823	0.0197	0.63676	HLF	50M	untreated
ENSG00000135976	chr2_97204067_97224879_+	1	26	54	31	3	0	0	57	1	0.5	0.5	0.09453	0.90547	4.057	0.19775	0.32823	0.0197	0.63676	HLF	50M	untreated
ENSG00000135976	chr2_97241265_97250173_+	1	25	3	0	4	0	0	25	3.571	0.21875	0.34718	0.02547	0.66888	4.057	0.19775	0.32823	0.0197	0.63676	HLF	50M	untreated
ENSG00000196912	chr2_97507035_97515945_-	1	0	4	2	1	0	0	2	0.4	0.71429	0.55723	0.132	0.98247	9.395	0.0962	0.20516	-0.00461	0.41493	HLF	50M	untreated
ENSG00000196912	chr2_97507563_97515945_-	1		0	2	1	1	0	2	2	0.33333	0.42692	0.05627	0.79756	9.395	0.0962	0.20516	-0.00461	0.41493	HLF	50M	untreated
ENSG00000135951	chr2_99064938_99081397_-	1	0	0	4	1	0	0	4	4	0.2	0.33035	0.02032	0.64038	3.364	0.22915	0.35595	0.02834	0.68356	HLF	50M	untreated
ENSG00000241962	chr2_99186176_99195756_+	1	114	2	11	2	0	0	125	31.25	0.03101	0.08093	-0.00805	0.1699	18.587	0.05105	0.12467	-0.0091	0.25843	HLF	50M	untreated
ENSG00000185414	chr2_99186176_99195756_+	1	113	1	6	1	0	0	119	59.5	0.01653	0.0454	-0.00547	0.09626	59.5	0.01653	0.0454	-0.00547	0.09626	HLF	50M	untreated
ENSG00000158417	chr2_99360235_99371730_+	1	187	2		0	0	2	187	93.5	0.01058	0.0297	-0.00385	0.06325	155.706	0.00638	0.01819	-0.00248	0.03887	HLF	50M	untreated
ENSG00000158417	chr2_99363644_99382921_+	1		0	180	3	2	0	180	60	0.01639	0.04505	-0.00544	0.09553	155.706	0.00638	0.01819	-0.00248	0.03887	HLF	50M	untreated
ENSG00000135945	chr2_99418827_99464985_-	1	34	1	30	3	0	0	64	16	0.05882	0.14014	-0.00889	0.28918	21.312	0.04482	0.11168	-0.00904	0.23239	HLF	50M	untreated
ENSG00000135945	chr2_99434331_99449504_-	1		0	3	1	3	2	3	3	0.25	0.37248	0.03408	0.71087	21.312	0.04482	0.11168	-0.00904	0.23239	HLF	50M	untreated
ENSG00000135945	chr2_99442316_99464985_-	2		0	30	3	2	0	30	10	0.16667	0.2475	0.03498	0.46002	21.312	0.08579	0.14439	0.01219	0.2766	HLF	50M	untreated
ENSG00000144218	chr2_99837476_100008932_-	1	27	3	11	2	0	1	38	7.6	0.11628	0.23476	-0.00076	0.47028	11.475	0.08016	0.17901	-0.00701	0.36502	HLF	50M	untreated
ENSG00000144218	chr2_100006631_100011571_-	2		0	14	4	1	0	14	3.5	0.36364	0.41971	0.10324	0.73619	11.475	0.14842	0.22642	0.0293	0.42354	HLF	50M	untreated
ENSG00000204634	chr2_101036017_101059539_-	1	10	2	8	3	0	0	18	3.6	0.21739	0.346	0.0251	0.6669	4.5	0.18182	0.31267	0.01538	0.60995	HLF	50M	untreated
ENSG00000163162	chr2_101281858_101286177_-	1	127	2		0	0	2	127	63.5	0.0155	0.04274	-0.00522	0.09069	20.2	0.04717	0.11664	-0.00908	0.24236	HLF	50M	untreated
ENSG00000163162	chr2_101281858_101295181_-	3	127	2	57	2	0	0	184	46	0.06122	0.09312	0.01477	0.17148	20.2	0.12931	0.18197	0.03655	0.32739	HLF	50M	untreated
ENSG00000071054	chr2_101869621_101882685_+	1	271	3	204	1	0	0	475	118.75	0.00835	0.02363	-0.00315	0.05041	95.054	0.01041	0.02924	-0.0038	0.06228	HLF	50M	untreated
ENSG00000135966	chr2_105296355_105298705_-	2	115	2	112	2	0	0	227	56.75	0.03404	0.06264	0.00261	0.12267	47.143	0.0407	0.074	0.00351	0.14448	HLF	50M	untreated
ENSG00000071051	chr2_105881327_105882049_+	1	130	2	100	2	0	0	230	57.5	0.01709	0.04685	-0.00561	0.09931	31.083	0.03117	0.0813	-0.00807	0.17068	HLF	50M	untreated
ENSG00000115652	chr2_106112645_106129778_-	1	144	1		0	0	3	144	144	0.0069	0.01962	-0.00266	0.04191	93.222	0.01061	0.02978	-0.00386	0.06343	HLF	50M	untreated
ENSG00000115652	chr2_106122969_106166083_-	5		0	77	1	1	0	77	77	0.06098	0.08062	0.02303	0.13822	93.222	0.05091	0.06781	0.01903	0.11659	HLF	50M	untreated
ENSG00000115652	chr2_106145189_106166083_-	3		0	77	1	3	0	77	77	0.0375	0.05869	0.00838	0.109	93.222	0.03118	0.04918	0.00681	0.09155	HLF	50M	untreated
ENSG00000153201	chr2_108771700_108773046_+	4	159	3	182	2	0	0	341	68.2	0.0554	0.07786	0.01764	0.13809	83.065	0.04594	0.06513	0.01441	0.11586	HLF	50M	untreated
ENSG00000163006	chr2_108794539_108816105_+	1	28	2	29	2	0	0	57	14.25	0.06557	0.15299	-0.00849	0.31447	9.625	0.09412	0.2019	-0.00496	0.40876	HLF	50M	untreated
ENSG00000163006	chr2_108839184_108856970_+	1	29	2	18	2	0	1	47	11.75	0.07843	0.17604	-0.00722	0.3593	9.625	0.09412	0.2019	-0.00496	0.40876	HLF	50M	untreated
ENSG00000163006	chr2_108839184_108865719_+	1	29	2	21	3	0	0	50	10	0.09091	0.1968	-0.00548	0.39907	9.625	0.09412	0.2019	-0.00496	0.40876	HLF	50M	untreated
ENSG00000163006	chr2_108846737_108856970_+	1	2	1	18	2	1	1	20	6.667	0.13043	0.2538	0.00237	0.50523	9.625	0.09412	0.2019	-0.00496	0.40876	HLF	50M	untreated
ENSG00000186522	chr2_109564365_109565859_-	1	490	7		0	0	4	490	70	0.01408	0.03903	-0.00485	0.0829	58.667	0.01676	0.04599	-0.00553	0.09751	HLF	50M	untreated
ENSG00000186522	chr2_109564365_109567976_-	1	490	7	2	1	0	4	492	61.5	0.016	0.04403	-0.00534	0.09339	58.667	0.01676	0.04599	-0.00553	0.09751	HLF	50M	untreated
ENSG00000186522	chr2_109564365_109593119_-	8	490	7	201	5	0	0	691	57.583	0.12198	0.1429	0.06058	0.22522	58.667	0.12	0.1407	0.05954	0.22187	HLF	50M	untreated
ENSG00000186522	chr2_109567814_109585838_-	2		0	22	3	4	5	22	7.333	0.21429	0.2976	0.05071	0.54448	58.667	0.03297	0.06078	0.00247	0.11909	HLF	50M	untreated
ENSG00000186522	chr2_109574580_109593119_-	1		0	199	4	5	0	199	49.75	0.0197	0.0535	-0.00619	0.1132	58.667	0.01676	0.04599	-0.00553	0.09751	HLF	50M	untreated
ENSG00000186522	chr2_109585125_109585838_-	1		0	16	1	4	3	16	16	0.05882	0.14014	-0.00889	0.28918	58.667	0.01676	0.04599	-0.00553	0.09751	HLF	50M	untreated
ENSG00000186522	chr2_109585125_109593119_-	3		0	195	3	6	0	195	65	0.04412	0.0685	0.01008	0.12691	58.667	0.04865	0.07512	0.01129	0.13895	HLF	50M	untreated
ENSG00000015568	chr2_109819695_109848011_+	1	0	3	0	1	0	0	0	0	1	0.60327	0.16749	1.03905	0	1	0.60327	0.16749	1.03905	HLF	50M	untreated
ENSG00000169679	chr2_110672660_110674224_-	1	322	3	178	2	0	0	500	100	0.0099	0.02786	-0.00364	0.05936	134.667	0.00737	0.02094	-0.00282	0.04469	HLF	50M	untreated
ENSG00000172965	chr2_111365560_111367575_-	1	85	3	125	4	0	0	210	30	0.03226	0.08383	-0.00819	0.17585	9.099	0.09902	0.20952	-0.00412	0.42315	HLF	50M	untreated
ENSG00000153107	chr2_111824965_111878971_-	1	87	2		0	0	2	87	43.5	0.02247	0.06042	-0.00675	0.12759	33.884	0.02867	0.07542	-0.00775	0.1586	HLF	50M	untreated
ENSG00000153107	chr2_111831285_111838512_-	1		0		0	1	2	0	0	1	0.60327	0.16749	1.03905	33.884	0.02867	0.07542	-0.00775	0.1586	HLF	50M	untreated
ENSG00000153107	chr2_111831285_111850910_-	1		0		0	1	1	0	0	1	0.60327	0.16749	1.03905	33.884	0.02867	0.07542	-0.00775	0.1586	HLF	50M	untreated
ENSG00000153107	chr2_111872629_111880849_-	1		0	121	2	2	0	121	60.5	0.01626	0.0447	-0.00541	0.09481	33.884	0.02867	0.07542	-0.00775	0.1586	HLF	50M	untreated
ENSG00000153208	chr2_111929119_111968252_+	1	16	3		0	0	1	16	5.333	0.15789	0.28706	0.00909	0.56503	3.889	0.20454	0.33455	0.02156	0.64753	HLF	50M	untreated
ENSG00000153208	chr2_111929119_112022394_+	1	16	3	14	2	0	0	30	6	0.14286	0.26941	0.00532	0.5335	3.889	0.20454	0.33455	0.02156	0.64753	HLF	50M	untreated
ENSG00000188177	chr2_112299848_112300029_+	1	18	2		0	0	1	18	9	0.1	0.21102	-0.00394	0.42597	18.917	0.05021	0.12294	-0.0091	0.25498	HLF	50M	untreated
ENSG00000188177	chr2_112299848_112311937_+	1	18	2	31	1	0	0	49	16.333	0.05769	0.13794	-0.00894	0.28481	18.917	0.05021	0.12294	-0.0091	0.25498	HLF	50M	untreated
ENSG00000114999	chr2_112501205_112503181_+	1	141	3	122	3	0	0	263	43.833	0.0223	0.06001	-0.00671	0.12673	21.29	0.04486	0.11177	-0.00904	0.23258	HLF	50M	untreated
ENSG00000144136	chr2_112647652_112652798_+	1	219	3	192	4	0	0	411	58.714	0.01675	0.04596	-0.00552	0.09744	112.714	0.00879	0.02485	-0.00329	0.05298	HLF	50M	untreated
ENSG00000136682	chr2_113453138_113471089_+	1	97	1	79	2	0	0	176	58.667	0.01676	0.04599	-0.00553	0.09751	39.133	0.02492	0.06642	-0.00718	0.14002	HLF	50M	untreated
ENSG00000125633	chr2_117931036_117949395_-	1	81	1	64	3	0	0	145	36.25	0.02685	0.07108	-0.00749	0.14965	49	0.02	0.05425	-0.00626	0.11475	HLF	50M	untreated
ENSG00000125633	chr2_117935494_117941297_-	1		0		0	1	2	0	0	1	0.60327	0.16749	1.03905	49	0.02	0.05425	-0.00626	0.11475	HLF	50M	untreated
ENSG00000088179	chr2_119877322_119900806_+	1	27	2	28	3	0	0	55	11	0.08333	0.18438	-0.00659	0.37534	9.207	0.09797	0.20791	-0.0043	0.42011	HLF	50M	untreated
ENSG00000088179	chr2_119945080_119967972_+	1	30	1	18	1	0	0	48	24	0.04	0.10127	-0.00883	0.21137	9.207	0.09797	0.20791	-0.0043	0.42011	HLF	50M	untreated
ENSG00000115109	chr2_120073177_120078581_+	1	24	1	18	1	0	0	42	21	0.04545	0.11303	-0.00905	0.23511	9.76	0.09294	0.20003	-0.00515	0.40522	HLF	50M	untreated
ENSG00000144118	chr2_120278614_120289757_+	2	56	8	317	1	0	0	373	41.444	0.04604	0.08292	0.00432	0.16152	34.091	0.05542	0.09819	0.00589	0.19048	HLF	50M	untreated
ENSG00000144118	chr2_120278617_120289757_+	2	37	5	317	1	0	0	354	59	0.03279	0.06047	0.00245	0.11848	34.091	0.05542	0.09819	0.00589	0.19048	HLF	50M	untreated
ENSG00000074054	chr2_121377498_121410969_-	1	126	1	65	1	0	0	191	95.5	0.01036	0.02911	-0.00379	0.062	42.077	0.02321	0.06225	-0.00688	0.13139	HLF	50M	untreated
ENSG00000074054	chr2_121401508_121410969_-	1		0	65	1	1	0	65	65	0.01515	0.04182	-0.00513	0.08877	42.077	0.02321	0.06225	-0.00688	0.13139	HLF	50M	untreated
ENSG00000074054	chr2_121425138_121469960_-	2	65	1	91	3	0	0	156	39	0.04878	0.08744	0.00476	0.17012	42.077	0.04538	0.08182	0.00421	0.15943	HLF	50M	untreated
ENSG00000074054	chr2_121448952_121457757_-	1		0		0	1	1	0	0	1	0.60327	0.16749	1.03905	42.077	0.02321	0.06225	-0.00688	0.13139	HLF	50M	untreated
ENSG00000074054	chr2_121515664_121530325_-	1	87	2	78	2	0	0	165	41.25	0.02367	0.06337	-0.00697	0.1337	42.077	0.02321	0.06225	-0.00688	0.13139	HLF	50M	untreated
ENSG00000211460	chr2_121757239_121763084_+	1	2	1	248	2	0	0	250	83.333	0.01186	0.03313	-0.00423	0.07048	83.333	0.01186	0.03313	-0.00423	0.07048	HLF	50M	untreated
ENSG00000136731	chr2_128097428_128109746_+	2	107	5	96	3	0	0	203	25.375	0.07306	0.1256	0.00934	0.24186	64.952	0.02987	0.05538	0.0021	0.10867	HLF	50M	untreated
ENSG00000136731	chr2_128113083_128145967_+	1	95	2	152	2	0	0	247	61.75	0.01594	0.04386	-0.00533	0.09305	64.952	0.01516	0.04185	-0.00513	0.08883	HLF	50M	untreated
ENSG00000136731	chr2_128164729_128171284_+	1	169	2	130	1	0	0	299	99.667	0.00993	0.02795	-0.00365	0.05955	64.952	0.01516	0.04185	-0.00513	0.08883	HLF	50M	untreated
ENSG00000152102	chr2_131071854_131082657_-	1	310	6	181	13	0	0	491	25.842	0.03725	0.09519	-0.00865	0.19903	47.867	0.02046	0.05541	-0.00635	0.11718	HLF	50M	untreated
ENSG00000152127	chr2_134253094_134254644_+	1	19	4	78	1	0	0	97	19.4	0.04902	0.12049	-0.0091	0.25008	23.286	0.04118	0.10384	-0.0089	0.21658	HLF	50M	untreated
ENSG00000152127	chr2_134317528_134362408_+	1	62	1	98	2	0	0	160	53.333	0.0184	0.05021	-0.00591	0.10632	23.286	0.04118	0.10384	-0.0089	0.21658	HLF	50M	untreated
ENSG00000082258	chr2_134936840_134947899_+	2	43	1	52	3	0	0	95	23.75	0.07767	0.1325	0.01034	0.25465	22.5	0.08163	0.13834	0.01123	0.26545	HLF	50M	untreated
ENSG00000082258	chr2_134946100_134947899_+	1		0	52	3	3	0	52	17.333	0.05455	0.13172	-0.00904	0.27248	22.5	0.04255	0.10683	-0.00896	0.22261	HLF	50M	untreated
ENSG00000115839	chr2_135129994_135168749_+	1	65	1	21	2	0	0	86	28.667	0.03371	0.08717	-0.00834	0.18268	35.875	0.02712	0.07173	-0.00753	0.151	HLF	50M	untreated
ENSG00000121988	chr2_135313488_135345635_-	1	3	1	21	2	0	0	24	8	0.11111	0.22745	-0.00182	0.45672	25.643	0.03753	0.09581	-0.00867	0.2003	HLF	50M	untreated
ENSG00000048991	chr2_135602499_135605016_+	2	75	5		0	0	7	75	15	0.11765	0.18812	0.02034	0.35591	41.136	0.04636	0.08346	0.00437	0.16255	HLF	50M	untreated
ENSG00000048991	chr2_135602499_135652032_+	1	75	5		0	0	1	75	15	0.0625	0.14721	-0.0087	0.30311	41.136	0.02373	0.06353	-0.00698	0.13403	HLF	50M	untreated
ENSG00000048991	chr2_135645378_135680324_+	1		0	112	4	5	0	112	28	0.03448	0.08894	-0.00842	0.18629	41.136	0.02373	0.06353	-0.00698	0.13403	HLF	50M	untreated
ENSG00000048991	chr2_135651729_135675486_+	1		0		0	3	1	0	0	1	0.60327	0.16749	1.03905	41.136	0.02373	0.06353	-0.00698	0.13403	HLF	50M	untreated
ENSG00000048991	chr2_135675331_135680324_+	2		0	112	4	1	0	112	28	0.06667	0.11586	0.00802	0.22369	41.136	0.04636	0.08346	0.00437	0.16255	HLF	50M	untreated
ENSG00000144224	chr2_135748266_135755691_+	2	220	2		0	0	3	220	110	0.01786	0.03385	0.00092	0.06678	56.714	0.03406	0.06268	0.00261	0.12274	HLF	50M	untreated
ENSG00000144224	chr2_135748266_135761911_+	3	220	2		0	0	3	220	110	0.02655	0.04212	0.0057	0.07853	56.714	0.05024	0.07743	0.01172	0.14313	HLF	50M	untreated
ENSG00000144224	chr2_135748266_135772547_+	1	220	2	210	6	0	0	430	53.75	0.01826	0.04985	-0.00588	0.10558	56.714	0.01733	0.04745	-0.00566	0.10056	HLF	50M	untreated
ENSG00000076003	chr2_135844544_135872843_-	2	294	1	337	1	0	0	631	315.5	0.0063	0.0122	2e-04	0.0242	315.5	0.0063	0.0122	2e-04	0.0242	HLF	50M	untreated
ENSG00000121964	chr2_144208602_144211579_-	8	51	4	3	1	0	3	54	10.8	0.42553	0.43817	0.23379	0.64254	8.8	0.47619	0.48062	0.26508	0.69616	HLF	50M	untreated
ENSG00000121964	chr2_144208602_144235737_-	1	53	5	21	2	0	3	74	10.571	0.08642	0.1895	-0.00615	0.38516	8.8	0.10204	0.21411	-0.00357	0.43179	HLF	50M	untreated
ENSG00000121964	chr2_144208602_144319868_-	1	53	5	35	7	0	0	88	7.333	0.12	0.2399	3e-05	0.47977	8.8	0.10204	0.21411	-0.00357	0.43179	HLF	50M	untreated
ENSG00000169554	chr2_144424795_144517419_-	1	114	2	60	3	0	0	174	34.8	0.02793	0.07368	-0.00765	0.15501	47	0.02083	0.05634	-0.00643	0.11911	HLF	50M	untreated
ENSG00000121989	chr2_147896300_147899898_+	6	10	1	20	1	0	0	30	15	0.28571	0.31885	0.13559	0.50212	13	0.31579	0.34677	0.15159	0.54196	HLF	50M	untreated
ENSG00000115947	chr2_147972738_147975975_-	2	99	3	148	5	0	1	247	30.875	0.06084	0.10679	0.00689	0.20668	42.167	0.04528	0.08167	0.0042	0.15914	HLF	50M	untreated
ENSG00000115947	chr2_147972738_147982081_-	1	99	3	151	6	0	0	250	27.778	0.03475	0.08954	-0.00844	0.18753	42.167	0.02317	0.06213	-0.00687	0.13114	HLF	50M	untreated
ENSG00000204406	chr2_148021647_148342336_+	1	2	1	13	1	0	0	15	7.5	0.11765	0.23666	-0.00047	0.4738	5.2	0.16129	0.29087	0.00996	0.57178	HLF	50M	untreated
ENSG00000135999	chr2_148690213_148754133_+	1	52	1	56	1	0	0	108	54	0.01818	0.04964	-0.00586	0.10514	38.278	0.02546	0.06774	-0.00727	0.14274	HLF	50M	untreated
ENSG00000080345	chr2_151416560_151446575_+	2	83	1	129	1	0	0	212	106	0.01852	0.03506	0.00097	0.06914	34.674	0.05453	0.09677	0.00574	0.18781	HLF	50M	untreated
ENSG00000080345	chr2_151420189_151435580_+	1		0		0	1	2	0	0	1	0.60327	0.16749	1.03905	34.674	0.02803	0.07392	-0.00766	0.15549	HLF	50M	untreated
ENSG00000080345	chr2_151436826_151443709_+	1		0		0	2	2	0	0	1	0.60327	0.16749	1.03905	34.674	0.02803	0.07392	-0.00766	0.15549	HLF	50M	untreated
ENSG00000080345	chr2_151436826_151445445_+	1		0		0	2	1	0	0	1	0.60327	0.16749	1.03905	34.674	0.02803	0.07392	-0.00766	0.15549	HLF	50M	untreated
ENSG00000080345	chr2_151437240_151440127_+	1		0		0	2	1	0	0	1	0.60327	0.16749	1.03905	34.674	0.02803	0.07392	-0.00766	0.15549	HLF	50M	untreated
ENSG00000080345	chr2_151438683_151443709_+	1		0		0	1	2	0	0	1	0.60327	0.16749	1.03905	34.674	0.02803	0.07392	-0.00766	0.15549	HLF	50M	untreated
ENSG00000080345	chr2_151451605_151461289_+	1	129	1	150	1	0	0	279	139.5	0.00712	0.02024	-0.00274	0.04321	34.674	0.02803	0.07392	-0.00766	0.15549	HLF	50M	untreated
ENSG00000115145	chr2_152133172_152148300_-	1	133	1		0	0	1	133	133	0.00746	0.02119	-0.00285	0.04523	69.75	0.01413	0.03916	-0.00486	0.08318	HLF	50M	untreated
ENSG00000115145	chr2_152143826_152150229_-	1		0	76	1	1	0	76	76	0.01299	0.03613	-0.00455	0.07681	69.75	0.01413	0.03916	-0.00486	0.08318	HLF	50M	untreated
ENSG00000157827	chr2_152521942_152561035_+	1	101	2	1	1	0	1	102	34	0.02857	0.0752	-0.00774	0.15813	62.804	0.01567	0.04318	-0.00526	0.09162	HLF	50M	untreated
ENSG00000157827	chr2_152542738_152561035_+	1		0	1	1	2	1	1	1	0.5	0.5	0.09453	0.90547	62.804	0.01567	0.04318	-0.00526	0.09162	HLF	50M	untreated
ENSG00000157827	chr2_152542738_152581049_+	1		0	117	4	2	0	117	29.25	0.03306	0.08568	-0.00828	0.17963	62.804	0.01567	0.04318	-0.00526	0.09162	HLF	50M	untreated
ENSG00000157827	chr2_152575135_152581049_+	1		0	116	3	1	0	116	38.667	0.02521	0.06713	-0.00723	0.14149	62.804	0.01567	0.04318	-0.00526	0.09162	HLF	50M	untreated
ENSG00000196504	chr2_152657888_152690978_-	1	298	3	260	4	0	0	558	79.714	0.01239	0.03454	-0.00438	0.07347	52	0.01887	0.05138	-0.00601	0.10878	HLF	50M	untreated
ENSG00000196504	chr2_152672458_152681336_-	1		0	4	3	1	2	4	1.333	0.42857	0.47301	0.07921	0.86681	52	0.01887	0.05138	-0.00601	0.10878	HLF	50M	untreated
ENSG00000153237	chr2_158309432_158340680_-	1	20	1	4	1	0	1	24	12	0.07692	0.17343	-0.0074	0.35426	4.941	0.16832	0.29857	0.01179	0.58535	HLF	50M	untreated
ENSG00000153237	chr2_158309432_158345318_-	2	20	1	9	3	0	0	29	7.25	0.21622	0.29949	0.05137	0.54761	4.941	0.28814	0.36362	0.07649	0.65075	HLF	50M	untreated
ENSG00000144283	chr2_158533179_158621421_+	1	97	5		0	0	4	97	19.4	0.04902	0.12049	-0.0091	0.25008	47.895	0.02045	0.05538	-0.00635	0.11712	HLF	50M	untreated
ENSG00000144283	chr2_158577270_158625427_+	1		0		0	3	2	0	0	1	0.60327	0.16749	1.03905	47.895	0.02045	0.05538	-0.00635	0.11712	HLF	50M	untreated
ENSG00000144283	chr2_158577270_158640759_+	1		0		0	3	2	0	0	1	0.60327	0.16749	1.03905	47.895	0.02045	0.05538	-0.00635	0.11712	HLF	50M	untreated
ENSG00000144283	chr2_158603069_158634289_+	1		0	0	0	6	0	0	0	1	0.60327	0.16749	1.03905	47.895	0.02045	0.05538	-0.00635	0.11712	HLF	50M	untreated
ENSG00000144283	chr2_158603069_158642699_+	1		0	130	4	6	0	130	32.5	0.02985	0.07822	-0.00791	0.16434	47.895	0.02045	0.05538	-0.00635	0.11712	HLF	50M	untreated
ENSG00000115183	chr2_159136193_159150556_+	1	15	1	15	3	0	0	30	7.5	0.11765	0.23666	-0.00047	0.4738	9.452	0.09568	0.20434	-0.0047	0.41338	HLF	50M	untreated
ENSG00000115183	chr2_159149141_159150556_+	1		0	12	2	2	0	12	6	0.14286	0.26941	0.00532	0.5335	9.452	0.09568	0.20434	-0.0047	0.41338	HLF	50M	untreated
ENSG00000115183	chr2_159169249_159172272_+	1	15	2	12	1	0	0	27	9	0.1	0.21102	-0.00394	0.42597	9.452	0.09568	0.20434	-0.0047	0.41338	HLF	50M	untreated
ENSG00000123636	chr2_159427940_159453801_-	1	41	2		0	0	5	41	20.5	0.04651	0.11526	-0.00907	0.23959	23.756	0.04039	0.10213	-0.00886	0.21312	HLF	50M	untreated
ENSG00000123636	chr2_159438302_159478721_-	1		0	58	3	1	0	58	19.333	0.04918	0.12082	-0.0091	0.25074	23.756	0.04039	0.10213	-0.00886	0.21312	HLF	50M	untreated
ENSG00000123636	chr2_159439008_159453801_-	1		0		0	1	5	0	0	1	0.60327	0.16749	1.03905	23.756	0.04039	0.10213	-0.00886	0.21312	HLF	50M	untreated
ENSG00000136536	chr2_159714556_159764674_+	1	127	6	154	3	0	0	281	31.222	0.03103	0.08099	-0.00805	0.17003	28.2	0.03425	0.0884	-0.0084	0.18519	HLF	50M	untreated
ENSG00000136536	chr2_159729008_159762993_+	1	95	2	11	1	4	2	106	35.333	0.02752	0.0727	-0.00759	0.15299	28.2	0.03425	0.0884	-0.0084	0.18519	HLF	50M	untreated
ENSG00000115221	chr2_160123790_160126601_-	2	5	2	7	1	0	0	12	4	0.33333	0.39839	0.09252	0.70426	2.526	0.44189	0.46857	0.13045	0.80669	HLF	50M	untreated
ENSG00000115233	chr2_161316436_161395203_+	1	366	1	507	2	0	0	873	291	0.00342	0.00987	-0.00139	0.02114	265.6	0.00375	0.0108	-0.00152	0.02312	HLF	50M	untreated
ENSG00000115233	chr2_161367477_161371322_+	2		0	1	1	5	3	1	1	0.66667	0.57308	0.20244	0.94373	265.6	0.00747	0.01444	0.00025	0.02864	HLF	50M	untreated
ENSG00000115233	chr2_161367477_161395203_+	2		0	507	2	5	0	507	253.5	0.00783	0.01512	0.00027	0.02997	265.6	0.00747	0.01444	0.00025	0.02864	HLF	50M	untreated
ENSG00000184611	chr2_162423335_162446443_-	1	7	1	8	1	0	0	15	7.5	0.11765	0.23666	-0.00047	0.4738	8.357	0.10687	0.2213	-0.00266	0.44525	HLF	50M	untreated
ENSG00000184611	chr2_162504442_162518158_-	1	9	2	7	1	0	0	16	5.333	0.15789	0.28706	0.00909	0.56503	8.357	0.10687	0.2213	-0.00266	0.44525	HLF	50M	untreated
ENSG00000082438	chr2_164692220_164705105_-	1	43	1	31	1	0	0	74	37	0.02632	0.06981	-0.00741	0.14702	16.333	0.05769	0.13794	-0.00894	0.28482	HLF	50M	untreated
ENSG00000236107	chr2_166251764_166294662_-	1	100	3	0	0	0	0	100	33.333	0.02913	0.07651	-0.00781	0.16083	60.529	0.01625	0.04468	-0.0054	0.09476	HLF	50M	untreated
ENSG00000169432	chr2_166251764_166294662_-	1	100	3		0	0	5	100	33.333	0.02913	0.07651	-0.00781	0.16083	55.955	0.01756	0.04804	-0.00572	0.1018	HLF	50M	untreated
ENSG00000169432	chr2_166272398_166311806_-	1		0	194	3	2	0	194	64.667	0.01523	0.04202	-0.00515	0.08919	55.955	0.01756	0.04804	-0.00572	0.1018	HLF	50M	untreated
ENSG00000169432	chr2_166281678_166311806_-	1		0	194	3	1	0	194	64.667	0.01523	0.04202	-0.00515	0.08919	55.955	0.01756	0.04804	-0.00572	0.1018	HLF	50M	untreated
ENSG00000198648	chr2_168012633_168017095_-	2	85	1	65	1	0	0	150	75	0.02597	0.0485	0.00167	0.09533	26.545	0.07006	0.12106	0.00872	0.23341	HLF	50M	untreated
ENSG00000198648	chr2_168063499_168129758_-	2	66	2		0	0	2	66	33	0.05714	0.10094	0.0062	0.19568	26.545	0.07006	0.12106	0.00872	0.23341	HLF	50M	untreated
ENSG00000198648	chr2_168129540_168140758_-	2		0		0	2	1	0	0	1	0.67119	0.29022	1.05215	26.545	0.07006	0.12106	0.00872	0.23341	HLF	50M	untreated
ENSG00000198648	chr2_168129540_168182090_-	4		0	49	1	2	0	49	49	0.07547	0.10416	0.02475	0.18358	26.545	0.13095	0.17218	0.04599	0.29837	HLF	50M	untreated
ENSG00000198648	chr2_168138087_168167407_-	3		0		0	2	1	0	0	1	0.71925	0.38252	1.05597	26.545	0.10154	0.14739	0.02714	0.26764	HLF	50M	untreated
ENSG00000198648	chr2_168138087_168182090_-	4		0	49	1	2	0	49	49	0.07547	0.10416	0.02475	0.18358	26.545	0.13095	0.17218	0.04599	0.29837	HLF	50M	untreated
ENSG00000198648	chr2_168161786_168167407_-	2		0		0	2	1	0	0	1	0.67119	0.29022	1.05215	26.545	0.07006	0.12106	0.00872	0.23341	HLF	50M	untreated
ENSG00000198648	chr2_168161786_168182090_-	2		0	49	1	2	0	49	49	0.03922	0.07149	0.0033	0.13968	26.545	0.07006	0.12106	0.00872	0.23341	HLF	50M	untreated
ENSG00000172292	chr2_168691033_168717978_+	2	78	3	34	1	0	0	112	28	0.06667	0.11586	0.00802	0.22369	26.471	0.07025	0.12134	0.00875	0.23393	HLF	50M	untreated
ENSG00000138399	chr2_169544720_169557297_-	1	20	2	31	1	0	0	51	17	0.05556	0.13373	-0.00901	0.27647	14.176	0.06589	0.15358	-0.00846	0.31563	HLF	50M	untreated
ENSG00000144357	chr2_169872235_169875949_+	1	48	2		0	0	2	48	24	0.04	0.10127	-0.00883	0.21137	26.62	0.03621	0.09284	-0.00857	0.19424	HLF	50M	untreated
ENSG00000144357	chr2_169872235_169878574_+	1	48	2	30	1	0	0	78	26	0.03704	0.0947	-0.00864	0.19804	26.62	0.03621	0.09284	-0.00857	0.19424	HLF	50M	untreated
ENSG00000144357	chr2_169905113_169906164_+	1	48	2	51	2	0	0	99	24.75	0.03883	0.0987	-0.00876	0.20617	26.62	0.03621	0.09284	-0.00857	0.19424	HLF	50M	untreated
ENSG00000144357	chr2_170008803_170029448_+	1	53	4	55	1	0	0	108	21.6	0.04425	0.11046	-0.00902	0.22994	26.62	0.03621	0.09284	-0.00857	0.19424	HLF	50M	untreated
ENSG00000198586	chr2_171006146_171007063_-	1	112	1	86	2	0	0	198	66	0.01493	0.04123	-0.00507	0.08753	59.429	0.01655	0.04545	-0.00548	0.09637	HLF	50M	untreated
ENSG00000198586	chr2_171011372_171028405_-	1	86	2	135	3	0	0	221	44.2	0.02212	0.05956	-0.00668	0.1258	59.429	0.01655	0.04545	-0.00548	0.09637	HLF	50M	untreated
ENSG00000198586	chr2_171055082_171061156_-	1	100	1	209	2	0	0	309	103	0.00962	0.02708	-0.00355	0.05772	59.429	0.01655	0.04545	-0.00548	0.09637	HLF	50M	untreated
ENSG00000123600	chr2_171325840_171331867_-	1	31	1	31	3	0	0	62	15.5	0.06061	0.14359	-0.0088	0.29598	16.615	0.05677	0.13613	-0.00898	0.28123	HLF	50M	untreated
ENSG00000123600	chr2_171337452_171339554_-	2	30	2	44	1	0	0	74	24.667	0.075	0.12852	0.00976	0.24727	16.615	0.10744	0.17459	0.01758	0.33161	HLF	50M	untreated
ENSG00000115827	chr2_171443522_171469030_+	1	64	2	1	1	0	3	65	21.667	0.04412	0.11018	-0.00902	0.22938	21.4	0.04464	0.1113	-0.00903	0.23164	HLF	50M	untreated
ENSG00000115827	chr2_171448680_171458477_+	1		0		0	2	4	0	0	1	0.60327	0.16749	1.03905	21.4	0.04464	0.1113	-0.00903	0.23164	HLF	50M	untreated
ENSG00000115827	chr2_171448680_171476950_+	1		0	42	3	2	0	42	14	0.06667	0.15502	-0.0084	0.31844	21.4	0.04464	0.1113	-0.00903	0.23164	HLF	50M	untreated
ENSG00000115840	chr2_171826797_171844508_-	1	25	3	41	2	0	0	66	13.2	0.07042	0.16189	-0.00808	0.33187	29.353	0.03295	0.08542	-0.00827	0.1791	HLF	50M	untreated
ENSG00000115840	chr2_171925536_171953001_+	3	141	5		0	0	2	141	28.2	0.09615	0.14043	0.02539	0.25546	29.353	0.09273	0.13595	0.02429	0.24761	HLF	50M	untreated
ENSG00000115840	chr2_171925536_171976308_+	1	141	5		0	0	1	141	28.2	0.03425	0.0884	-0.0084	0.18519	29.353	0.03295	0.08542	-0.00827	0.1791	HLF	50M	untreated
ENSG00000115840	chr2_171925536_171979363_+	1	141	5	252	2	0	0	393	56.143	0.0175	0.04789	-0.0057	0.10149	29.353	0.03295	0.08542	-0.00827	0.1791	HLF	50M	untreated
ENSG00000115840	chr2_171965337_171966949_+	1		0		0	2	1	0	0	1	0.60327	0.16749	1.03905	29.353	0.03295	0.08542	-0.00827	0.1791	HLF	50M	untreated
ENSG00000128708	chr2_171925536_171953001_+	3	141	5		0	0	2	141	28.2	0.09615	0.14043	0.02539	0.25546	51.875	0.05467	0.08381	0.01293	0.15468	HLF	50M	untreated
ENSG00000128708	chr2_171925536_171976308_+	1	141	5		0	0	1	141	28.2	0.03425	0.0884	-0.0084	0.18519	51.875	0.01891	0.0515	-0.00602	0.10902	HLF	50M	untreated
ENSG00000128708	chr2_171925536_171979363_+	1	141	5	251	1	0	0	392	65.333	0.01508	0.04162	-0.00511	0.08835	51.875	0.01891	0.0515	-0.00602	0.10902	HLF	50M	untreated
ENSG00000128708	chr2_171965337_171966949_+	1		0		0	2	1	0	0	1	0.60327	0.16749	1.03905	51.875	0.01891	0.0515	-0.00602	0.10902	HLF	50M	untreated
ENSG00000152256	chr2_172558707_172566933_+	2	30	2	71	4	0	0	101	16.833	0.10619	0.17291	0.01725	0.32857	12.333	0.13954	0.21573	0.02662	0.40484	HLF	50M	untreated
ENSG00000152256	chr2_172568740_172586388_+	1	62	3		0	0	3	62	20.667	0.04615	0.1145	-0.00907	0.23808	12.333	0.075	0.17007	-0.00762	0.34775	HLF	50M	untreated
ENSG00000152256	chr2_172568740_172596023_+	3	62	3	10	3	0	0	72	12	0.2	0.26117	0.06282	0.45952	12.333	0.19566	0.25663	0.06113	0.45213	HLF	50M	untreated
ENSG00000152256	chr2_172570725_172596023_+	2	1	1	10	3	1	0	11	2.75	0.42105	0.45635	0.12329	0.78942	12.333	0.13954	0.21573	0.02662	0.40484	HLF	50M	untreated
ENSG00000144354	chr2_173358711_173359491_+	2	119	3	146	2	0	0	265	53	0.03636	0.06663	0.00291	0.13035	69.6	0.02793	0.05197	0.00188	0.10206	HLF	50M	untreated
ENSG00000144354	chr2_173363225_173365592_+	1	147	3	171	1	0	0	318	79.5	0.01242	0.03463	-0.00439	0.07365	69.6	0.01416	0.03924	-0.00487	0.08334	HLF	50M	untreated
ENSG00000172845	chr2_173918592_173956232_-	1	229	2	233	4	0	0	462	77	0.01282	0.03569	-0.0045	0.07588	43.421	0.02251	0.06052	-0.00675	0.12779	HLF	50M	untreated
ENSG00000172845	chr2_173954872_173956232_-	12		0	221	3	5	0	221	73.667	0.14008	0.15553	0.08045	0.2306	43.421	0.21652	0.2349	0.12696	0.34284	HLF	50M	untreated
ENSG00000138430	chr2_174123179_174142000_-	2	181	6	242	2	0	0	423	52.875	0.03645	0.06677	0.00292	0.13063	92.043	0.02127	0.04006	0.00121	0.0789	HLF	50M	untreated
ENSG00000115966	chr2_175080659_175097593_-	2	125	4	3	2	0	1	128	21.333	0.08571	0.14428	0.01217	0.27639	27.522	0.06775	0.11752	0.00824	0.22679	HLF	50M	untreated
ENSG00000115966	chr2_175080659_175118369_-	1	125	4	53	3	0	1	178	25.429	0.03784	0.09649	-0.0087	0.20168	27.522	0.03506	0.09025	-0.00847	0.18897	HLF	50M	untreated
ENSG00000115966	chr2_175080659_175121540_-	1	125	4	141	5	0	0	266	29.556	0.03273	0.08491	-0.00824	0.17807	27.522	0.03506	0.09025	-0.00847	0.18897	HLF	50M	untreated
ENSG00000115966	chr2_175111567_175121540_-	1		0	138	3	1	0	138	46	0.02128	0.05745	-0.00652	0.12141	27.522	0.03506	0.09025	-0.00847	0.18897	HLF	50M	untreated
ENSG00000144320	chr2_175970763_175995646_-	1	111	2	64	2	0	0	175	43.75	0.02235	0.06011	-0.00672	0.12694	45.778	0.02138	0.0577	-0.00654	0.12194	HLF	50M	untreated
ENSG00000144320	chr2_175979809_175995646_-	1		0	64	2	2	0	64	32	0.0303	0.07928	-0.00796	0.16652	45.778	0.02138	0.0577	-0.00654	0.12194	HLF	50M	untreated
ENSG00000018510	chr2_177420268_177523805_+	1	156	3	180	2	0	0	336	67.2	0.01466	0.04054	-0.005	0.08609	56.167	0.01749	0.04788	-0.0057	0.10145	HLF	50M	untreated
ENSG00000237298	chr2_178535731_178542361_+	4	37	4	26	7	0	0	63	5.727	0.41121	0.43635	0.17247	0.70023	2.686	0.59827	0.56241	0.26273	0.86208	HLF	50M	untreated
ENSG00000237298	chr2_178591138_178600667_+	1	9	6	6	5	0	0	15	1.364	0.42308	0.4707	0.07796	0.86343	2.686	0.2713	0.38801	0.0399	0.73613	HLF	50M	untreated
ENSG00000155657	chr2_178535731_178542361_+	4	16	2	26	7	0	0	42	4.667	0.46154	0.47335	0.19665	0.75005	2.178	0.64746	0.59092	0.28648	0.89536	HLF	50M	untreated
ENSG00000155657	chr2_178591138_178600667_+	1	6	5	6	5	0	0	12	1.2	0.45455	0.48345	0.08496	0.88193	2.178	0.31466	0.41609	0.05145	0.78073	HLF	50M	untreated
ENSG00000187231	chr2_179172119_179191866_-	1	79	1	25	2	0	0	104	34.667	0.02804	0.07393	-0.00766	0.15552	41.286	0.02365	0.06332	-0.00696	0.1336	HLF	50M	untreated
ENSG00000170035	chr2_180982017_180984093_+	2	244	3	244	5	0	0	488	61	0.03175	0.05866	0.00232	0.11499	61.682	0.03141	0.05807	0.00228	0.11385	HLF	50M	untreated
ENSG00000138434	chr2_181921947_181928278_+	2	201	3	151	2	0	0	352	70.4	0.02762	0.05143	0.00185	0.101	102.846	0.01908	0.03607	0.00102	0.07113	HLF	50M	untreated
ENSG00000077232	chr2_182751657_182762801_+	1	377	2	413	3	0	0	790	158	0.00629	0.01794	-0.00245	0.03832	139.45	0.00712	0.02024	-0.00274	0.04322	HLF	50M	untreated
ENSG00000061676	chr2_182976892_183023916_-	1	456	4	429	2	0	0	885	147.5	0.00673	0.01917	-0.0026	0.04095	270.97	0.00368	0.01059	-0.00149	0.02267	HLF	50M	untreated
ENSG00000061676	chr2_183001952_183023916_-	2	1	1	429	2	2	0	430	143.333	0.01376	0.02628	0.00061	0.05196	270.97	0.00733	0.01416	0.00024	0.02808	HLF	50M	untreated
ENSG00000163002	chr2_183128286_183130545_+	2	155	3	1	1	0	2	156	39	0.04878	0.08744	0.00476	0.17012	57.308	0.03372	0.06209	0.00257	0.12161	HLF	50M	untreated
ENSG00000163002	chr2_183128286_183133623_+	1	155	3	159	4	0	0	314	44.857	0.02181	0.05877	-0.00662	0.12416	57.308	0.01715	0.047	-0.00562	0.09961	HLF	50M	untreated
ENSG00000224063	chr2_187484123_187503770_-	2	574	8	2	2	0	7	576	57.6	0.03356	0.0618	0.00255	0.12106	23.591	0.07815	0.13321	0.01045	0.25598	HLF	50M	untreated
ENSG00000224063	chr2_187503647_187554349_-	1	2	2	0	0	1	0	2	1	0.5	0.5	0.09453	0.90547	23.591	0.04067	0.10273	-0.00887	0.21432	HLF	50M	untreated
ENSG00000003436	chr2_187484123_187503770_-	2	574	8	2	2	0	7	576	57.6	0.03356	0.0618	0.00255	0.12106	56.529	0.03417	0.06286	0.00263	0.1231	HLF	50M	untreated
ENSG00000003436	chr2_187503647_187554349_-	1	2	2	0	0	1	0	2	1	0.5	0.5	0.09453	0.90547	56.529	0.01738	0.04759	-0.00567	0.10086	HLF	50M	untreated
ENSG00000151687	chr2_189728659_189744788_+	1	14	2	6	3	0	0	20	4	0.2	0.33035	0.02032	0.64038	8.625	0.1039	0.21689	-0.00323	0.43701	HLF	50M	untreated
ENSG00000064933	chr2_189791789_189805754_+	5	125	7		0	0	8	125	17.857	0.21875	0.25922	0.093	0.42544	18.444	0.21327	0.25364	0.09039	0.4169	HLF	50M	untreated
ENSG00000064933	chr2_189791789_189818180_+	19	125	7	6	1	0	6	131	16.375	0.5371	0.53347	0.37733	0.68961	18.444	0.50742	0.50673	0.35423	0.65924	HLF	50M	untreated
ENSG00000064933	chr2_189791789_189844080_+	1	125	7	101	5	0	0	226	18.833	0.05042	0.12337	-0.0091	0.25584	18.444	0.05143	0.12543	-0.0091	0.25996	HLF	50M	untreated
ENSG00000064933	chr2_189805651_189818180_+	4		0	6	1	3	5	6	6	0.4	0.42775	0.16711	0.6884	18.444	0.17822	0.22525	0.06555	0.38495	HLF	50M	untreated
ENSG00000064933	chr2_189852654_189873656_+	1	103	6	89	1	0	0	192	27.429	0.03518	0.09051	-0.00848	0.1895	18.444	0.05143	0.12543	-0.0091	0.25996	HLF	50M	untreated
ENSG00000189362	chr2_190510360_190525378_-	1	37	2	24	2	0	0	61	15.25	0.06154	0.14537	-0.00875	0.2995	15.25	0.06154	0.14537	-0.00875	0.2995	HLF	50M	untreated
ENSG00000138386	chr2_190655976_190673152_+	3	116	12		0	0	3	116	9.667	0.23684	0.29808	0.07742	0.51874	24.96	0.1073	0.15473	0.02904	0.28043	HLF	50M	untreated
ENSG00000138386	chr2_190659157_190673152_+	20	93	10		0	3	3	93	9.3	0.68259	0.66143	0.50031	0.82254	24.96	0.44484	0.44918	0.30962	0.58874	HLF	50M	untreated
ENSG00000138386	chr2_190659157_190685638_+	1	93	10	252	2	3	0	345	28.75	0.03361	0.08695	-0.00833	0.18224	24.96	0.03852	0.09801	-0.00874	0.20476	HLF	50M	untreated
ENSG00000115419	chr2_190895151_190902026_+	1	353	5		0	0	3	353	70.6	0.01397	0.03872	-0.00482	0.08225	35.579	0.02734	0.07226	-0.00756	0.15208	HLF	50M	untreated
ENSG00000115419	chr2_190895151_190905167_+	1	354	6		0	0	5	354	59	0.01667	0.04575	-0.0055	0.09701	35.579	0.02734	0.07226	-0.00756	0.15208	HLF	50M	untreated
ENSG00000115419	chr2_190895151_190921203_+	2	355	7		0	0	2	355	50.714	0.03794	0.06933	0.00313	0.13553	35.579	0.05322	0.09466	0.00551	0.18381	HLF	50M	untreated
ENSG00000115419	chr2_190895151_190931637_+	1	355	7	1	1	0	4	356	44.5	0.02198	0.0592	-0.00665	0.12504	35.579	0.02734	0.07226	-0.00756	0.15208	HLF	50M	untreated
ENSG00000115419	chr2_190900563_190905167_+	2	2	2		0	6	4	2	1	0.66667	0.57308	0.20244	0.94373	35.579	0.05322	0.09466	0.00551	0.18381	HLF	50M	untreated
ENSG00000115419	chr2_190900563_190924593_+	5	3	3	1	1	7	4	4	1	0.83333	0.70322	0.4178	0.98864	35.579	0.12322	0.1558	0.04915	0.26245	HLF	50M	untreated
ENSG00000115419	chr2_190900563_190931637_+	8	3	3	1	1	7	4	4	1	0.88889	0.77255	0.54328	1.00182	35.579	0.18357	0.20921	0.09344	0.32498	HLF	50M	untreated
ENSG00000115419	chr2_190900563_190953626_+	1	3	3	94	3	7	0	97	16.167	0.05825	0.13903	-0.00892	0.28698	35.579	0.02734	0.07226	-0.00756	0.15208	HLF	50M	untreated
ENSG00000115419	chr2_190905003_190921203_+	1	2	2		0	3	2	2	1	0.5	0.5	0.09453	0.90547	35.579	0.02734	0.07226	-0.00756	0.15208	HLF	50M	untreated
ENSG00000196950	chr2_195680031_195681050_+	2	152	7		0	0	1	152	21.714	0.08434	0.14229	0.01185	0.27272	17.2	0.10417	0.17016	0.01673	0.3236	HLF	50M	untreated
ENSG00000196950	chr2_195680031_195683906_+	3	152	7		0	0	3	152	21.714	0.12139	0.17232	0.0338	0.31084	17.2	0.14851	0.20468	0.0434	0.36596	HLF	50M	untreated
ENSG00000196950	chr2_195680031_195718332_+	1	152	7	1	1	0	2	153	19.125	0.04969	0.12187	-0.0091	0.25284	17.2	0.05495	0.13251	-0.00903	0.27406	HLF	50M	untreated
ENSG00000196950	chr2_195716636_195728349_+	1		0	99	2	2	0	99	49.5	0.0198	0.05375	-0.00621	0.11371	17.2	0.05495	0.13251	-0.00903	0.27406	HLF	50M	untreated
ENSG00000118997	chr2_195957260_195988229_-	1	2	1	3	1	0	0	5	2.5	0.28571	0.39784	0.04379	0.7519	2.656	0.27352	0.38956	0.0405	0.73863	HLF	50M	untreated
ENSG00000081320	chr2_196139619_196163427_-	1	77	1	102	3	0	0	179	44.75	0.02186	0.0589	-0.00663	0.12442	44.75	0.02186	0.0589	-0.00663	0.12442	HLF	50M	untreated
ENSG00000138411	chr2_196271192_196308085_-	2	19	1	29	1	0	0	48	24	0.07692	0.13139	0.01018	0.2526	15.345	0.11531	0.18506	0.01969	0.35043	HLF	50M	untreated
ENSG00000144395	chr2_196656632_196701180_+	2	7	4	42	1	0	0	49	9.8	0.16949	0.25066	0.03588	0.46545	14.645	0.12016	0.19138	0.02103	0.36173	HLF	50M	untreated
ENSG00000144395	chr2_196672344_196676731_+	1	1	1		0	4	2	1	1	0.5	0.5	0.09453	0.90547	14.645	0.06392	0.14989	-0.00861	0.30838	HLF	50M	untreated
ENSG00000144395	chr2_196672344_196695159_+	2	1	1		0	4	2	1	1	0.66667	0.57308	0.20244	0.94373	14.645	0.12016	0.19138	0.02103	0.36173	HLF	50M	untreated
ENSG00000144395	chr2_196672344_196701180_+	1	1	1	42	1	4	0	43	21.5	0.04444	0.11088	-0.00903	0.23079	14.645	0.06392	0.14989	-0.00861	0.30838	HLF	50M	untreated
ENSG00000119041	chr2_196789203_196793152_-	1	95	1	89	2	0	0	184	61.333	0.01604	0.04414	-0.00535	0.09363	56.208	0.01748	0.04784	-0.0057	0.10138	HLF	50M	untreated
ENSG00000197121	chr2_196890827_196898369_-	1	33	1		0	0	2	33	33	0.02941	0.07718	-0.00785	0.16222	15.903	0.05916	0.1408	-0.00888	0.29047	HLF	50M	untreated
ENSG00000197121	chr2_196890827_196920150_-	1	33	1	34	2	0	1	67	22.333	0.04286	0.10748	-0.00897	0.22393	15.903	0.05916	0.1408	-0.00888	0.29047	HLF	50M	untreated
ENSG00000197121	chr2_196912881_196920150_-	3		0	32	1	1	1	32	32	0.08571	0.12669	0.02208	0.2313	15.903	0.1587	0.21635	0.04713	0.38557	HLF	50M	untreated
ENSG00000197121	chr2_196912881_196922186_-	1		0	34	3	1	0	34	11.333	0.08108	0.18058	-0.00689	0.36804	15.903	0.05916	0.1408	-0.00888	0.29047	HLF	50M	untreated
ENSG00000119042	chr2_199308759_199328910_-	1	90	2		0	0	1	90	45	0.02174	0.0586	-0.00661	0.12381	22.5	0.04255	0.10683	-0.00896	0.22261	HLF	50M	untreated
ENSG00000119042	chr2_199308759_199368707_-	1	90	2		0	0	3	90	45	0.02174	0.0586	-0.00661	0.12381	22.5	0.04255	0.10683	-0.00896	0.22261	HLF	50M	untreated
ENSG00000119042	chr2_199308759_199381820_-	1	90	2		0	0	4	90	45	0.02174	0.0586	-0.00661	0.12381	22.5	0.04255	0.10683	-0.00896	0.22261	HLF	50M	untreated
ENSG00000119042	chr2_199308759_199433514_-	1	90	2	80	1	0	0	170	56.667	0.01734	0.04749	-0.00566	0.10064	22.5	0.04255	0.10683	-0.00896	0.22261	HLF	50M	untreated
ENSG00000119042	chr2_199323802_199433514_-	1		0	80	1	2	0	80	80	0.01235	0.03443	-0.00437	0.07322	22.5	0.04255	0.10683	-0.00896	0.22261	HLF	50M	untreated
ENSG00000119042	chr2_199348700_199381820_-	2		0		0	2	4	0	0	1	0.67119	0.29022	1.05215	22.5	0.08163	0.13834	0.01123	0.26545	HLF	50M	untreated
ENSG00000119042	chr2_199348700_199433514_-	2		0	80	1	2	0	80	80	0.02439	0.04567	0.00151	0.08984	22.5	0.08163	0.13834	0.01123	0.26545	HLF	50M	untreated
ENSG00000119042	chr2_199368604_199381820_-	1		0		0	2	3	0	0	1	0.60327	0.16749	1.03905	22.5	0.04255	0.10683	-0.00896	0.22261	HLF	50M	untreated
ENSG00000119042	chr2_199368604_199433514_-	13		0	80	1	3	0	80	80	0.13978	0.15407	0.08217	0.22598	22.5	0.3662	0.37926	0.22764	0.53088	HLF	50M	untreated
ENSG00000119042	chr2_199380363_199433514_-	5		0	80	1	3	0	80	80	0.05882	0.0779	0.02217	0.13363	22.5	0.18182	0.22082	0.0756	0.36604	HLF	50M	untreated
ENSG00000196141	chr2_200329430_200440784_+	1	99	8	440	1	0	0	539	59.889	0.01642	0.04512	-0.00545	0.09569	138.778	0.00715	0.02034	-0.00275	0.04342	HLF	50M	untreated
ENSG00000138356	chr2_200615970_200627449_+	1	75	5		0	0	2	75	15	0.0625	0.14721	-0.0087	0.30311	26.771	0.03601	0.09239	-0.00855	0.19334	HLF	50M	untreated
ENSG00000138356	chr2_200615970_200651201_+	1	75	5	83	2	0	0	158	22.571	0.04242	0.10655	-0.00895	0.22205	26.771	0.03601	0.09239	-0.00855	0.19334	HLF	50M	untreated
ENSG00000138356	chr2_200634790_200642801_+	1		0		0	1	1	0	0	1	0.60327	0.16749	1.03905	26.771	0.03601	0.09239	-0.00855	0.19334	HLF	50M	untreated
ENSG00000115942	chr2_200925835_200933974_-	1	109	3	118	1	0	0	227	56.75	0.01732	0.04742	-0.00566	0.1005	56.455	0.0174	0.04765	-0.00568	0.10098	HLF	50M	untreated
ENSG00000115942	chr2_200942684_200958133_-	1	139	2	100	1	0	0	239	79.667	0.0124	0.03456	-0.00438	0.07351	56.455	0.0174	0.04765	-0.00568	0.10098	HLF	50M	untreated
ENSG00000003402	chr2_201145377_201154407_+	1	137	8		0	0	5	137	17.125	0.05517	0.13297	-0.00903	0.27496	31.984	0.03032	0.07931	-0.00797	0.16659	HLF	50M	untreated
ENSG00000003402	chr2_201145377_201160942_+	1	137	8	87	4	0	0	224	18.667	0.05085	0.12425	-0.0091	0.25759	31.984	0.03032	0.07931	-0.00797	0.16659	HLF	50M	untreated
ENSG00000226312	chr2_201145377_201154407_+	1	136	7	2	1	0	0	138	17.25	0.05479	0.13221	-0.00904	0.27346	26.364	0.03654	0.0936	-0.0086	0.19579	HLF	50M	untreated
ENSG00000115993	chr2_201392908_201407597_-	1	144	1	112	2	0	0	256	85.333	0.01158	0.03239	-0.00415	0.06893	57.294	0.01715	0.04701	-0.00562	0.09963	HLF	50M	untreated
ENSG00000082146	chr2_201392908_201407597_-	1	144	1	112	2	0	0	256	85.333	0.01158	0.03239	-0.00415	0.06893	33.393	0.02908	0.07639	-0.00781	0.16059	HLF	50M	untreated
ENSG00000003393	chr2_201733275_201753242_-	1	79	3	62	1	0	0	141	35.25	0.02759	0.07285	-0.0076	0.1533	46.213	0.02118	0.05721	-0.0065	0.12092	HLF	50M	untreated
ENSG00000003393	chr2_201754502_201757759_-	1	62	1	91	1	0	0	153	76.5	0.0129	0.03591	-0.00453	0.07634	46.213	0.02118	0.05721	-0.0065	0.12092	HLF	50M	untreated
ENSG00000003393	chr2_201760880_201761818_-	4	91	1	165	3	0	0	256	64	0.05882	0.08241	0.01882	0.14601	46.213	0.07966	0.10953	0.02628	0.19279	HLF	50M	untreated
ENSG00000116030	chr2_202206816_202207252_-	1	0	0	0	0	0	0	0	0	1	0.60327	0.16749	1.03905	66.13	0.0149	0.04115	-0.00506	0.08737	HLF	50M	untreated
ENSG00000055044	chr2_202277949_202284481_+	1	388	5		0	0	6	388	77.6	0.01272	0.03543	-0.00448	0.07533	84.652	0.01168	0.03264	-0.00418	0.06945	HLF	50M	untreated
ENSG00000055044	chr2_202277949_202297906_+	1	389	7	469	5	0	0	858	71.5	0.01379	0.03826	-0.00477	0.08129	84.652	0.01168	0.03264	-0.00418	0.06945	HLF	50M	untreated
ENSG00000055044	chr2_202282350_202297906_+	1	5	4	469	5	3	0	474	52.667	0.01863	0.05079	-0.00596	0.10754	84.652	0.01168	0.03264	-0.00418	0.06945	HLF	50M	untreated
ENSG00000055044	chr2_202290322_202295837_+	2	1	1		0	3	2	1	1	0.66667	0.57308	0.20244	0.94373	84.652	0.02308	0.04333	0.00138	0.08527	HLF	50M	untreated
ENSG00000055044	chr2_202290322_202297906_+	1	1	1	469	5	3	0	470	78.333	0.01261	0.03512	-0.00444	0.07468	84.652	0.01168	0.03264	-0.00418	0.06945	HLF	50M	untreated
ENSG00000055044	chr2_202297378_202297906_+	1		0	469	5	2	0	469	93.8	0.01055	0.02961	-0.00384	0.06306	84.652	0.01168	0.03264	-0.00418	0.06945	HLF	50M	untreated
ENSG00000204217	chr2_202464808_202467689_+	8	189	3	175	7	0	0	364	36.4	0.18018	0.20565	0.09159	0.3197	63.31	0.11219	0.13201	0.05548	0.20854	HLF	50M	untreated
ENSG00000204217	chr2_202555251_202556531_+	3	314	4	272	2	0	0	586	97.667	0.0298	0.04709	0.00647	0.0877	63.31	0.04524	0.07015	0.01038	0.12991	HLF	50M	untreated
ENSG00000138439	chr2_202757212_202759353_+	1	90	1	50	2	0	0	140	46.667	0.02098	0.05671	-0.00646	0.11987	33.1	0.02933	0.07698	-0.00784	0.1618	HLF	50M	untreated
ENSG00000138442	chr2_202892616_202901119_-	1	204	4	145	1	0	0	349	69.8	0.01412	0.03913	-0.00486	0.08312	33.357	0.02911	0.07646	-0.00781	0.16074	HLF	50M	untreated
ENSG00000138442	chr2_202952558_202961426_+	1	22	3	8	2	0	0	30	6	0.14286	0.26941	0.00532	0.5335	33.357	0.02911	0.07646	-0.00781	0.16074	HLF	50M	untreated
ENSG00000138380	chr2_202952558_202961426_+	1	22	3	8	2	0	0	30	6	0.14286	0.26941	0.00532	0.5335	5.857	0.14584	0.27301	0.00605	0.53997	HLF	50M	untreated
ENSG00000144426	chr2_203068392_203190389_+	1	82	5	68	4	0	0	150	16.667	0.0566	0.1358	-0.00898	0.28058	23.135	0.04143	0.1044	-0.00891	0.21771	HLF	50M	untreated
ENSG00000144426	chr2_203110149_203172853_+	1		0		1	2	2	0	0	1	0.60327	0.16749	1.03905	23.135	0.04143	0.1044	-0.00891	0.21771	HLF	50M	untreated
ENSG00000144426	chr2_203193794_203199447_+	1	67	3	60	2	0	0	127	25.4	0.03788	0.09658	-0.0087	0.20186	23.135	0.04143	0.1044	-0.00891	0.21771	HLF	50M	untreated
ENSG00000119004	chr2_203245845_203266681_+	1	83	7	104	3	0	0	187	18.7	0.05076	0.12407	-0.0091	0.25724	23.862	0.04022	0.10176	-0.00885	0.21236	HLF	50M	untreated
ENSG00000138443	chr2_203366876_203427269_+	2	287	7	19	2	0	0	306	34	0.05556	0.09841	0.00592	0.1909	22.211	0.08261	0.13977	0.01145	0.26808	HLF	50M	untreated
ENSG00000138443	chr2_203391045_203402734_+	1		0		0	5	4	0	0	1	0.60327	0.16749	1.03905	22.211	0.04308	0.10797	-0.00898	0.22491	HLF	50M	untreated
ENSG00000138443	chr2_203394699_203402734_+	1		0		0	3	4	0	0	1	0.60327	0.16749	1.03905	22.211	0.04308	0.10797	-0.00898	0.22491	HLF	50M	untreated
ENSG00000138443	chr2_203402575_203427269_+	1		0	19	2	6	0	19	9.5	0.09524	0.20366	-0.00477	0.41209	22.211	0.04308	0.10797	-0.00898	0.22491	HLF	50M	untreated
ENSG00000138443	chr2_203427269_203427590_+	1	18	1	0	0	0	0	18	18	0.05263	0.12787	-0.00908	0.26482	22.211	0.04308	0.10797	-0.00898	0.22491	HLF	50M	untreated
ENSG00000173166	chr2_203394699_203402734_+	1	0	0		0	0	4	0	0	1	0.60327	0.16749	1.03905	35.7	0.02725	0.07204	-0.00755	0.15164	HLF	50M	untreated
ENSG00000173166	chr2_203402575_203427269_+	1		0	19	2	3	0	19	9.5	0.09524	0.20366	-0.00477	0.41209	35.7	0.02725	0.07204	-0.00755	0.15164	HLF	50M	untreated
ENSG00000173166	chr2_203427269_203427590_+	1	18	1	0	0	0	0	18	18	0.05263	0.12787	-0.00908	0.26482	35.7	0.02725	0.07204	-0.00755	0.15164	HLF	50M	untreated
ENSG00000173166	chr2_203489583_203495353_-	1	73	4	81	3	0	0	154	22	0.04348	0.10882	-0.00899	0.22663	35.7	0.02725	0.07204	-0.00755	0.15164	HLF	50M	untreated
ENSG00000023228	chr2_206127796_206142069_-	1	228	4		0	0	3	228	57	0.01724	0.04723	-0.00564	0.1001	76.895	0.01284	0.03573	-0.00451	0.07598	HLF	50M	untreated
ENSG00000023228	chr2_206132944_206152510_-	1		2	265	3	1	0	265	53	0.01852	0.0505	-0.00593	0.10693	76.895	0.01284	0.03573	-0.00451	0.07598	HLF	50M	untreated
ENSG00000023228	chr2_206138484_206142831_-	1		2		0	1	3	0	0	1	0.60327	0.16749	1.03905	76.895	0.01284	0.03573	-0.00451	0.07598	HLF	50M	untreated
ENSG00000204186	chr2_206279539_206297373_+	4	3	1	6	1	0	0	9	4.5	0.47059	0.47974	0.20101	0.75847	2.333	0.63161	0.58192	0.27884	0.885	HLF	50M	untreated
ENSG00000118263	chr2_207088457_207165706_-	1	214	4	52	4	0	0	266	33.25	0.0292	0.07668	-0.00782	0.16118	33.25	0.0292	0.07668	-0.00782	0.16118	HLF	50M	untreated
ENSG00000118263	chr2_207123773_207124404_-	2	8	3	1	1	5	4	9	2.25	0.47059	0.48455	0.1402	0.8289	33.25	0.05674	0.1003	0.00613	0.19447	HLF	50M	untreated
ENSG00000118260	chr2_207555627_207570321_+	1	256	3	193	3	0	0	449	74.833	0.01319	0.03666	-0.00461	0.07792	34.278	0.02835	0.07466	-0.00771	0.15703	HLF	50M	untreated
ENSG00000118260	chr2_207575271_207577655_+	1	192	2	132	4	0	0	324	54	0.01818	0.04964	-0.00586	0.10514	34.278	0.02835	0.07466	-0.00771	0.15703	HLF	50M	untreated
ENSG00000163249	chr2_207724799_207742342_+	2	371	4	274	3	0	0	645	92.143	0.02124	0.04001	0.00121	0.07882	70.059	0.02776	0.05166	0.00186	0.10145	HLF	50M	untreated
ENSG00000178385	chr2_207976650_207977586_-	4	37	4	23	2	0	0	60	10	0.28571	0.33185	0.11336	0.55035	10.778	0.27067	0.31799	0.10646	0.52952	HLF	50M	untreated
ENSG00000115020	chr2_208273583_208285933_+	1	104	2	1	1	0	4	105	35	0.02778	0.07331	-0.00762	0.15425	57.306	0.01715	0.047	-0.00562	0.09962	HLF	50M	untreated
ENSG00000115020	chr2_208273583_208298779_+	1	105	3	126	5	0	0	231	28.875	0.03347	0.08663	-0.00832	0.18158	57.306	0.01715	0.047	-0.00562	0.09962	HLF	50M	untreated
ENSG00000144407	chr2_208428200_208450809_+	1	25	2	32	1	0	0	57	19	0.05	0.12251	-0.0091	0.25412	7.615	0.11608	0.23448	-8e-04	0.46976	HLF	50M	untreated
ENSG00000144445	chr2_210104103_210154611_-	2	18	3	17	4	0	0	35	5	0.28571	0.36164	0.07563	0.64765	3.375	0.37209	0.42541	0.10621	0.7446	HLF	50M	untreated
ENSG00000144445	chr2_210153494_210154611_-	2		0	17	4	3	0	17	4.25	0.32	0.38852	0.08779	0.68925	3.375	0.37209	0.42541	0.10621	0.7446	HLF	50M	untreated
ENSG00000144451	chr2_213310058_213350645_+	2	94	3		0	0	4	94	31.333	0.06	0.10547	0.00673	0.20421	19.632	0.09246	0.15392	0.01378	0.29406	HLF	50M	untreated
ENSG00000144451	chr2_213310058_213364145_+	7	94	3		0	0	2	94	31.333	0.18261	0.21152	0.08827	0.33477	19.632	0.26284	0.29274	0.13118	0.4543	HLF	50M	untreated
ENSG00000144451	chr2_213310058_213375119_+	13	94	3	22	4	0	0	116	16.571	0.43961	0.44656	0.27799	0.61512	19.632	0.39838	0.40908	0.24952	0.56865	HLF	50M	untreated
ENSG00000144451	chr2_213340162_213364145_+	1		0		0	2	2	0	0	1	0.60327	0.16749	1.03905	19.632	0.04847	0.11934	-0.0091	0.24779	HLF	50M	untreated
ENSG00000138376	chr2_214745066_214769312_-	3	51	1		0	0	3	51	51	0.05556	0.08507	0.01317	0.15697	16.6	0.15306	0.20992	0.04505	0.37478	HLF	50M	untreated
ENSG00000138376	chr2_214745066_214781509_-	4	51	1	3	1	0	3	54	27	0.12903	0.16993	0.04522	0.29465	16.6	0.19417	0.24224	0.07239	0.4121	HLF	50M	untreated
ENSG00000138376	chr2_214745066_214792445_-	1	54	2	3	1	0	3	57	19	0.05	0.12251	-0.0091	0.25412	16.6	0.05682	0.13622	-0.00897	0.28142	HLF	50M	untreated
ENSG00000138376	chr2_214745066_214797117_-	4	54	2	48	4	0	0	102	17	0.19048	0.23834	0.07079	0.40589	16.6	0.19417	0.24224	0.07239	0.4121	HLF	50M	untreated
ENSG00000138376	chr2_214752446_214797117_-	6	3	1	48	4	2	0	51	10.2	0.37037	0.39522	0.18117	0.60926	16.6	0.26549	0.29956	0.12496	0.47416	HLF	50M	untreated
ENSG00000138376	chr2_214767481_214781509_-	18		0	3	1	1	3	3	3	0.85714	0.80191	0.64518	0.95865	16.6	0.52023	0.51821	0.36025	0.67617	HLF	50M	untreated
ENSG00000138376	chr2_214767481_214792445_-	5	3	1	3	1	1	3	6	3	0.625	0.58445	0.30375	0.86514	16.6	0.23148	0.27203	0.09911	0.44495	HLF	50M	untreated
ENSG00000138376	chr2_214767481_214797117_-	9	3	1	48	4	1	0	51	10.2	0.46875	0.47396	0.27008	0.67784	16.6	0.35156	0.37093	0.19644	0.54542	HLF	50M	untreated
ENSG00000138376	chr2_214780559_214792445_-	1	3	1	3	1	3	3	6	3	0.25	0.37248	0.03408	0.71087	16.6	0.05682	0.13622	-0.00897	0.28142	HLF	50M	untreated
ENSG00000138376	chr2_214780559_214797117_-	4	3	1	48	4	3	0	51	10.2	0.28169	0.32817	0.1115	0.54485	16.6	0.19417	0.24224	0.07239	0.4121	HLF	50M	untreated
ENSG00000138363	chr2_215312497_215326978_+	1	444	2		0	0	5	444	222	0.00448	0.01288	-0.0018	0.02755	293	0.0034	0.00981	-0.00138	0.021	HLF	50M	untreated
ENSG00000138363	chr2_215312497_215338907_+	1	444	2		0	0	3	444	222	0.00448	0.01288	-0.0018	0.02755	293	0.0034	0.00981	-0.00138	0.021	HLF	50M	untreated
ENSG00000138363	chr2_215312497_215349249_+	2	444	2	728	2	0	0	1172	293	0.00678	0.01312	0.00022	0.02602	293	0.00678	0.01312	0.00022	0.02602	HLF	50M	untreated
ENSG00000138363	chr2_215325240_215349249_+	1		0	728	2	4	0	728	364	0.00274	0.00792	-0.00113	0.01696	293	0.0034	0.00981	-0.00138	0.021	HLF	50M	untreated
ENSG00000138363	chr2_215325986_215338907_+	1		0		0	4	2	0	0	1	0.60327	0.16749	1.03905	293	0.0034	0.00981	-0.00138	0.021	HLF	50M	untreated
ENSG00000079246	chr2_216113015_216148276_+	1	1169	7		0	0	2	1169	167	0.00595	0.017	-0.00233	0.03632	314.929	0.00317	0.00913	-0.00129	0.01956	HLF	50M	untreated
ENSG00000079246	chr2_216119042_216122253_+	1		0		0	2	2	0	0	1	0.60327	0.16749	1.03905	314.929	0.00317	0.00913	-0.00129	0.01956	HLF	50M	untreated
ENSG00000079246	chr2_216141185_216162048_+	1	1	1		0	3	2	1	1	0.5	0.5	0.09453	0.90547	314.929	0.00317	0.00913	-0.00129	0.01956	HLF	50M	untreated
ENSG00000079246	chr2_216141185_216194986_+	1	1	1	1765	1	3	0	1766	883	0.00113	0.00329	-0.00048	0.00706	314.929	0.00317	0.00913	-0.00129	0.01956	HLF	50M	untreated
ENSG00000079246	chr2_216148082_216162048_+	1	1	1		0	2	2	1	1	0.5	0.5	0.09453	0.90547	314.929	0.00317	0.00913	-0.00129	0.01956	HLF	50M	untreated
ENSG00000079246	chr2_216192638_216194986_+	1		0	1765	1	3	0	1765	1765	0.00057	0.00165	-0.00024	0.00354	314.929	0.00317	0.00913	-0.00129	0.01956	HLF	50M	untreated
ENSG00000144583	chr2_216277671_216283729_-	5	353	4	295	5	0	0	648	72	0.06494	0.08561	0.02462	0.1466	26.538	0.15854	0.19562	0.0649	0.32633	HLF	50M	untreated
ENSG00000138375	chr2_216416256_216451064_+	1	166	1		0	0	2	166	166	0.00599	0.0171	-0.00234	0.03654	69	0.01429	0.03955	-0.0049	0.08401	HLF	50M	untreated
ENSG00000138375	chr2_216435337_216464667_+	1		0	149	1	3	0	149	149	0.00667	0.01899	-0.00258	0.04055	69	0.01429	0.03955	-0.0049	0.08401	HLF	50M	untreated
ENSG00000135913	chr2_218546918_218560883_-	1	124	1	53	4	0	0	177	35.4	0.02747	0.07258	-0.00758	0.15274	32.098	0.03021	0.07907	-0.00795	0.16609	HLF	50M	untreated
ENSG00000144580	chr2_218580560_218592707_+	1	239	5	252	3	0	0	491	61.375	0.01603	0.04411	-0.00535	0.09357	45.273	0.02161	0.05828	-0.00658	0.12315	HLF	50M	untreated
ENSG00000115568	chr2_218656149_218656463_-	2	124	6	71	4	0	0	195	19.5	0.09302	0.15472	0.01392	0.29552	31.393	0.05989	0.1053	0.00671	0.20389	HLF	50M	untreated
ENSG00000163482	chr2_218673624_218692293_+	1	61	2	59	2	0	0	120	30	0.03226	0.08383	-0.00819	0.17585	26.207	0.03676	0.09407	-0.00861	0.19676	HLF	50M	untreated
ENSG00000135912	chr2_218727268_218740584_+	2	108	3	146	4	0	0	254	36.286	0.05224	0.09307	0.00534	0.1808	64.97	0.02986	0.05537	0.0021	0.10864	HLF	50M	untreated
ENSG00000135912	chr2_218737578_218740584_+	2	9	1	146	4	3	0	155	31	0.06061	0.10642	0.00684	0.206	64.97	0.02986	0.05537	0.0021	0.10864	HLF	50M	untreated
ENSG00000115649	chr2_219173349_219176847_-	1	280	1	7	1	0	0	287	143.5	0.00692	0.01969	-0.00267	0.04205	143.5	0.00692	0.01969	-0.00267	0.04205	HLF	50M	untreated
ENSG00000227432	chr2_219501475_219502441_+	1	214	2	237	3	0	0	451	90.2	0.01096	0.03073	-0.00397	0.06543	82.167	0.01202	0.03357	-0.00428	0.07142	HLF	50M	untreated
ENSG00000144591	chr2_219501475_219502441_+	1	214	2	237	3	0	0	451	90.2	0.01096	0.03073	-0.00397	0.06543	87.964	0.01124	0.03147	-0.00405	0.06699	HLF	50M	untreated
ENSG00000116120	chr2_222613810_222624479_-	1	263	4	253	2	0	0	516	86	0.01149	0.03215	-0.00412	0.06843	134.75	0.00737	0.02092	-0.00282	0.04467	HLF	50M	untreated
ENSG00000116120	chr2_222639579_222648795_-	2	418	2	176	2	0	0	594	148.5	0.01329	0.0254	0.00058	0.05023	134.75	0.01463	0.02789	0.00067	0.0551	HLF	50M	untreated
ENSG00000123983	chr2_222887829_222909150_+	1	373	4		0	0	1	373	93.25	0.01061	0.02978	-0.00386	0.06341	149.833	0.00663	0.01888	-0.00257	0.04033	HLF	50M	untreated
ENSG00000123983	chr2_222900673_222909150_+	2	23	2		0	3	1	23	11.5	0.14815	0.22609	0.02921	0.42297	149.833	0.01317	0.02519	0.00057	0.0498	HLF	50M	untreated
ENSG00000123983	chr2_222900673_222934687_+	1	23	2	526	2	3	0	549	137.25	0.00723	0.02056	-0.00277	0.04389	149.833	0.00663	0.01888	-0.00257	0.04033	HLF	50M	untreated
ENSG00000123983	chr2_222928861_222930812_+	1		0		0	5	2	0	0	1	0.60327	0.16749	1.03905	149.833	0.00663	0.01888	-0.00257	0.04033	HLF	50M	untreated
ENSG00000085449	chr2_223881941_223895630_-	1	269	3	168	2	0	0	437	87.4	0.01131	0.03166	-0.00407	0.0674	81.25	0.01216	0.03393	-0.00432	0.07217	HLF	50M	untreated
ENSG00000085449	chr2_223884647_223895630_-	1	3	1	168	2	1	0	171	57	0.01724	0.04723	-0.00564	0.1001	81.25	0.01216	0.03393	-0.00432	0.07217	HLF	50M	untreated
ENSG00000036257	chr2_224495831_224514772_-	1	301	4		0	0	6	301	75.25	0.01311	0.03647	-0.00459	0.07752	114.556	0.00865	0.02446	-0.00325	0.05217	HLF	50M	untreated
ENSG00000036257	chr2_224495831_224557856_-	1	301	4	186	2	0	0	487	81.167	0.01217	0.03396	-0.00432	0.07224	114.556	0.00865	0.02446	-0.00325	0.05217	HLF	50M	untreated
ENSG00000036257	chr2_224535527_224557856_-	3		0	186	2	6	0	186	93	0.03125	0.04929	0.00683	0.09175	114.556	0.02552	0.04053	0.00545	0.07562	HLF	50M	untreated
ENSG00000036257	chr2_224556294_224557856_-	1		0	175	1	5	0	175	175	0.00568	0.01624	-0.00223	0.03471	114.556	0.00865	0.02446	-0.00325	0.05217	HLF	50M	untreated
ENSG00000135905	chr2_224770210_224775115_-	1	126	3	186	1	0	0	312	78	0.01266	0.03526	-0.00446	0.07497	69.537	0.01418	0.03927	-0.00487	0.08341	HLF	50M	untreated
ENSG00000144468	chr2_226838072_226914351_+	2	79	10	87	2	0	0	166	13.833	0.12632	0.19928	0.02277	0.37579	10.294	0.16268	0.24299	0.03372	0.45226	HLF	50M	untreated
ENSG00000144468	chr2_226864603_226867318_+	1	27	4		0	2	3	27	6.75	0.12903	0.25198	0.00204	0.50191	10.294	0.08854	0.19298	-0.00584	0.39179	HLF	50M	untreated
ENSG00000144468	chr2_226864603_226914351_+	4	27	4	87	2	2	0	114	19	0.17391	0.22058	0.06372	0.37745	10.294	0.27984	0.32647	0.11065	0.54229	HLF	50M	untreated
ENSG00000144468	chr2_226864629_226914351_+	1	0	0	87	2	0	0	87	43.5	0.02247	0.06042	-0.00675	0.12759	10.294	0.08854	0.19298	-0.00584	0.39179	HLF	50M	untreated
ENSG00000144468	chr2_226906792_226914351_+	1		0	87	2	3	0	87	43.5	0.02247	0.06042	-0.00675	0.12759	10.294	0.08854	0.19298	-0.00584	0.39179	HLF	50M	untreated
ENSG00000173744	chr2_227491546_227524915_+	2	168	3	311	3	0	0	479	79.833	0.02444	0.04576	0.00151	0.09001	81.533	0.02394	0.04487	0.00146	0.08828	HLF	50M	untreated
ENSG00000173744	chr2_227531090_227536993_+	3	318	2	284	2	0	0	602	150.5	0.01954	0.03127	0.00408	0.05847	81.533	0.03549	0.05568	0.00787	0.10349	HLF	50M	untreated
ENSG00000153823	chr2_229155817_229262893_-	1	56	1	62	8	0	0	118	13.111	0.07087	0.16269	-0.00804	0.33343	8.929	0.10072	0.2121	-0.00381	0.42802	HLF	50M	untreated
ENSG00000187957	chr2_229546946_229591888_-	1	84	3	38	1	0	0	122	30.5	0.03175	0.08264	-0.00814	0.17342	24.077	0.03988	0.101	-0.00883	0.21083	HLF	50M	untreated
ENSG00000153827	chr2_229774096_229788940_-	2	460	4	360	2	0	0	820	136.667	0.01442	0.02751	0.00066	0.05437	146.446	0.01347	0.02575	0.00059	0.0509	HLF	50M	untreated
ENSG00000153827	chr2_229802251_229807864_-	2	400	2	1	1	0	1	401	133.667	0.01474	0.0281	0.00068	0.05553	146.446	0.01347	0.02575	0.00059	0.0509	HLF	50M	untreated
ENSG00000153827	chr2_229802251_229818512_-	1	400	3	430	4	0	0	830	118.571	0.00836	0.02367	-0.00315	0.05049	146.446	0.00678	0.01931	-0.00262	0.04123	HLF	50M	untreated
ENSG00000153827	chr2_229811135_229815194_-	1		1		0	2	1	0	0	1	0.60327	0.16749	1.03905	146.446	0.00678	0.01931	-0.00262	0.04123	HLF	50M	untreated
ENSG00000153827	chr2_229836847_229840927_-	1	405	6		0	0	4	405	67.5	0.0146	0.04038	-0.00498	0.08573	146.446	0.00678	0.01931	-0.00262	0.04123	HLF	50M	untreated
ENSG00000153827	chr2_229836847_229860531_-	2	405	6		0	0	5	405	67.5	0.02878	0.05346	0.00198	0.10494	146.446	0.01347	0.02575	0.00059	0.0509	HLF	50M	untreated
ENSG00000153827	chr2_229836847_229880128_-	3	405	6	441	10	0	0	846	52.875	0.05369	0.0824	0.01266	0.15215	146.446	0.02007	0.0321	0.0042	0.06001	HLF	50M	untreated
ENSG00000153827	chr2_229858771_229860531_-	1		0		0	2	4	0	0	1	0.60327	0.16749	1.03905	146.446	0.00678	0.01931	-0.00262	0.04123	HLF	50M	untreated
ENSG00000153827	chr2_229858771_229880128_-	9		0	441	10	3	0	441	44.1	0.16949	0.19179	0.08953	0.29405	146.446	0.0579	0.06856	0.02932	0.1078	HLF	50M	untreated
ENSG00000067066	chr2_230442936_230450255_+	8	176	7	331	8	0	0	507	33.8	0.19139	0.21736	0.0977	0.33702	36.662	0.17912	0.20454	0.09102	0.31806	HLF	50M	untreated
ENSG00000135932	chr2_230759958_230793331_+	2	154	4		0	0	1	154	38.5	0.04938	0.08842	0.00486	0.17199	47.545	0.04037	0.07344	0.00347	0.14342	HLF	50M	untreated
ENSG00000135932	chr2_230759958_230814114_+	1	154	4	173	2	0	0	327	54.5	0.01802	0.04922	-0.00582	0.10426	47.545	0.0206	0.05575	-0.00638	0.11789	HLF	50M	untreated
ENSG00000173692	chr2_231075510_231087181_+	2	620	1	691	2	0	0	1311	437	0.00456	0.00885	0.00013	0.01758	250.806	0.00791	0.01528	0.00027	0.03028	HLF	50M	untreated
ENSG00000173692	chr2_231163634_231170721_+	1	647	2	704	2	0	0	1351	337.75	0.00295	0.00853	-0.00121	0.01826	250.806	0.00397	0.01143	-0.0016	0.02445	HLF	50M	untreated
ENSG00000144535	chr2_232014834_232015671_+	1	74	5	3	1	0	3	77	12.833	0.07229	0.16525	-0.0079	0.3384	31.114	0.03114	0.08123	-0.00806	0.17053	HLF	50M	untreated
ENSG00000144535	chr2_232014834_232030080_+	3	74	5	3	1	0	3	77	12.833	0.18947	0.25011	0.05874	0.44147	31.114	0.08794	0.12965	0.02278	0.23651	HLF	50M	untreated
ENSG00000144535	chr2_232014834_232087721_+	1	74	5	168	5	0	0	242	24.2	0.03968	0.10057	-0.00881	0.20996	31.114	0.03114	0.08123	-0.00806	0.17053	HLF	50M	untreated
ENSG00000144535	chr2_232130618_232210405_+	1	165	5	91	1	0	0	256	42.667	0.0229	0.06148	-0.00683	0.12979	31.114	0.03114	0.08123	-0.00806	0.17053	HLF	50M	untreated
ENSG00000227033	chr2_232014834_232015671_+	1	3	3	0	0	0	0	3	1	0.5	0.5	0.09453	0.90547	1	0.5	0.5	0.09453	0.90547	HLF	50M	untreated
ENSG00000135930	chr2_232556415_232567214_+	1	365	2	266	6	0	0	631	78.875	0.01252	0.03489	-0.00442	0.0742	50.538	0.0194	0.05274	-0.00613	0.11161	HLF	50M	untreated
ENSG00000204120	chr2_232734416_232761436_+	1	140	10		0	0	5	140	14	0.06667	0.15502	-0.0084	0.31844	18.708	0.05074	0.12403	-0.0091	0.25716	HLF	50M	untreated
ENSG00000204120	chr2_232734416_232819985_+	1	140	10		0	0	4	140	14	0.06667	0.15502	-0.0084	0.31844	18.708	0.05074	0.12403	-0.0091	0.25716	HLF	50M	untreated
ENSG00000204120	chr2_232735154_232761436_+	1	92	6		0	1	5	92	15.333	0.06122	0.14477	-0.00877	0.29832	18.708	0.05074	0.12403	-0.0091	0.25716	HLF	50M	untreated
ENSG00000204120	chr2_232747614_232761436_+	2		0		0	1	5	0	0	1	0.67119	0.29022	1.05215	18.708	0.09658	0.15971	0.01479	0.30462	HLF	50M	untreated
ENSG00000204120	chr2_232747614_232776477_+	1		0		0	1	5	0	0	1	0.60327	0.16749	1.03905	18.708	0.05074	0.12403	-0.0091	0.25716	HLF	50M	untreated
ENSG00000204120	chr2_232787149_232796221_+	6		0	0	0	4	0	0	0	1	0.80483	0.55721	1.05245	18.708	0.24284	0.27744	0.1132	0.44168	HLF	50M	untreated
ENSG00000204120	chr2_232787149_232850409_+	1		0	143	2	5	0	143	71.5	0.01379	0.03826	-0.00477	0.08129	18.708	0.05074	0.12403	-0.0091	0.25716	HLF	50M	untreated
ENSG00000204120	chr2_232832856_232839971_+	1		0		0	4	2	0	0	1	0.60327	0.16749	1.03905	18.708	0.05074	0.12403	-0.0091	0.25716	HLF	50M	untreated
ENSG00000204120	chr2_232839848_232850409_+	1		0	143	2	3	0	143	71.5	0.01379	0.03826	-0.00477	0.08129	18.708	0.05074	0.12403	-0.0091	0.25716	HLF	50M	untreated
ENSG00000204120	chr2_232844045_232850409_+	1		0	143	2	2	0	143	71.5	0.01379	0.03826	-0.00477	0.08129	18.708	0.05074	0.12403	-0.0091	0.25716	HLF	50M	untreated
ENSG00000085978	chr2_233256101_233265143_+	1	109	2	4	1	0	2	113	37.667	0.02586	0.06871	-0.00733	0.14476	61.308	0.01605	0.04415	-0.00535	0.09366	HLF	50M	untreated
ENSG00000085978	chr2_233263129_233273052_+	1	4	1		0	1	2	4	4	0.2	0.33035	0.02032	0.64038	61.308	0.01605	0.04415	-0.00535	0.09366	HLF	50M	untreated
ENSG00000085978	chr2_233263129_233277673_+	1	4	1	64	1	1	0	68	34	0.02857	0.0752	-0.00774	0.15813	61.308	0.01605	0.04415	-0.00535	0.09366	HLF	50M	untreated
ENSG00000077044	chr2_233388256_233390483_+	4	66	7	156	4	0	0	222	20.182	0.16541	0.21128	0.06014	0.36242	62.694	0.05998	0.08394	0.01923	0.14865	HLF	50M	untreated
ENSG00000077044	chr2_233434379_233437479_+	1	234	6	280	5	0	0	514	46.727	0.02095	0.05664	-0.00645	0.11973	62.694	0.0157	0.04325	-0.00527	0.09176	HLF	50M	untreated
ENSG00000077044	chr2_233449981_233452060_+	3	352	3		0	0	5	352	117.333	0.02493	0.03963	0.00531	0.07394	62.694	0.04567	0.07077	0.01049	0.13104	HLF	50M	untreated
ENSG00000077044	chr2_233449981_233456995_+	1	352	3	266	2	0	0	618	123.6	0.00803	0.02274	-0.00304	0.04852	62.694	0.0157	0.04325	-0.00527	0.09176	HLF	50M	untreated
ENSG00000130147	chr2_235034870_235043247_+	1	214	4	522	2	0	0	736	122.667	0.00809	0.02291	-0.00306	0.04887	56.222	0.01748	0.04783	-0.0057	0.10136	HLF	50M	untreated
ENSG00000157985	chr2_235717556_235750488_+	1	123	2		0	0	3	123	61.5	0.016	0.04403	-0.00534	0.09339	38.171	0.02553	0.06791	-0.00728	0.14309	HLF	50M	untreated
ENSG00000157985	chr2_235740962_235750488_+	4	2	1		0	1	3	2	2	0.66667	0.60161	0.29574	0.90748	38.171	0.09485	0.12868	0.03193	0.22543	HLF	50M	untreated
ENSG00000157985	chr2_235740962_235807331_+	1	2	1	248	1	1	0	250	125	0.00794	0.0225	-0.00301	0.048	38.171	0.02553	0.06791	-0.00728	0.14309	HLF	50M	untreated
ENSG00000157985	chr2_235750353_235807331_+	1		0	248	1	3	0	248	248	0.00402	0.01155	-0.00162	0.02472	38.171	0.02553	0.06791	-0.00728	0.14309	HLF	50M	untreated
ENSG00000157985	chr2_235797758_235807331_+	3		0	248	1	4	0	248	248	0.01195	0.01931	0.00241	0.0362	38.171	0.07287	0.10932	0.01816	0.20048	HLF	50M	untreated
ENSG00000157985	chr2_235883344_235968623_+	1	249	2	162	3	0	0	411	82.2	0.01202	0.03356	-0.00428	0.07139	38.171	0.02553	0.06791	-0.00728	0.14309	HLF	50M	untreated
ENSG00000157985	chr2_236120191_236124199_+	1	249	2	0	0	0	0	249	124.5	0.00797	0.02258	-0.00302	0.04819	38.171	0.02553	0.06791	-0.00728	0.14309	HLF	50M	untreated
ENSG00000177483	chr2_237821070_237824419_+	2	0	0	2	2	0	0	2	1	0.66667	0.57308	0.20244	0.94373	2.75	0.42105	0.45635	0.12329	0.78942	HLF	50M	untreated
ENSG00000132323	chr2_238170942_238194870_-	1	137	1	99	1	0	0	236	118	0.0084	0.02378	-0.00317	0.05072	118	0.0084	0.02378	-0.00317	0.05072	HLF	50M	untreated
ENSG00000132323	chr2_238173533_238185287_-	1		0		0	1	1	0	0	1	0.60327	0.16749	1.03905	118	0.0084	0.02378	-0.00317	0.05072	HLF	50M	untreated
ENSG00000132323	chr2_238182064_238185287_-	1		0		0	2	1	0	0	1	0.60327	0.16749	1.03905	118	0.0084	0.02378	-0.00317	0.05072	HLF	50M	untreated
ENSG00000132323	chr2_238185180_238194870_-	2		0	99	1	2	0	99	99	0.0198	0.0374	0.00108	0.07372	118	0.01667	0.03166	0.00082	0.0625	HLF	50M	untreated
ENSG00000132326	chr2_238275742_238277955_-	1	6	1	5	2	0	0	11	3.667	0.21429	0.34329	0.02424	0.66234	8.417	0.10619	0.22029	-0.00279	0.44338	HLF	50M	untreated
ENSG00000204104	chr2_238332823_238356080_+	1	98	3	93	1	0	0	191	47.75	0.02051	0.05554	-0.00636	0.11744	40.846	0.0239	0.06393	-0.00701	0.13487	HLF	50M	untreated
ENSG00000068024	chr2_239139683_239163923_-	1	40	1		0	0	1	40	40	0.02439	0.06514	-0.00709	0.13736	13.344	0.06972	0.16061	-0.00815	0.32937	HLF	50M	untreated
ENSG00000068024	chr2_239139683_239352918_-	1	40	1	21	6	0	0	61	8.714	0.10294	0.21546	-0.00341	0.43433	13.344	0.06972	0.16061	-0.00815	0.32937	HLF	50M	untreated
ENSG00000068024	chr2_239156651_239236664_-	1		0		0	2	3	0	0	1	0.60327	0.16749	1.03905	13.344	0.06972	0.16061	-0.00815	0.32937	HLF	50M	untreated
ENSG00000130414	chr2_239990073_240007370_-	2	288	8		0	0	3	288	36	0.05263	0.09371	0.0054	0.18201	35	0.05405	0.096	0.00565	0.18635	HLF	50M	untreated
ENSG00000130414	chr2_239990073_240014860_-	3	288	8		0	0	3	288	36	0.07692	0.11486	0.01938	0.21034	35	0.07895	0.11761	0.01999	0.21522	HLF	50M	untreated
ENSG00000130414	chr2_239990073_240022340_-	2	288	8	303	5	0	0	591	45.462	0.04214	0.07642	0.00372	0.14912	35	0.05405	0.096	0.00565	0.18635	HLF	50M	untreated
ENSG00000130414	chr2_240005209_240011696_-	1		0		0	6	5	0	0	1	0.60327	0.16749	1.03905	35	0.02778	0.07331	-0.00762	0.15425	HLF	50M	untreated
ENSG00000130414	chr2_240005209_240022340_-	2		0	303	5	6	0	303	60.6	0.03195	0.05901	0.00235	0.11567	35	0.05405	0.096	0.00565	0.18635	HLF	50M	untreated
ENSG00000144504	chr2_240552913_240555055_-	1	42	4	26	5	0	0	68	7.556	0.11688	0.2356	-0.00063	0.47184	8.667	0.10344	0.21622	-0.00331	0.43575	HLF	50M	untreated
ENSG00000162804	chr2_241089187_241094432_-	1	5	2	0	0	0	0	5	2.5	0.28571	0.39784	0.04379	0.7519	2.5	0.28571	0.39784	0.04379	0.7519	HLF	50M	untreated
ENSG00000122085	chr2_241089187_241094432_-	1	5	2	15	8	0	0	20	2	0.33333	0.42692	0.05627	0.79756	11.5	0.08	0.17873	-0.00703	0.36449	HLF	50M	untreated
ENSG00000115685	chr2_241153475_241169867_+	1	72	5	248	1	0	0	320	53.333	0.0184	0.05021	-0.00591	0.10632	53.333	0.01841	0.05021	-0.00591	0.10632	HLF	50M	untreated
ENSG00000115677	chr2_241246751_241249980_-	1	2432	2	2168	4	0	0	4600	766.667	0.0013	0.00379	-0.00055	0.00812	492.714	0.00203	0.00587	-0.00084	0.01258	HLF	50M	untreated
ENSG00000115677	chr2_241255050_241268541_-	1	2109	3	1173	16	0	0	3282	172.737	0.00576	0.01645	-0.00226	0.03516	492.714	0.00203	0.00587	-0.00084	0.01258	HLF	50M	untreated
ENSG00000168385	chr2_241325992_241336098_+	1	955	10		0	0	2	955	95.5	0.01036	0.02911	-0.00379	0.062	107.132	0.00925	0.02608	-0.00344	0.05561	HLF	50M	untreated
ENSG00000168385	chr2_241325992_241343093_+	1	956	11		0	0	1	956	86.909	0.01138	0.03183	-0.00409	0.06776	107.132	0.00925	0.02608	-0.00344	0.05561	HLF	50M	untreated
ENSG00000168385	chr2_241342991_241348191_+	2	1	1	1219	3	3	0	1220	305	0.00651	0.01261	0.00021	0.02502	107.132	0.01833	0.03471	0.00095	0.06846	HLF	50M	untreated
ENSG00000006607	chr2_241373083_241418109_+	1	65	2		0	0	1	65	32.5	0.02985	0.07822	-0.00791	0.16434	18.417	0.0515	0.12558	-0.00909	0.26025	HLF	50M	untreated
ENSG00000006607	chr2_241403827_241404841_+	1	2	1		0	3	5	2	2	0.33333	0.42692	0.05627	0.79756	18.417	0.0515	0.12558	-0.00909	0.26025	HLF	50M	untreated
ENSG00000006607	chr2_241403827_241413421_+	1	2	1		0	3	2	2	2	0.33333	0.42692	0.05627	0.79756	18.417	0.0515	0.12558	-0.00909	0.26025	HLF	50M	untreated
ENSG00000006607	chr2_241403827_241418109_+	2	2	1		0	3	1	2	2	0.5	0.5	0.15004	0.84996	18.417	0.09796	0.16163	0.01514	0.30811	HLF	50M	untreated
ENSG00000006607	chr2_241407536_241418109_+	1		0		0	3	1	0	0	1	0.60327	0.16749	1.03905	18.417	0.0515	0.12558	-0.00909	0.26025	HLF	50M	untreated
ENSG00000006607	chr2_241411032_241431774_+	1		0	71	3	4	0	71	23.667	0.04054	0.10245	-0.00886	0.21377	18.417	0.0515	0.12558	-0.00909	0.26025	HLF	50M	untreated
ENSG00000006607	chr2_241456746_241468377_+	1	14	2	9	1	0	0	23	7.667	0.11538	0.23351	-0.00095	0.46797	18.417	0.0515	0.12558	-0.00909	0.26025	HLF	50M	untreated
ENSG00000176946	chr2_241601895_241606473_-	2	302	3	4	2	0	3	306	61.2	0.03165	0.05848	0.00231	0.11465	39.917	0.04771	0.08568	0.00458	0.16678	HLF	50M	untreated
ENSG00000176946	chr2_241602969_241634079_-	1	3	3	171	5	1	0	174	21.75	0.04396	0.10984	-0.00901	0.22869	39.917	0.02444	0.06526	-0.0071	0.13761	HLF	50M	untreated
ENSG00000176946	chr2_241632916_241634079_-	3	1	1	167	3	3	0	168	42	0.06667	0.10075	0.01633	0.18517	39.917	0.0699	0.10524	0.01728	0.19319	HLF	50M	untreated
ENSG00000168397	chr2_241654545_241655343_+	1	206	3		0	0	8	206	68.667	0.01435	0.03973	-0.00492	0.08439	36.31	0.0268	0.07098	-0.00748	0.14943	HLF	50M	untreated
ENSG00000168397	chr2_241654545_241668685_+	1	208	5	103	3	0	0	311	38.875	0.02508	0.06681	-0.00721	0.14083	36.31	0.0268	0.07098	-0.00748	0.14943	HLF	50M	untreated
ENSG00000168395	chr2_241704652_241712071_+	4	75	3	97	5	0	0	172	21.5	0.15686	0.20179	0.05657	0.34701	15.1	0.20942	0.25808	0.07902	0.43714	HLF	50M	untreated
ENSG00000072756	chr3_3137259_3144710_+	1	36	1	42	3	0	0	78	19.5	0.04878	0.11999	-0.0091	0.24908	11.5	0.08	0.17873	-0.00703	0.36449	HLF	50M	untreated
ENSG00000144455	chr3_4410864_4453049_-	1	74	1	82	1	0	0	156	78	0.01266	0.03526	-0.00446	0.07497	11.913	0.07744	0.17433	-0.00734	0.356	HLF	50M	untreated
ENSG00000134108	chr3_5170502_5174414_+	1	184	3	108	2	0	0	292	58.4	0.01684	0.04618	-0.00554	0.09791	42	0.02326	0.06235	-0.00689	0.1316	HLF	50M	untreated
ENSG00000233912	chr3_5170502_5174414_+	1	0	0	108	2	0	0	108	54	0.01818	0.04964	-0.00586	0.10514	27.5	0.03509	0.09031	-0.00847	0.1891	HLF	50M	untreated
ENSG00000070950	chr3_8890388_8913720_-	1	73	1	41	1	0	0	114	57	0.01724	0.04723	-0.00564	0.1001	35	0.02778	0.07331	-0.00762	0.15425	HLF	50M	untreated
ENSG00000070950	chr3_8935870_8941804_-	1	41	1		0	0	3	41	41	0.02381	0.06372	-0.00699	0.13442	35	0.02778	0.07331	-0.00762	0.15425	HLF	50M	untreated
ENSG00000070950	chr3_8935870_8948570_-	2	41	1	58	2	0	0	99	33	0.05714	0.10094	0.0062	0.19568	35	0.05405	0.096	0.00565	0.18635	HLF	50M	untreated
ENSG00000168137	chr3_9424466_9475156_+	1	136	2	186	3	0	0	322	64.4	0.01529	0.04218	-0.00516	0.08953	25.5	0.03774	0.09626	-0.00869	0.20122	HLF	50M	untreated
ENSG00000168137	chr3_9445047_9445740_+	1		0		0	4	2	0	0	1	0.60327	0.16749	1.03905	25.5	0.03774	0.09626	-0.00869	0.20122	HLF	50M	untreated
ENSG00000114026	chr3_9750944_9754885_+	1	109	2	118	6	0	0	227	28.375	0.03404	0.08793	-0.00838	0.18424	45.897	0.02132	0.05757	-0.00652	0.12166	HLF	50M	untreated
ENSG00000144554	chr3_10039278_10081464_+	1	62	2	55	5	0	0	117	16.714	0.05645	0.1355	-0.00899	0.27998	30.719	0.03153	0.08214	-0.00811	0.17238	HLF	50M	untreated
ENSG00000157014	chr3_10270130_10271015_+	1	109	1	83	4	0	0	192	38.4	0.02538	0.06755	-0.00726	0.14235	50.25	0.01951	0.05302	-0.00615	0.11219	HLF	50M	untreated
ENSG00000272410	chr3_10270130_10271015_+	1	109	1	83	4	0	0	192	38.4	0.02538	0.06755	-0.00726	0.14235	45.562	0.02148	0.05795	-0.00656	0.12245	HLF	50M	untreated
ENSG00000197548	chr3_11358417_11364734_+	1	76	3		0	0	2	76	25.333	0.03797	0.0968	-0.0087	0.2023	21.488	0.04447	0.11093	-0.00903	0.23089	HLF	50M	untreated
ENSG00000197548	chr3_11358417_11380052_+	6	76	3		0	0	2	76	25.333	0.19149	0.22518	0.08714	0.36322	21.488	0.21828	0.25282	0.10063	0.40502	HLF	50M	untreated
ENSG00000197548	chr3_11358417_11426926_+	9	76	3	62	4	0	0	138	19.714	0.31343	0.33545	0.17326	0.49764	21.488	0.2952	0.31812	0.16232	0.47392	HLF	50M	untreated
ENSG00000144560	chr3_11601832_11703047_-	1	174	2	43	4	0	0	217	36.167	0.02691	0.07122	-0.0075	0.14995	24.045	0.03993	0.10111	-0.00883	0.21105	HLF	50M	untreated
ENSG00000144559	chr3_11809516_11810897_-	1	16	2		0	0	5	16	8	0.11111	0.22745	-0.00182	0.45672	2.846	0.26001	0.37994	0.03683	0.72305	HLF	50M	untreated
ENSG00000144559	chr3_11809516_11829864_-	1	16	2	7	2	0	0	23	5.75	0.14815	0.27577	0.00662	0.54491	2.846	0.26001	0.37994	0.03683	0.72305	HLF	50M	untreated
ENSG00000132170	chr3_12379703_12381491_+	1	198	5		0	0	2	198	39.6	0.02463	0.06572	-0.00713	0.13858	30.111	0.03214	0.08356	-0.00818	0.17531	HLF	50M	untreated
ENSG00000132170	chr3_12379703_12392752_+	2	198	5	304	4	0	0	502	55.778	0.03462	0.06363	0.00268	0.12458	30.111	0.06228	0.10905	0.00716	0.21095	HLF	50M	untreated
ENSG00000154743	chr3_12516610_12531659_+	1	40	8	61	2	0	0	101	10.1	0.09009	0.19548	-0.0056	0.39657	12.25	0.07547	0.17089	-0.00756	0.34935	HLF	50M	untreated
ENSG00000225526	chr3_12516610_12531659_+	1	0	0	61	2	0	0	61	30.5	0.03175	0.08264	-0.00814	0.17342	18.5	0.05128	0.12513	-0.0091	0.25936	HLF	50M	untreated
ENSG00000088726	chr3_12742453_12743989_-	1	228	3	203	4	0	0	431	61.571	0.01598	0.04398	-0.00534	0.0933	77.357	0.01276	0.03553	-0.00449	0.07555	HLF	50M	untreated
ENSG00000144711	chr3_12935447_12941865_-	1	33	1	18	1	0	0	51	25.5	0.03774	0.09626	-0.00869	0.20122	28.933	0.03341	0.08648	-0.00831	0.18127	HLF	50M	untreated
ENSG00000131389	chr3_14443623_14447816_+	2	304	5	244	2	0	0	548	78.286	0.02491	0.04661	0.00156	0.09165	66.333	0.02927	0.05432	0.00203	0.10662	HLF	50M	untreated
ENSG00000177463	chr3_15016151_15034809_+	1	82	2	57	1	0	0	139	46.333	0.02113	0.05707	-0.00649	0.12064	14.711	0.06365	0.14938	-0.00862	0.30739	HLF	50M	untreated
ENSG00000131375	chr3_15232518_15240853_+	1	73	2	74	3	0	0	147	29.4	0.03289	0.0853	-0.00826	0.17886	42.793	0.02283	0.06132	-0.00681	0.12945	HLF	50M	untreated
ENSG00000131373	chr3_15563357_15573242_-	1	73	2		0	0	2	73	36.5	0.02667	0.07065	-0.00746	0.14876	59	0.01667	0.04575	-0.0055	0.09701	HLF	50M	untreated
ENSG00000131373	chr3_15571667_15589612_-	1		0	89	2	2	0	89	44.5	0.02198	0.0592	-0.00665	0.12504	59	0.01667	0.04575	-0.0055	0.09701	HLF	50M	untreated
ENSG00000206560	chr3_15685225_15686309_-	1	133	1	124	1	0	0	257	128.5	0.00772	0.0219	-0.00294	0.04675	50.783	0.01931	0.05251	-0.00611	0.11113	HLF	50M	untreated
ENSG00000206560	chr3_15720914_15724524_-	1	119	3	109	5	0	0	228	28.5	0.0339	0.0876	-0.00836	0.18357	50.783	0.01931	0.05251	-0.00611	0.11113	HLF	50M	untreated
ENSG00000206560	chr3_15735409_15737233_-	1	109	4	88	3	0	0	197	28.143	0.03431	0.08855	-0.0084	0.1855	50.783	0.01931	0.05251	-0.00611	0.11113	HLF	50M	untreated
ENSG00000206560	chr3_15795222_15814309_-	3	105	6	35	4	0	0	140	14	0.17647	0.2361	0.05377	0.41844	50.783	0.05578	0.08539	0.01324	0.15755	HLF	50M	untreated
ENSG00000154814	chr3_16286341_16303592_+	1	34	4	8	4	0	0	42	5.25	0.16	0.28943	0.00963	0.56923	12.28	0.0753	0.17059	-0.00758	0.34877	HLF	50M	untreated
ENSG00000154814	chr3_16294855_16303592_+	4	2	2	8	4	2	0	10	1.667	0.70588	0.6227	0.3146	0.9308	12.28	0.2457	0.29425	0.09513	0.49337	HLF	50M	untreated
ENSG00000154822	chr3_17009673_17014911_+	2	11	1		0	0	1	11	11	0.15385	0.2328	0.03096	0.43465	5	0.28571	0.36164	0.07563	0.64765	HLF	50M	untreated
ENSG00000154822	chr3_17009673_17068065_+	1	11	1	14	1	0	0	25	12.5	0.07407	0.16843	-0.00772	0.34457	5	0.16667	0.29678	0.01136	0.5822	HLF	50M	untreated
ENSG00000131374	chr3_17307991_17374679_-	1	113	2		0	0	1	113	56.5	0.01739	0.04762	-0.00568	0.10091	17.36	0.05447	0.13156	-0.00904	0.27216	HLF	50M	untreated
ENSG00000131374	chr3_17372074_17376613_-	1		0		0	3	1	0	0	1	0.60327	0.16749	1.03905	17.36	0.05447	0.13156	-0.00904	0.27216	HLF	50M	untreated
ENSG00000131374	chr3_17372074_17384015_-	1		0		0	3	1	0	0	1	0.60327	0.16749	1.03905	17.36	0.05447	0.13156	-0.00904	0.27216	HLF	50M	untreated
ENSG00000131374	chr3_17372074_17428519_-	1		0	88	3	3	0	88	29.333	0.03297	0.08547	-0.00827	0.1792	17.36	0.05447	0.13156	-0.00904	0.27216	HLF	50M	untreated
ENSG00000131374	chr3_17508473_17586557_-	2	89	4	102	14	0	0	191	10.611	0.15859	0.23831	0.03244	0.44418	17.36	0.10331	0.16899	0.0165	0.32147	HLF	50M	untreated
ENSG00000131374	chr3_18378169_18420991_-	1	24	2	12	2	0	0	36	9	0.1	0.21102	-0.00394	0.42597	17.36	0.05447	0.13156	-0.00904	0.27216	HLF	50M	untreated
ENSG00000182568	chr3_18378169_18420991_-	1	24	2	12	2	0	0	36	9	0.1	0.21102	-0.00394	0.42597	9.875	0.09195	0.19847	-0.00531	0.40225	HLF	50M	untreated
ENSG00000144566	chr3_19970547_19976169_+	2	142	6	1	1	0	1	143	20.429	0.08917	0.14925	0.01298	0.28551	29.857	0.06278	0.10983	0.00726	0.2124	HLF	50M	untreated
ENSG00000144566	chr3_19970547_19978403_+	1	142	6	147	3	0	0	289	32.111	0.0302	0.07904	-0.00795	0.16603	29.857	0.03241	0.08418	-0.00821	0.17656	HLF	50M	untreated
ENSG00000174738	chr3_23954536_23956125_+	1	29	1		0	0	2	29	29	0.03333	0.08631	-0.00831	0.18092	30	0.03226	0.08383	-0.00819	0.17585	HLF	50M	untreated
ENSG00000174738	chr3_23954536_23965162_+	1	29	1	5	1	0	3	34	17	0.05556	0.13373	-0.00901	0.27647	30	0.03226	0.08383	-0.00819	0.17585	HLF	50M	untreated
ENSG00000174738	chr3_23954536_23968023_+	1	29	1	89	2	0	0	118	39.333	0.02479	0.06612	-0.00716	0.1394	30	0.03226	0.08383	-0.00819	0.17585	HLF	50M	untreated
ENSG00000077097	chr3_25607170_25628952_-	1	203	2	167	2	0	0	370	92.5	0.0107	0.03001	-0.00389	0.0639	142.759	0.00696	0.01979	-0.00268	0.04226	HLF	50M	untreated
ENSG00000163491	chr3_27201509_27256371_-	1	4	1	7	2	0	0	11	3.667	0.21429	0.34329	0.02424	0.66234	6.146	0.13994	0.26583	0.00461	0.52705	HLF	50M	untreated
ENSG00000033867	chr3_27379248_27403384_-	1	291	3		0	0	3	291	97	0.0102	0.02868	-0.00374	0.0611	28.158	0.0343	0.08851	-0.0084	0.18542	HLF	50M	untreated
ENSG00000033867	chr3_27379248_27404963_-	1	292	4		0	0	4	292	73	0.01351	0.03752	-0.00469	0.07974	28.158	0.0343	0.08851	-0.0084	0.18542	HLF	50M	untreated
ENSG00000033867	chr3_27379248_27424152_-	1	292	4		0	0	1	292	73	0.01351	0.03752	-0.00469	0.07974	28.158	0.0343	0.08851	-0.0084	0.18542	HLF	50M	untreated
ENSG00000033867	chr3_27383152_27424152_-	2	11	2		0	2	1	11	5.5	0.26667	0.3457	0.06891	0.6225	28.158	0.06632	0.11532	0.00795	0.22268	HLF	50M	untreated
ENSG00000033867	chr3_27383152_27452498_-	5	11	2	219	6	2	0	230	28.75	0.14815	0.1841	0.06021	0.308	28.158	0.15079	0.18705	0.0614	0.3127	HLF	50M	untreated
ENSG00000033867	chr3_27411641_27424152_-	4		0		0	3	1	0	0	1	0.75505	0.45404	1.05606	28.158	0.12439	0.16447	0.04337	0.28556	HLF	50M	untreated
ENSG00000033867	chr3_27411641_27452498_-	9		0	219	6	3	0	219	36.5	0.1978	0.22133	0.10549	0.33717	28.158	0.24221	0.26636	0.13105	0.40168	HLF	50M	untreated
ENSG00000033867	chr3_27418485_27452498_-	3		0	219	6	2	0	219	36.5	0.07595	0.11354	0.01909	0.20798	28.158	0.09628	0.1406	0.02543	0.25576	HLF	50M	untreated
ENSG00000033867	chr3_27433915_27452498_-	2		0	219	6	3	0	219	36.5	0.05195	0.0926	0.00529	0.17991	28.158	0.06632	0.11532	0.00795	0.22268	HLF	50M	untreated
ENSG00000033867	chr3_27437387_27448797_-	1		0		0	3	1	0	0	1	0.60327	0.16749	1.03905	28.158	0.0343	0.08851	-0.0084	0.18542	HLF	50M	untreated
ENSG00000033867	chr3_27437387_27452498_-	1		0	219	6	3	0	219	36.5	0.02667	0.07065	-0.00746	0.14876	28.158	0.0343	0.08851	-0.0084	0.18542	HLF	50M	untreated
ENSG00000033867	chr3_27448650_27452498_-	1		0	219	6	4	0	219	36.5	0.02667	0.07065	-0.00746	0.14876	28.158	0.0343	0.08851	-0.0084	0.18542	HLF	50M	untreated
ENSG00000163513	chr3_30623198_30650460_+	1	68	3	76	4	0	0	144	20.571	0.04636	0.11493	-0.00907	0.23894	28.235	0.03421	0.0883	-0.00839	0.185	HLF	50M	untreated
ENSG00000163527	chr3_31576395_31580096_+	1	110	1	169	2	0	0	279	93	0.01064	0.02985	-0.00387	0.06357	127.833	0.00776	0.02201	-0.00295	0.04698	HLF	50M	untreated
ENSG00000163527	chr3_31623673_31633147_+	1	421	1	359	2	0	0	780	260	0.00383	0.01103	-0.00155	0.02361	127.833	0.00776	0.02201	-0.00295	0.04698	HLF	50M	untreated
ENSG00000144645	chr3_31830039_31879830_-	2	76	4	26	2	0	0	102	17	0.10526	0.17165	0.01701	0.32629	15.69	0.11306	0.1821	0.01908	0.34511	HLF	50M	untreated
ENSG00000144645	chr3_31876432_31879830_-	2	7	1	26	2	2	0	33	11	0.15385	0.2328	0.03096	0.43465	15.69	0.11306	0.1821	0.01908	0.34511	HLF	50M	untreated
ENSG00000182973	chr3_32703867_32720231_+	1	86	3	50	3	0	0	136	22.667	0.04225	0.10618	-0.00895	0.2213	23.429	0.04093	0.10332	-0.00888	0.21552	HLF	50M	untreated
ENSG00000182973	chr3_32733422_32737490_+	1	48	1	67	3	0	0	115	28.75	0.03361	0.08695	-0.00833	0.18224	23.429	0.04093	0.10332	-0.00888	0.21552	HLF	50M	untreated
ENSG00000170266	chr3_33051757_33068970_-	1	148	1	110	3	0	0	258	64.5	0.01527	0.04212	-0.00516	0.0894	36.25	0.02685	0.07108	-0.00749	0.14965	HLF	50M	untreated
ENSG00000170275	chr3_33124407_33134265_+	2	467	1	384	4	0	0	851	170.2	0.01161	0.02227	0.00047	0.04407	106.75	0.01839	0.03482	0.00096	0.06869	HLF	50M	untreated
ENSG00000153560	chr3_33400188_33425741_-	2	104	1	92	2	0	0	196	65.333	0.0297	0.05509	0.00208	0.10809	45.538	0.04207	0.07631	0.00371	0.14891	HLF	50M	untreated
ENSG00000153560	chr3_33411580_33425741_-	1		0	92	2	3	0	92	46	0.02128	0.05745	-0.00652	0.12141	45.538	0.02149	0.05798	-0.00656	0.12251	HLF	50M	untreated
ENSG00000163539	chr3_33573109_33604209_-	1	27	1		0	0	1	27	27	0.03571	0.09173	-0.00853	0.19199	23.939	0.0401	0.10149	-0.00884	0.21181	HLF	50M	untreated
ENSG00000163539	chr3_33592394_33612071_-	1		0		0	2	2	0	0	1	0.60327	0.16749	1.03905	23.939	0.0401	0.10149	-0.00884	0.21181	HLF	50M	untreated
ENSG00000163539	chr3_33594950_33596734_-	1		0		0	1	1	0	0	1	0.60327	0.16749	1.03905	23.939	0.0401	0.10149	-0.00884	0.21181	HLF	50M	untreated
ENSG00000163539	chr3_33606590_33644903_-	2		0	77	5	2	0	77	15.4	0.11494	0.18458	0.0196	0.34957	23.939	0.0771	0.13166	0.01022	0.25309	HLF	50M	untreated
ENSG00000163539	chr3_33619602_33622280_-	1		0	1	1	2	1	1	1	0.5	0.5	0.09453	0.90547	23.939	0.0401	0.10149	-0.00884	0.21181	HLF	50M	untreated
ENSG00000163539	chr3_33619602_33644903_-	3		0	77	5	2	0	77	15.4	0.16304	0.22124	0.04874	0.39375	23.939	0.11136	0.15987	0.0304	0.28934	HLF	50M	untreated
ENSG00000163539	chr3_33684358_33696933_-	3	68	4	74	2	0	0	142	23.667	0.1125	0.16129	0.03078	0.29181	23.939	0.11136	0.15987	0.0304	0.28934	HLF	50M	untreated
ENSG00000170248	chr3_33821954_33838327_+	1	130	3	206	1	0	0	336	84	0.01176	0.03288	-0.0042	0.06996	151.053	0.00658	0.01874	-0.00255	0.04002	HLF	50M	untreated
ENSG00000144681	chr3_36482991_36505834_+	1	56	6	37	1	0	0	93	13.286	0.07	0.16113	-0.00812	0.33037	13.458	0.06917	0.15961	-0.0082	0.32742	HLF	50M	untreated
ENSG00000076242	chr3_36996618_37007063_+	1	107	4	113	2	0	0	220	36.667	0.02655	0.07037	-0.00744	0.14818	53.405	0.01838	0.05015	-0.0059	0.10619	HLF	50M	untreated
ENSG00000076242	chr3_37025636_37028932_+	1	178	5	176	1	0	0	354	59	0.01667	0.04575	-0.0055	0.09701	53.405	0.01838	0.05015	-0.0059	0.10619	HLF	50M	untreated
ENSG00000093167	chr3_37075023_37121691_-	1	113	3	143	9	0	0	256	21.333	0.04478	0.11159	-0.00903	0.23221	37.295	0.02611	0.06932	-0.00737	0.14601	HLF	50M	untreated
ENSG00000144674	chr3_37273535_37302332_+	2	124	6		0	0	4	124	20.667	0.08824	0.14791	0.01276	0.28306	53.882	0.03579	0.06565	0.00284	0.12846	HLF	50M	untreated
ENSG00000144674	chr3_37281957_37302332_+	4	27	2		0	4	4	27	13.5	0.22857	0.27743	0.08747	0.46739	53.882	0.06911	0.09592	0.02246	0.16939	HLF	50M	untreated
ENSG00000144674	chr3_37281957_37321886_+	1	27	2	136	2	4	0	163	40.75	0.02395	0.06406	-0.00702	0.13514	53.882	0.01822	0.04974	-0.00587	0.10534	HLF	50M	untreated
ENSG00000144674	chr3_37294978_37302332_+	1		0		0	2	4	0	0	1	0.60327	0.16749	1.03905	53.882	0.01822	0.04974	-0.00587	0.10534	HLF	50M	untreated
ENSG00000144677	chr3_37975894_37980718_+	1	0	0	0	0	0	0	0	0	1	0.60327	0.16749	1.03905	16.647	0.05667	0.13592	-0.00898	0.28083	HLF	50M	untreated
ENSG00000172939	chr3_38183002_38242778_+	1	163	6	200	3	0	0	363	40.333	0.02419	0.06466	-0.00706	0.13637	55.889	0.01758	0.04809	-0.00572	0.10191	HLF	50M	untreated
ENSG00000114739	chr3_38477286_38482560_+	1	4	1	22	1	0	0	26	13	0.07143	0.16371	-0.00799	0.3354	13	0.07143	0.16371	-0.00799	0.3354	HLF	50M	untreated
ENSG00000114742	chr3_39088127_39091701_+	1	39	1	41	1	0	0	80	40	0.02439	0.06514	-0.00709	0.13736	37.524	0.02596	0.06894	-0.00735	0.14524	HLF	50M	untreated
ENSG00000168036	chr3_41224020_41225861_+	1	619	4		0	0	1	619	154.75	0.00642	0.0183	-0.00249	0.0391	83.5	0.01183	0.03306	-0.00422	0.07035	HLF	50M	untreated
ENSG00000168036	chr3_41224020_41239354_+	1	625	5	373	4	0	0	998	110.889	0.00894	0.02524	-0.00334	0.05381	83.5	0.01183	0.03306	-0.00422	0.07035	HLF	50M	untreated
ENSG00000168036	chr3_41235723_41239354_+	1		0	373	4	1	0	373	93.25	0.01061	0.02978	-0.00386	0.06341	83.5	0.01183	0.03306	-0.00422	0.07035	HLF	50M	untreated
ENSG00000168038	chr3_41681507_41835971_-	1	3	1	4	3	0	0	7	1.75	0.36364	0.44311	0.06388	0.82234	5.212	0.16098	0.29052	0.00988	0.57117	HLF	50M	untreated
ENSG00000182606	chr3_42087103_42087400_+	2	53	3		0	0	3	53	17.667	0.10169	0.16678	0.01609	0.31748	30.148	0.06221	0.10894	0.00715	0.21074	HLF	50M	untreated
ENSG00000182606	chr3_42087103_42125614_+	1	53	3	88	1	0	0	141	35.25	0.02759	0.07285	-0.0076	0.1533	30.148	0.0321	0.08348	-0.00818	0.17513	HLF	50M	untreated
ENSG00000182606	chr3_42188044_42201054_+	1	116	1	192	2	0	0	308	102.667	0.00965	0.02717	-0.00356	0.0579	30.148	0.0321	0.08348	-0.00818	0.17513	HLF	50M	untreated
ENSG00000114857	chr3_42617569_42635366_+	1	40	2	91	4	0	0	131	21.833	0.0438	0.1095	-0.009	0.228	50.533	0.01941	0.05275	-0.00613	0.11162	HLF	50M	untreated
ENSG00000230084	chr3_42617569_42635366_+	1	0	0	92	5	0	0	92	18.4	0.05155	0.12567	-0.00909	0.26044	49.538	0.01979	0.05371	-0.00621	0.11363	HLF	50M	untreated
ENSG00000163788	chr3_43303097_43332310_+	1	28	2	25	1	0	0	53	17.667	0.05357	0.12977	-0.00906	0.2686	16.5	0.05714	0.13686	-0.00896	0.28268	HLF	50M	untreated
ENSG00000160746	chr3_43549719_43561402_-	1	72	3	2	1	0	1	74	18.5	0.05128	0.12513	-0.0091	0.25936	13.556	0.0687	0.15876	-0.00824	0.32576	HLF	50M	untreated
ENSG00000160746	chr3_43549719_43565727_-	2	72	3	54	5	0	0	126	15.75	0.11268	0.18159	0.01898	0.3442	13.556	0.12857	0.20213	0.02341	0.38084	HLF	50M	untreated
ENSG00000160746	chr3_43574808_43580472_-	1	50	4	1	1	0	2	51	10.2	0.08929	0.19418	-0.00573	0.39409	13.556	0.0687	0.15876	-0.00824	0.32576	HLF	50M	untreated
ENSG00000160746	chr3_43574808_43605863_-	1	54	5	36	3	0	0	90	11.25	0.08163	0.18151	-0.00682	0.36984	13.556	0.0687	0.15876	-0.00824	0.32576	HLF	50M	untreated
ENSG00000163812	chr3_44945167_44959460_-	1	142	2	96	3	0	0	238	47.6	0.02058	0.0557	-0.00637	0.11777	31.043	0.03121	0.08139	-0.00807	0.17086	HLF	50M	untreated
ENSG00000011376	chr3_45400244_45458886_+	1	76	1	64	3	0	0	140	35	0.02778	0.07331	-0.00762	0.15425	30.35	0.0319	0.083	-0.00815	0.17415	HLF	50M	untreated
ENSG00000011376	chr3_45500441_45524108_+	1	41	1	45	3	0	0	86	21.5	0.04444	0.11088	-0.00903	0.23079	30.35	0.0319	0.083	-0.00815	0.17415	HLF	50M	untreated
ENSG00000211456	chr3_45703437_45709647_+	1	72	2	53	3	0	0	125	25	0.03846	0.09788	-0.00874	0.20449	55.476	0.01771	0.04842	-0.00575	0.1026	HLF	50M	untreated
ENSG00000181555	chr3_47037665_47046621_-	4	88	1		0	0	2	88	88	0.04348	0.06178	0.01358	0.10998	47.273	0.07801	0.10743	0.02567	0.18918	HLF	50M	untreated
ENSG00000181555	chr3_47037665_47057490_-	2	88	1		0	0	2	88	88	0.02222	0.04178	0.0013	0.08226	47.273	0.04059	0.07382	0.0035	0.14414	HLF	50M	untreated
ENSG00000181555	chr3_47037665_47067118_-	2	88	1		0	0	6	88	88	0.02222	0.04178	0.0013	0.08226	47.273	0.04059	0.07382	0.0035	0.14414	HLF	50M	untreated
ENSG00000181555	chr3_47046486_47057490_-	1		0		0	1	2	0	0	1	0.60327	0.16749	1.03905	47.273	0.02072	0.05605	-0.0064	0.11849	HLF	50M	untreated
ENSG00000181555	chr3_47062162_47067118_-	1		0		0	2	6	0	0	1	0.60327	0.16749	1.03905	47.273	0.02072	0.05605	-0.0064	0.11849	HLF	50M	untreated
ENSG00000181555	chr3_47067069_47098081_-	1		0		0	2	2	0	0	1	0.60327	0.16749	1.03905	47.273	0.02072	0.05605	-0.0064	0.11849	HLF	50M	untreated
ENSG00000181555	chr3_47083719_47084382_-	1		0		0	2	1	0	0	1	0.60327	0.16749	1.03905	47.273	0.02072	0.05605	-0.0064	0.11849	HLF	50M	untreated
ENSG00000181555	chr3_47083719_47098081_-	1		0		0	3	2	0	0	1	0.60327	0.16749	1.03905	47.273	0.02072	0.05605	-0.0064	0.11849	HLF	50M	untreated
ENSG00000181555	chr3_47086194_47098081_-	1		0		0	2	2	0	0	1	0.60327	0.16749	1.03905	47.273	0.02072	0.05605	-0.0064	0.11849	HLF	50M	untreated
ENSG00000181555	chr3_47097954_47106120_-	1		0	90	2	3	0	90	45	0.02174	0.0586	-0.00661	0.12381	47.273	0.02072	0.05605	-0.0064	0.11849	HLF	50M	untreated
ENSG00000114650	chr3_47422563_47423932_-	1	0	0	0	0	0	0	0	0	1	0.60327	0.16749	1.03905	62.971	0.01563	0.04307	-0.00525	0.09139	HLF	50M	untreated
ENSG00000114650	chr3_47423932_47428670_-	1	193	3	1	1	0	4	194	48.5	0.0202	0.05476	-0.0063	0.11581	62.971	0.01563	0.04307	-0.00525	0.09139	HLF	50M	untreated
ENSG00000114650	chr3_47425484_47428670_-	2	1	1		0	1	4	1	1	0.66667	0.57308	0.20244	0.94373	62.971	0.03078	0.05698	0.00221	0.11175	HLF	50M	untreated
ENSG00000114650	chr3_47425484_47435137_-	1	14	3	1	1	1	2	15	3.75	0.21053	0.33996	0.02321	0.65671	62.971	0.01563	0.04307	-0.00525	0.09139	HLF	50M	untreated
ENSG00000114650	chr3_47427156_47443091_-	1	13	2	66	3	3	0	79	15.8	0.05952	0.1415	-0.00886	0.29186	62.971	0.01563	0.04307	-0.00525	0.09139	HLF	50M	untreated
ENSG00000173473	chr3_47622206_47678311_-	2	474	2		0	0	1	474	237	0.00837	0.01615	0.00029	0.032	112.167	0.01752	0.03322	0.00089	0.06556	HLF	50M	untreated
ENSG00000173473	chr3_47635189_47636136_-	1		0		0	2	2	0	0	1	0.60327	0.16749	1.03905	112.167	0.00884	0.02496	-0.00331	0.05323	HLF	50M	untreated
ENSG00000173473	chr3_47661293_47686170_-	1		0		0	5	1	0	0	1	0.60327	0.16749	1.03905	112.167	0.00884	0.02496	-0.00331	0.05323	HLF	50M	untreated
ENSG00000173473	chr3_47670657_47678311_-	1		0		0	3	1	0	0	1	0.60327	0.16749	1.03905	112.167	0.00884	0.02496	-0.00331	0.05323	HLF	50M	untreated
ENSG00000173473	chr3_47678197_47729094_-	1		0		0	3	3	0	0	1	0.60327	0.16749	1.03905	112.167	0.00884	0.02496	-0.00331	0.05323	HLF	50M	untreated
ENSG00000173473	chr3_47706408_47714490_-	1		0		0	2	2	0	0	1	0.60327	0.16749	1.03905	112.167	0.00884	0.02496	-0.00331	0.05323	HLF	50M	untreated
ENSG00000173473	chr3_47706408_47729094_-	1		0		0	2	3	0	0	1	0.60327	0.16749	1.03905	112.167	0.00884	0.02496	-0.00331	0.05323	HLF	50M	untreated
ENSG00000173473	chr3_47714414_47772936_-	1		0	246	2	1	0	246	123	0.00806	0.02285	-0.00305	0.04875	112.167	0.00884	0.02496	-0.00331	0.05323	HLF	50M	untreated
ENSG00000173473	chr3_47720665_47736126_-	1		0		0	3	2	0	0	1	0.60327	0.16749	1.03905	112.167	0.00884	0.02496	-0.00331	0.05323	HLF	50M	untreated
ENSG00000173473	chr3_47720665_47745993_-	1		0	11	1	3	5	11	11	0.08333	0.18438	-0.00659	0.37534	112.167	0.00884	0.02496	-0.00331	0.05323	HLF	50M	untreated
ENSG00000173473	chr3_47729024_47772936_-	2		0	246	2	5	0	246	123	0.016	0.03043	0.00077	0.06009	112.167	0.01752	0.03322	0.00089	0.06556	HLF	50M	untreated
ENSG00000047849	chr3_47867245_47877523_-	1	751	6	1106	3	0	0	1857	206.333	0.00482	0.01383	-0.00192	0.02958	128.35	0.00773	0.02193	-0.00294	0.0468	HLF	50M	untreated
ENSG00000164045	chr3_48167845_48177988_-	1	35	1	43	2	0	0	78	26	0.03704	0.0947	-0.00864	0.19804	27.533	0.03505	0.09022	-0.00847	0.18891	HLF	50M	untreated
ENSG00000177479	chr3_48922747_48927813_+	1	112	4	5	4	0	6	117	14.625	0.064	0.15004	-0.0086	0.30868	54.156	0.01813	0.04951	-0.00585	0.10486	HLF	50M	untreated
ENSG00000177479	chr3_48927461_48964982_+	1	9	7	153	2	5	0	162	18	0.05263	0.12787	-0.00908	0.26482	54.156	0.01813	0.04951	-0.00585	0.10486	HLF	50M	untreated
ENSG00000178035	chr3_49024895_49028806_-	1	996	2	1139	3	0	0	2135	427	0.00234	0.00676	-0.00097	0.01449	578.5	0.00173	0.00501	-0.00072	0.01073	HLF	50M	untreated
ENSG00000198218	chr3_49044389_49077038_-	1	144	1	88	6	0	0	232	33.143	0.02929	0.07689	-0.00783	0.16162	45.526	0.02149	0.05799	-0.00656	0.12254	HLF	50M	untreated
ENSG00000172053	chr3_49098191_49103409_-	1	339	3	397	1	0	0	736	184	0.00541	0.01547	-0.00213	0.03307	186	0.00535	0.0153	-0.00211	0.03272	HLF	50M	untreated
ENSG00000172037	chr3_49130739_49131152_-	1	111	2	129	1	0	0	240	80	0.01235	0.03443	-0.00437	0.07322	89.184	0.01109	0.03106	-0.004	0.06613	HLF	50M	untreated
ENSG00000114316	chr3_49297869_49305888_-	1	71	2	3	2	0	1	74	18.5	0.05128	0.12513	-0.0091	0.25936	30.857	0.03139	0.08182	-0.00809	0.17173	HLF	50M	untreated
ENSG00000114316	chr3_49305714_49311654_-	1	1	1	83	5	2	0	84	14	0.06667	0.15502	-0.0084	0.31844	30.857	0.03139	0.08182	-0.00809	0.17173	HLF	50M	untreated
ENSG00000176095	chr3_49728102_49738422_-	1	159	2	121	3	0	0	280	56	0.01754	0.04801	-0.00571	0.10173	21.875	0.04372	0.10933	-0.009	0.22765	HLF	50M	untreated
ENSG00000004534	chr3_49967197_49975392_+	1	61	4	18	1	0	2	79	15.8	0.05952	0.1415	-0.00886	0.29186	31.385	0.03088	0.08063	-0.00803	0.16929	HLF	50M	untreated
ENSG00000004534	chr3_49967469_49975392_+	7	55	2	18	1	0	2	73	24.333	0.2234	0.25361	0.10983	0.3974	31.385	0.18236	0.21126	0.08814	0.33438	HLF	50M	untreated
ENSG00000004534	chr3_49967469_49999513_+	2	55	2	84	4	0	0	139	23.167	0.07947	0.13516	0.01074	0.25958	31.385	0.05991	0.10532	0.00671	0.20393	HLF	50M	untreated
ENSG00000004534	chr3_50048244_50059746_+	1	106	5		0	0	3	106	21.2	0.04505	0.11216	-0.00904	0.23336	31.385	0.03088	0.08063	-0.00803	0.16929	HLF	50M	untreated
ENSG00000004534	chr3_50054334_50070552_+	1		0	107	1	3	0	107	107	0.00926	0.02612	-0.00344	0.05567	31.385	0.03088	0.08063	-0.00803	0.16929	HLF	50M	untreated
ENSG00000004534	chr3_50065030_50066502_+	2		0		0	1	2	0	0	1	0.67119	0.29022	1.05215	31.385	0.05991	0.10532	0.00671	0.20393	HLF	50M	untreated
ENSG00000114738	chr3_50640365_50644532_+	1	155	2	146	1	0	0	301	100.333	0.00987	0.02777	-0.00363	0.05917	76.643	0.01288	0.03584	-0.00452	0.07621	HLF	50M	untreated
ENSG00000145041	chr3_51419733_51443903_-	1	60	1	80	3	0	0	140	35	0.02778	0.07331	-0.00762	0.15425	30.895	0.03135	0.08173	-0.00809	0.17155	HLF	50M	untreated
ENSG00000145041	chr3_51427371_51443903_-	1		0	80	3	1	0	80	26.667	0.03614	0.0927	-0.00857	0.19396	30.895	0.03135	0.08173	-0.00809	0.17155	HLF	50M	untreated
ENSG00000164087	chr3_52125112_52151100_-	1	99	3	41	2	0	0	140	28	0.03448	0.08894	-0.00842	0.18629	26.769	0.03601	0.0924	-0.00855	0.19335	HLF	50M	untreated
ENSG00000163939	chr3_52641953_52648442_-	1	139	1		0	0	1	139	139	0.00714	0.02031	-0.00274	0.04336	51.164	0.01917	0.05215	-0.00608	0.11038	HLF	50M	untreated
ENSG00000163939	chr3_52641953_52651810_-	1	139	1	202	1	0	0	341	170.5	0.00583	0.01666	-0.00229	0.0356	51.164	0.01917	0.05215	-0.00608	0.11038	HLF	50M	untreated
ENSG00000163939	chr3_52658198_52679726_-	1	202	1	79	10	0	0	281	25.545	0.03767	0.09612	-0.00868	0.20092	51.164	0.01917	0.05215	-0.00608	0.11038	HLF	50M	untreated
ENSG00000016864	chr3_52695420_52700360_-	1	224	3	146	2	0	0	370	74	0.01333	0.03705	-0.00465	0.07874	38.65	0.02522	0.06716	-0.00723	0.14155	HLF	50M	untreated
ENSG00000114904	chr3_52737585_52741499_-	1	72	3	53	1	0	0	125	31.25	0.03101	0.08093	-0.00805	0.1699	48.217	0.02032	0.05505	-0.00632	0.11642	HLF	50M	untreated
ENSG00000163935	chr3_53018085_53019122_-	1	11	2	11	4	0	0	22	3.667	0.21429	0.34329	0.02424	0.66234	33.943	0.02862	0.07531	-0.00774	0.15836	HLF	50M	untreated
ENSG00000272305	chr3_53018085_53019122_-	1	11	2	11	4	0	0	22	3.667	0.21429	0.34329	0.02424	0.66234	11.053	0.08297	0.18376	-0.00664	0.37416	HLF	50M	untreated
ENSG00000163931	chr3_53233155_53241245_-	1	1667	4	1304	3	0	0	2971	424.429	0.00235	0.0068	-0.00097	0.01458	549.679	0.00182	0.00527	-0.00076	0.01129	HLF	50M	untreated
ENSG00000180376	chr3_56563683_56571302_+	1	36	4	38	4	0	0	74	9.25	0.09756	0.20727	-0.00437	0.41892	7.909	0.11225	0.22907	-0.00159	0.45974	HLF	50M	untreated
ENSG00000180376	chr3_56572336_56594028_+	1	36	4	23	4	0	0	59	7.375	0.1194	0.23908	-1e-04	0.47826	7.909	0.11225	0.22907	-0.00159	0.45974	HLF	50M	untreated
ENSG00000180376	chr3_56592969_56594028_+	4	32	2	23	4	1	0	55	9.167	0.3038	0.34811	0.12172	0.57451	7.909	0.33588	0.37591	0.1367	0.61512	HLF	50M	untreated
ENSG00000163946	chr3_56633043_56633966_-	1	130	3	193	5	0	0	323	40.375	0.02417	0.0646	-0.00705	0.13624	73.655	0.01339	0.03721	-0.00466	0.07908	HLF	50M	untreated
ENSG00000163946	chr3_56660730_56673725_-	14	149	4	113	1	0	0	262	52.4	0.21084	0.22666	0.12875	0.32457	73.655	0.15972	0.174	0.09632	0.25169	HLF	50M	untreated
ENSG00000163946	chr3_56668396_56673725_-	1		0	113	1	2	0	113	113	0.00877	0.02479	-0.00329	0.05286	73.655	0.01339	0.03721	-0.00466	0.07908	HLF	50M	untreated
ENSG00000163946	chr3_56669699_56673725_-	2		0	113	1	2	0	113	113	0.01739	0.03299	0.00088	0.06511	73.655	0.02644	0.04932	0.00172	0.09692	HLF	50M	untreated
ENSG00000157500	chr3_57242855_57248351_+	3	147	2		0	0	1	147	73.5	0.03922	0.06125	0.00881	0.11368	79.167	0.03651	0.05721	0.00813	0.1063	HLF	50M	untreated
ENSG00000157500	chr3_57247394_57249548_+	1		0	237	1	2	0	237	237	0.0042	0.01208	-0.00169	0.02584	79.167	0.01247	0.03477	-0.00441	0.07394	HLF	50M	untreated
ENSG00000157500	chr3_57259027_57267792_+	1	69	1	132	2	0	0	201	67	0.01471	0.04066	-0.00501	0.08632	79.167	0.01247	0.03477	-0.00441	0.07394	HLF	50M	untreated
ENSG00000174839	chr3_57628810_57641747_-	1	47	3	44	2	0	0	91	18.2	0.05208	0.12676	-0.00909	0.26261	14.857	0.06306	0.14827	-0.00866	0.30521	HLF	50M	untreated
ENSG00000174839	chr3_57657679_57666235_-	1	37	2	46	4	0	0	83	13.833	0.06742	0.1564	-0.00834	0.32115	14.857	0.06306	0.14827	-0.00866	0.30521	HLF	50M	untreated
ENSG00000239801	chr3_57628810_57641747_-	1	0	0	42	1	0	0	42	42	0.02326	0.06235	-0.00689	0.1316	38	0.02564	0.06818	-0.0073	0.14365	HLF	50M	untreated
ENSG00000163681	chr3_57841298_57871698_+	1	63	2	95	6	0	0	158	19.75	0.04819	0.11877	-0.0091	0.24664	42.556	0.02296	0.06162	-0.00684	0.13008	HLF	50M	untreated
ENSG00000163681	chr3_57890040_57896932_+	2	95	6	74	1	0	0	169	24.143	0.0765	0.13076	0.01009	0.25144	42.556	0.04489	0.08101	0.00414	0.15789	HLF	50M	untreated
ENSG00000163681	chr3_57912380_57923023_+	1	88	3	111	2	0	0	199	39.8	0.02451	0.06543	-0.00711	0.13797	42.556	0.02296	0.06162	-0.00684	0.13008	HLF	50M	untreated
ENSG00000136068	chr3_58077045_58081776_+	4	1412	13		0	0	5	1412	108.615	0.03552	0.05084	0.01094	0.09074	202.5	0.01937	0.02815	0.0058	0.0505	HLF	50M	untreated
ENSG00000136068	chr3_58077045_58098908_+	1	1414	14	1413	2	0	0	2827	176.688	0.00563	0.01609	-0.00221	0.03439	202.5	0.00491	0.01409	-0.00195	0.03013	HLF	50M	untreated
ENSG00000136068	chr3_58102202_58110170_+	1	1415	2	1184	4	0	0	2599	433.167	0.0023	0.00667	-0.00095	0.01429	202.5	0.00491	0.01409	-0.00195	0.03013	HLF	50M	untreated
[truncated: 62,257 more rows]
