# Supplementary material for: CiLiQuant: Quantification of RNA Junction Reads Based on Their Circular or Linear Transcript Origin
Source: Front Bioinform. 2022 Feb 22;2:834034. doi: 10.3389/fbinf.2022.834034 (PMC9580843; doi:10.3389/fbinf.2022.834034)
Supplement: Supplementary file 2 [file DataSheet2.CSV]

gene_id	linear_reads	linear_junctions	ambiguous_reads	ambiguous_junctions	circ_reads	circ_junctions	lin_reads_av	circ_reads_av	circ_fraction	p_AC	ci_lower_AC	ci_upper_AC	cellline	subslevel	treatment
ENSG00000223972	0	1	0	0	0	0	0	0		0.5	0	1	HLF	50M	untreated
ENSG00000227232	163	43	0	0	0	0	3.791	0	0	0.25167	-0.05622	0.55955	HLF	50M	untreated
ENSG00000278267	0	0	0	0	0	0	0	0		0.5	0	1	HLF	50M	untreated
ENSG00000243485	0	0	0	0	0	0	0	0		0.5	0	1	HLF	50M	untreated
ENSG00000284332	0	0	0	0	0	0	0	0		0.5	0	1	HLF	50M	untreated
ENSG00000237613	0	0	0	0	0	0	0	0		0.5	0	1	HLF	50M	untreated
ENSG00000268020	0	0	0	0	0	0	0	0		0.5	0	1	HLF	50M	untreated
ENSG00000240361	0	0	0	0	0	0	0	0		0.5	0	1	HLF	50M	untreated
ENSG00000186092	0	0	0	0	0	0	0	0		0.5	0	1	HLF	50M	untreated
ENSG00000238009	0	4	0	0	0	0	0	0		0.5	0	1	HLF	50M	untreated
ENSG00000239945	0	2	0	0	0	0	0	0		0.5	0	1	HLF	50M	untreated
ENSG00000233750	0	0	0	0	0	0	0	0		0.5	0	1	HLF	50M	untreated
ENSG00000268903	0	1	0	0	0	0	0	0		0.5	0	1	HLF	50M	untreated
ENSG00000269981	0	0	0	0	0	0	0	0		0.5	0	1	HLF	50M	untreated
ENSG00000239906	0	1	0	0	0	0	0	0		0.5	0	1	HLF	50M	untreated
ENSG00000241860	5	23	0	0	0	0	0.217	0	0	0.47322	-0.01251	0.95895	HLF	50M	untreated
ENSG00000222623	0	0	0	0	0	0	0	0		0.5	0	1	HLF	50M	untreated
ENSG00000241599	0	0	0	0	0	0	0	0		0.5	0	1	HLF	50M	untreated
ENSG00000279928	0	0	0	0	0	0	0	0		0.5	0	1	HLF	50M	untreated
ENSG00000279457	124	31	0	0	0	0	4	0	0	0.24495	-0.05606	0.54596	HLF	50M	untreated
ENSG00000273874	0	0	0	0	0	0	0	0		0.5	0	1	HLF	50M	untreated
ENSG00000228463	1	3	0	0	0	0	0.333	0	0	0.46008	-0.01801	0.93817	HLF	50M	untreated
ENSG00000236679	0	0	0	0	0	0	0	0		0.5	0	1	HLF	50M	untreated
ENSG00000236601	0	0	0	0	0	0	0	0		0.5	0	1	HLF	50M	untreated
ENSG00000237094	56	75	0	0	0	0	0.747	0	0	0.41863	-0.03278	0.87005	HLF	50M	untreated
ENSG00000269732	0	0	0	0	0	0	0	0		0.5	0	1	HLF	50M	untreated
ENSG00000284733	0	0	0	0	0	0	0	0		0.5	0	1	HLF	50M	untreated
ENSG00000233653	0	0	0	0	0	0	0	0		0.5	0	1	HLF	50M	untreated
ENSG00000250575	0	6	0	0	0	0	0	0		0.5	0	1	HLF	50M	untreated
ENSG00000278757	0	0	0	0	0	0	0	0		0.5	0	1	HLF	50M	untreated
ENSG00000230021	459	237	0	0	0	0	1.937	0	0	0.33242	-0.05169	0.71652	HLF	50M	untreated
ENSG00000235146	0	0	0	0	0	0	0	0		0.5	0	1	HLF	50M	untreated
ENSG00000225972	0	0	0	0	0	0	0	0		0.5	0	1	HLF	50M	untreated
ENSG00000225630	0	0	0	0	0	0	0	0		0.5	0	1	HLF	50M	untreated
ENSG00000237973	0	0	0	0	0	0	0	0		0.5	0	1	HLF	50M	untreated
ENSG00000278791	0	0	0	0	0	0	0	0		0.5	0	1	HLF	50M	untreated
ENSG00000229344	0	0	0	0	0	0	0	0		0.5	0	1	HLF	50M	untreated
ENSG00000240409	0	0	0	0	0	0	0	0		0.5	0	1	HLF	50M	untreated
ENSG00000248527	0	0	0	0	0	0	0	0		0.5	0	1	HLF	50M	untreated
ENSG00000198744	0	0	0	0	0	0	0	0		0.5	0	1	HLF	50M	untreated
ENSG00000268663	0	0	0	0	0	0	0	0		0.5	0	1	HLF	50M	untreated
ENSG00000284662	0	0	0	0	0	0	0	0		0.5	0	1	HLF	50M	untreated
ENSG00000229376	0	0	0	0	0	0	0	0		0.5	0	1	HLF	50M	untreated
ENSG00000228327	402	162	0	0	0	0	2.481	0	0	0.30378	-0.05469	0.66224	HLF	50M	untreated
ENSG00000223181	0	0	0	0	0	0	0	0		0.5	0	1	HLF	50M	untreated
ENSG00000229905	0	0	0	0	0	0	0	0		0.5	0	1	HLF	50M	untreated
ENSG00000237491	15	6	0	0	0	0	2.5	0	0	0.30289	-0.05475	0.66053	HLF	50M	untreated
ENSG00000230092	27	6	0	0	0	0	4.5	0	0	0.23027	-0.05544	0.51597	HLF	50M	untreated
ENSG00000177757	1	1	0	0	0	0	1	0	0	0.39673	-0.03905	0.83251	HLF	50M	untreated
ENSG00000228794	179	28	0	0	0	0	6.393	0	0	0.18768	-0.05154	0.4269	HLF	50M	untreated
ENSG00000225880	0	0	0	0	0	0	0	0		0.5	0	1	HLF	50M	untreated
ENSG00000230368	0	0	0	0	0	0	0	0		0.5	0	1	HLF	50M	untreated
ENSG00000234711	0	0	0	0	0	0	0	0		0.5	0	1	HLF	50M	untreated
ENSG00000283040	0	0	0	0	0	0	0	0		0.5	0	1	HLF	50M	untreated
ENSG00000272438	5	3	0	0	0	0	1.667	0	0	0.34871	-0.04927	0.7467	HLF	50M	untreated
ENSG00000230699	0	0	0	0	0	0	0	0		0.5	0	1	HLF	50M	untreated
ENSG00000241180	0	0	0	0	0	0	0	0		0.5	0	1	HLF	50M	untreated
ENSG00000223764	0	0	0	0	0	0	0	0		0.5	0	1	HLF	50M	untreated
ENSG00000187634	77	17	0	0	0	0	4.529	0	0	0.22946	-0.05539	0.51431	HLF	50M	untreated
ENSG00000188976	10702	52	0	0	0	0	205.808	0	0	0.00916	-0.00374	0.02206	HLF	50M	untreated
ENSG00000187961	636	28	0	0	0	0	22.714	0	0	0.07233	-0.02619	0.17085	HLF	50M	untreated
ENSG00000187583	552	27	0	0	0	0	20.444	0	0	0.07909	-0.02825	0.18643	HLF	50M	untreated
ENSG00000187642	1	1	0	0	0	0	1	0	0	0.39673	-0.03905	0.83251	HLF	50M	untreated
ENSG00000272512	2	3	0	0	0	0	0.667	0	0	0.42606	-0.03042	0.88254	HLF	50M	untreated
ENSG00000188290	151	7	0	0	0	0	21.571	0	0	0.07558	-0.02719	0.17836	HLF	50M	untreated
ENSG00000187608	449	2	0	0	0	0	224.5	0	0	0.00841	-0.00343	0.02026	HLF	50M	untreated
ENSG00000231702	0	0	0	0	0	0	0	0		0.5	0	1	HLF	50M	untreated
ENSG00000224969	0	0	0	0	0	0	0	0		0.5	0	1	HLF	50M	untreated
ENSG00000188157	37601	124	0	0	0	0	303.234	0	0	0.00626	-0.00256	0.01507	HLF	50M	untreated
ENSG00000242590	100	2	0	0	0	0	50	0	0	0.03568	-0.01387	0.08522	HLF	50M	untreated
ENSG00000217801	91	27	0	0	0	0	3.37	0	0	0.26633	-0.05629	0.58896	HLF	50M	untreated
ENSG00000273443	4	2	0	0	0	0	2	0	0	0.32881	-0.05215	0.70978	HLF	50M	untreated
ENSG00000237330	0	0	0	0	0	0	0	0		0.5	0	1	HLF	50M	untreated
ENSG00000131591	562	30	0	0	0	0	18.733	0	0	0.08509	-0.03001	0.20018	HLF	50M	untreated
ENSG00000223823	0	0	0	0	0	0	0	0		0.5	0	1	HLF	50M	untreated
ENSG00000207730	0	0	0	0	0	0	0	0		0.5	0	1	HLF	50M	untreated
ENSG00000207607	0	0	0	0	0	0	0	0		0.5	0	1	HLF	50M	untreated
ENSG00000198976	0	0	0	0	0	0	0	0		0.5	0	1	HLF	50M	untreated
ENSG00000272141	0	0	0	0	0	0	0	0		0.5	0	1	HLF	50M	untreated
ENSG00000205231	0	0	0	0	0	0	0	0		0.5	0	1	HLF	50M	untreated
ENSG00000162571	0	0	0	0	0	0	0	0		0.5	0	1	HLF	50M	untreated
ENSG00000186891	0	0	0	0	0	0	0	0		0.5	0	1	HLF	50M	untreated
ENSG00000186827	0	0	0	0	0	0	0	0		0.5	0	1	HLF	50M	untreated
ENSG00000078808	3680	18	1669	4	5	2	204.444	2.5	0.01208	0.02097	0.00163	0.04032	HLF	50M	untreated
ENSG00000176022	1	1	0	0	0	0	1	0	0	0.39673	-0.03905	0.83251	HLF	50M	untreated
ENSG00000184163	46	8	0	0	0	0	5.75	0	0	0.20026	-0.05301	0.45353	HLF	50M	untreated
ENSG00000260179	0	0	0	0	0	0	0	0		0.5	0	1	HLF	50M	untreated
ENSG00000160087	625	16	1211	24	5	2	39.062	2.5	0.06015	0.09737	0.01113	0.1836	HLF	50M	untreated
ENSG00000230415	32	5	0	0	0	0	6.4	0	0	0.18755	-0.05152	0.42662	HLF	50M	untreated
ENSG00000162572	226	27	0	0	0	0	8.37	0	0	0.15729	-0.04691	0.36149	HLF	50M	untreated
ENSG00000131584	3400	57	0	0	0	0	59.649	0	0	0.03025	-0.01188	0.07239	HLF	50M	untreated
ENSG00000278073	0	0	0	0	0	0	0	0		0.5	0	1	HLF	50M	untreated
ENSG00000169972	1474	18	0	0	0	0	81.889	0	0	0.02241	-0.00892	0.05373	HLF	50M	untreated
ENSG00000127054	6759	55	0	0	0	0	122.891	0	0	0.01516	-0.00611	0.03643	HLF	50M	untreated
ENSG00000283712	0	0	0	0	0	0	0	0		0.5	0	1	HLF	50M	untreated
ENSG00000240731	0	0	0	0	0	0	0	0		0.5	0	1	HLF	50M	untreated
ENSG00000224051	224	6	0	0	0	0	37.333	0	0	0.04665	-0.01777	0.11107	HLF	50M	untreated
ENSG00000169962	2	2	0	0	0	0	1	0	0	0.39673	-0.03905	0.83251	HLF	50M	untreated
ENSG00000107404	12390	48	0	0	0	0	258.125	0	0	0.00733	-0.003	0.01766	HLF	50M	untreated
ENSG00000284372	0	0	0	0	0	0	0	0		0.5	0	1	HLF	50M	untreated
ENSG00000162576	290	19	0	0	0	0	15.263	0	0	0.10054	-0.03431	0.23539	HLF	50M	untreated
ENSG00000175756	4010	15	0	0	0	0	267.333	0	0	0.00708	-0.0029	0.01706	HLF	50M	untreated
ENSG00000223663	0	0	0	0	0	0	0	0		0.5	0	1	HLF	50M	untreated
ENSG00000221978	2922	33	0	0	0	0	88.545	0	0	0.02079	-0.0083	0.04989	HLF	50M	untreated
ENSG00000224870	104	6	0	0	0	0	17.333	0	0	0.09071	-0.03162	0.21304	HLF	50M	untreated
ENSG00000242485	1652	14	0	0	0	0	118	0	0	0.01576	-0.00635	0.03788	HLF	50M	untreated
ENSG00000264293	0	0	0	0	0	0	0	0		0.5	0	1	HLF	50M	untreated
ENSG00000272455	0	0	0	0	0	0	0	0		0.5	0	1	HLF	50M	untreated
ENSG00000235098	0	0	0	0	0	0	0	0		0.5	0	1	HLF	50M	untreated
ENSG00000225905	0	0	0	0	0	0	0	0		0.5	0	1	HLF	50M	untreated
ENSG00000205116	1	1	0	0	0	0	1	0	0	0.39673	-0.03905	0.83251	HLF	50M	untreated
ENSG00000225285	2	1	0	0	0	0	2	0	0	0.32881	-0.05215	0.70978	HLF	50M	untreated
ENSG00000179403	97	3	0	0	0	0	32.333	0	0	0.0531	-0.01997	0.12617	HLF	50M	untreated
ENSG00000215915	3	4	0	0	0	0	0.75	0	0	0.41833	-0.03287	0.86953	HLF	50M	untreated
ENSG00000160072	1383	30	182	4	1	1	46.1	1	0.02123	0.05734	-0.00651	0.12118	HLF	50M	untreated
ENSG00000284740	1	1	0	0	0	0	1	0	0	0.39673	-0.03905	0.83251	HLF	50M	untreated
ENSG00000197785	2119	34	0	0	0	0	62.324	0	0	0.02903	-0.01142	0.06949	HLF	50M	untreated
ENSG00000205090	1	1	0	0	0	0	1	0	0	0.39673	-0.03905	0.83251	HLF	50M	untreated
ENSG00000160075	3299	14	0	0	0	0	235.643	0	0	0.00802	-0.00328	0.01932	HLF	50M	untreated
ENSG00000215014	0	0	0	0	0	0	0	0		0.5	0	1	HLF	50M	untreated
ENSG00000274481	0	0	0	0	0	0	0	0		0.5	0	1	HLF	50M	untreated
ENSG00000228594	0	0	0	0	0	0	0	0		0.5	0	1	HLF	50M	untreated
ENSG00000272106	0	0	0	0	0	0	0	0		0.5	0	1	HLF	50M	untreated
ENSG00000197530	882	39	0	0	0	0	22.615	0	0	0.0726	-0.02627	0.17148	HLF	50M	untreated
ENSG00000189409	1	6	0	0	0	0	0.167	0	0	0.47921	-0.00986	0.96828	HLF	50M	untreated
ENSG00000248333	2467	51	0	0	0	0	48.373	0	0	0.03679	-0.01427	0.08785	HLF	50M	untreated
ENSG00000272004	0	0	0	0	0	0	0	0		0.5	0	1	HLF	50M	untreated
ENSG00000189339	793	30	0	0	0	0	26.433	0	0	0.06345	-0.02339	0.15028	HLF	50M	untreated
ENSG00000269737	1	1	0	0	0	0	1	0	0	0.39673	-0.03905	0.83251	HLF	50M	untreated
ENSG00000215914	1	6	0	0	0	0	0.167	0	0	0.47921	-0.00986	0.96828	HLF	50M	untreated
ENSG00000008128	985	59	0	0	0	0	16.695	0	0	0.09353	-0.0324	0.21947	HLF	50M	untreated
ENSG00000268575	1043	64	0	0	0	0	16.297	0	0	0.09538	-0.03291	0.22367	HLF	50M	untreated
ENSG00000227775	58	5	0	0	0	0	11.6	0	0	0.12439	-0.04022	0.289	HLF	50M	untreated
ENSG00000215790	244	17	0	0	0	0	14.353	0	0	0.10557	-0.03563	0.24677	HLF	50M	untreated
ENSG00000008130	1167	12	1618	11	1	1	97.25	1	0.01018	0.02861	-0.00373	0.06095	HLF	50M	untreated
ENSG00000078369	4316	64	17902	36	16	9	67.438	1.778	0.02568	0.05063	0.00035	0.1009	HLF	50M	untreated
ENSG00000231050	0	0	0	0	0	0	0	0		0.5	0	1	HLF	50M	untreated
ENSG00000169885	0	0	0	0	0	0	0	0		0.5	0	1	HLF	50M	untreated
ENSG00000178821	2	1	0	0	0	0	2	0	0	0.32881	-0.05215	0.70978	HLF	50M	untreated
ENSG00000142609	2	2	0	0	0	0	1	0	0	0.39673	-0.03905	0.83251	HLF	50M	untreated
ENSG00000233542	0	0	0	0	0	0	0	0		0.5	0	1	HLF	50M	untreated
ENSG00000187730	0	0	0	0	0	0	0	0		0.5	0	1	HLF	50M	untreated
ENSG00000226969	0	0	0	0	0	0	0	0		0.5	0	1	HLF	50M	untreated
ENSG00000067606	1276	41	337	22	1	1	31.122	1	0.03113	0.08122	-0.00806	0.17049	HLF	50M	untreated
ENSG00000271806	1	1	0	0	0	0	1	0	0	0.39673	-0.03905	0.83251	HLF	50M	untreated
ENSG00000182873	4	2	0	0	0	0	2	0	0	0.32881	-0.05215	0.70978	HLF	50M	untreated
ENSG00000162585	1336	38	0	0	0	0	35.158	0	0	0.04925	-0.01866	0.11717	HLF	50M	untreated
ENSG00000234396	0	0	0	0	0	0	0	0		0.5	0	1	HLF	50M	untreated
ENSG00000157933	1144	11	1205	5	9	1	104	9	0.07965	0.09347	0.04069	0.14625	HLF	50M	untreated
ENSG00000116151	370	33	418	5	1	1	11.212	1	0.08189	0.18194	-0.00678	0.37066	HLF	50M	untreated
ENSG00000272161	0	0	0	0	0	0	0	0		0.5	0	1	HLF	50M	untreated
ENSG00000269896	0	0	0	0	0	0	0	0		0.5	0	1	HLF	50M	untreated
ENSG00000272420	0	0	0	0	0	0	0	0		0.5	0	1	HLF	50M	untreated
ENSG00000157916	2892	31	0	0	0	0	93.29	0	0	0.01978	-0.00791	0.04746	HLF	50M	untreated
ENSG00000157911	866	18	0	0	0	0	48.111	0	0	0.03697	-0.01434	0.08828	HLF	50M	untreated
ENSG00000149527	0	6	0	0	0	0	0	0		0.5	0	1	HLF	50M	untreated
ENSG00000224387	0	0	0	0	0	0	0	0		0.5	0	1	HLF	50M	untreated
ENSG00000229393	0	0	0	0	0	0	0	0		0.5	0	1	HLF	50M	untreated
ENSG00000157881	0	33	0	0	0	0	0	0		0.5	0	1	HLF	50M	untreated
ENSG00000197921	0	0	0	0	0	0	0	0		0.5	0	1	HLF	50M	untreated
ENSG00000272449	0	0	0	0	0	0	0	0		0.5	0	1	HLF	50M	untreated
ENSG00000238164	0	0	0	0	0	0	0	0		0.5	0	1	HLF	50M	untreated
ENSG00000157873	0	8	0	0	0	0	0	0		0.5	0	1	HLF	50M	untreated
ENSG00000225931	0	0	0	0	0	0	0	0		0.5	0	1	HLF	50M	untreated
ENSG00000228037	0	0	0	0	0	0	0	0		0.5	0	1	HLF	50M	untreated
ENSG00000157870	0	12	0	0	0	0	0	0		0.5	0	1	HLF	50M	untreated
ENSG00000142606	0	3	0	0	0	0	0	0		0.5	0	1	HLF	50M	untreated
ENSG00000237058	0	0	0	0	0	0	0	0		0.5	0	1	HLF	50M	untreated
ENSG00000215912	0	4	0	0	0	0	0	0		0.5	0	1	HLF	50M	untreated
ENSG00000283259	0	0	0	0	0	0	0	0		0.5	0	1	HLF	50M	untreated
ENSG00000233234	0	0	0	0	0	0	0	0		0.5	0	1	HLF	50M	untreated
ENSG00000231630	0	0	0	0	0	0	0	0		0.5	0	1	HLF	50M	untreated
ENSG00000284745	0	0	0	0	0	0	0	0		0.5	0	1	HLF	50M	untreated
ENSG00000169717	0	0	0	0	0	0	0	0		0.5	0	1	HLF	50M	untreated
ENSG00000177133	0	0	0	0	0	0	0	0		0.5	0	1	HLF	50M	untreated
ENSG00000142611	1	1	0	0	0	0	1	0	0	0.39673	-0.03905	0.83251	HLF	50M	untreated
ENSG00000283572	0	0	0	0	0	0	0	0		0.5	0	1	HLF	50M	untreated
ENSG00000226286	0	0	0	0	0	0	0	0		0.5	0	1	HLF	50M	untreated
ENSG00000279839	0	0	0	0	0	0	0	0		0.5	0	1	HLF	50M	untreated
ENSG00000272235	0	0	0	0	0	0	0	0		0.5	0	1	HLF	50M	untreated
ENSG00000130762	15	9	0	0	0	0	1.667	0	0	0.34871	-0.04927	0.7467	HLF	50M	untreated
ENSG00000272088	0	0	0	0	0	0	0	0		0.5	0	1	HLF	50M	untreated
ENSG00000162591	1333	71	0	0	0	0	18.775	0	0	0.08493	-0.02997	0.19983	HLF	50M	untreated
ENSG00000207776	0	0	0	0	0	0	0	0		0.5	0	1	HLF	50M	untreated
ENSG00000238260	2	2	0	0	0	0	1	0	0	0.39673	-0.03905	0.83251	HLF	50M	untreated
ENSG00000158109	452	7	0	0	0	0	64.571	0	0	0.02808	-0.01107	0.06722	HLF	50M	untreated
ENSG00000116213	754	16	0	0	0	0	47.125	0	0	0.03769	-0.0146	0.08997	HLF	50M	untreated
ENSG00000078900	77	14	0	0	0	0	5.5	0	0	0.20562	-0.05356	0.46479	HLF	50M	untreated
ENSG00000227589	0	0	0	0	0	0	0	0		0.5	0	1	HLF	50M	untreated
ENSG00000235131	0	0	0	0	0	0	0	0		0.5	0	1	HLF	50M	untreated
ENSG00000227372	168	24	0	0	0	0	7	0	0	0.17717	-0.05011	0.40445	HLF	50M	untreated
ENSG00000276189	0	0	0	0	0	0	0	0		0.5	0	1	HLF	50M	untreated
ENSG00000162592	0	0	0	0	0	0	0	0		0.5	0	1	HLF	50M	untreated
ENSG00000235169	0	0	0	0	0	0	0	0		0.5	0	1	HLF	50M	untreated
ENSG00000130764	362	3	1006	11	1	1	120.667	1	0.00822	0.02327	-0.0031	0.04965	HLF	50M	untreated
ENSG00000266075	0	0	0	0	0	0	0	0		0.5	0	1	HLF	50M	untreated
ENSG00000272153	0	0	0	0	0	0	0	0		0.5	0	1	HLF	50M	untreated
ENSG00000116198	2279	38	442	8	1	1	59.974	1	0.0164	0.04506	-0.00544	0.09557	HLF	50M	untreated
ENSG00000169598	65	7	64	4	1	1	9.286	1	0.09722	0.20675	-0.00443	0.41793	HLF	50M	untreated
ENSG00000198912	355	17	0	0	0	0	20.882	0	0	0.07769	-0.02783	0.18321	HLF	50M	untreated
ENSG00000236423	10	7	0	0	0	0	1.429	0	0	0.36447	-0.04644	0.77537	HLF	50M	untreated
ENSG00000233304	0	0	0	0	0	0	0	0		0.5	0	1	HLF	50M	untreated
ENSG00000226374	0	0	0	0	0	0	0	0		0.5	0	1	HLF	50M	untreated
ENSG00000284668	18	9	0	0	0	0	2	0	0	0.32881	-0.05215	0.70978	HLF	50M	untreated
ENSG00000284703	0	0	0	0	0	0	0	0		0.5	0	1	HLF	50M	untreated
ENSG00000229280	0	0	0	0	0	0	0	0		0.5	0	1	HLF	50M	untreated
ENSG00000235054	0	0	0	0	0	0	0	0		0.5	0	1	HLF	50M	untreated
ENSG00000284694	0	0	0	0	0	0	0	0		0.5	0	1	HLF	50M	untreated
ENSG00000227169	0	0	0	0	0	0	0	0		0.5	0	1	HLF	50M	untreated
ENSG00000232596	0	0	0	0	0	0	0	0		0.5	0	1	HLF	50M	untreated
ENSG00000196581	423	26	338	3	10	2	16.269	5	0.23508	0.27561	0.10084	0.45038	HLF	50M	untreated
ENSG00000284739	0	0	0	0	0	0	0	0		0.5	0	1	HLF	50M	untreated
ENSG00000284674	0	0	0	0	0	0	0	0		0.5	0	1	HLF	50M	untreated
ENSG00000231510	0	0	0	0	0	0	0	0		0.5	0	1	HLF	50M	untreated
ENSG00000284616	0	0	0	0	0	0	0	0		0.5	0	1	HLF	50M	untreated
ENSG00000284692	0	0	0	0	0	0	0	0		0.5	0	1	HLF	50M	untreated
ENSG00000284666	0	0	0	0	0	0	0	0		0.5	0	1	HLF	50M	untreated
ENSG00000260972	0	0	0	0	0	0	0	0		0.5	0	1	HLF	50M	untreated
ENSG00000283356	0	0	0	0	0	0	0	0		0.5	0	1	HLF	50M	untreated
ENSG00000236948	0	0	0	0	0	0	0	0		0.5	0	1	HLF	50M	untreated
ENSG00000264341	0	0	0	0	0	0	0	0		0.5	0	1	HLF	50M	untreated
ENSG00000264101	0	0	0	0	0	0	0	0		0.5	0	1	HLF	50M	untreated
ENSG00000131697	10	9	0	0	0	0	1.111	0	0	0.38783	-0.0413	0.81696	HLF	50M	untreated
ENSG00000069424	12	8	0	0	0	0	1.5	0	0	0.35959	-0.04737	0.76655	HLF	50M	untreated
ENSG00000116254	17	14	0	0	0	0	1.214	0	0	0.37991	-0.04317	0.803	HLF	50M	untreated
ENSG00000116251	4234	23	0	0	0	0	184.087	0	0	0.01022	-0.00416	0.0246	HLF	50M	untreated
ENSG00000226944	1	1	0	0	0	0	1	0	0	0.39673	-0.03905	0.83251	HLF	50M	untreated
ENSG00000158286	277	32	0	0	0	0	8.656	0	0	0.15369	-0.04626	0.35364	HLF	50M	untreated
ENSG00000116237	968	13	397	1	1	1	74.462	1	0.01325	0.03683	-0.00462	0.07828	HLF	50M	untreated
ENSG00000225077	13	5	0	0	0	0	2.6	0	0	0.29819	-0.05509	0.65146	HLF	50M	untreated
ENSG00000173673	0	0	0	0	0	0	0	0		0.5	0	1	HLF	50M	untreated
ENSG00000158292	13	4	0	0	0	0	3.25	0	0	0.27086	-0.05623	0.59794	HLF	50M	untreated
ENSG00000097021	4823	27	0	0	0	0	178.63	0	0	0.01053	-0.00428	0.02533	HLF	50M	untreated
ENSG00000271746	0	0	0	0	0	0	0	0		0.5	0	1	HLF	50M	untreated
ENSG00000069812	0	0	0	0	0	0	0	0		0.5	0	1	HLF	50M	untreated
ENSG00000187017	3	2	0	0	0	0	1.5	0	0	0.35959	-0.04737	0.76655	HLF	50M	untreated
ENSG00000265392	0	0	0	0	0	0	0	0		0.5	0	1	HLF	50M	untreated
ENSG00000231868	0	0	0	0	0	0	0	0		0.5	0	1	HLF	50M	untreated
ENSG00000215788	204	13	0	0	0	0	15.692	0	0	0.09833	-0.03372	0.23038	HLF	50M	untreated
ENSG00000171680	1392	43	0	0	0	0	32.372	0	0	0.05304	-0.01995	0.12604	HLF	50M	untreated
ENSG00000162408	1801	24	0	0	0	0	75.042	0	0	0.02435	-0.00966	0.05836	HLF	50M	untreated
ENSG00000253022	0	0	0	0	0	0	0	0		0.5	0	1	HLF	50M	untreated
ENSG00000229519	0	0	0	0	0	0	0	0		0.5	0	1	HLF	50M	untreated
ENSG00000173662	0	0	0	0	0	0	0	0		0.5	0	1	HLF	50M	untreated
ENSG00000204859	602	24	0	0	0	0	25.083	0	0	0.06641	-0.02433	0.15715	HLF	50M	untreated
ENSG00000162413	251	9	0	0	0	0	27.889	0	0	0.06053	-0.02244	0.14351	HLF	50M	untreated
ENSG00000116273	389	5	0	0	1	1	77.8	1	0.01269	0.03534	-0.00447	0.07515	HLF	50M	untreated
ENSG00000041988	450	21	0	0	0	0	21.429	0	0	0.07601	-0.02732	0.17934	HLF	50M	untreated
ENSG00000007923	2053	21	1648	18	2	2	97.762	1	0.01013	0.02847	-0.00371	0.06065	HLF	50M	untreated
ENSG00000228750	0	0	0	0	0	0	0	0		0.5	0	1	HLF	50M	untreated
ENSG00000284744	0	0	0	0	0	0	0	0		0.5	0	1	HLF	50M	untreated
ENSG00000237436	0	0	0	0	0	0	0	0		0.5	0	1	HLF	50M	untreated
ENSG00000171735	687	35	0	0	0	0	19.629	0	0	0.08184	-0.02906	0.19274	HLF	50M	untreated
ENSG00000227950	0	0	0	0	0	0	0	0		0.5	0	1	HLF	50M	untreated
ENSG00000237365	0	0	0	0	0	0	0	0		0.5	0	1	HLF	50M	untreated
ENSG00000207056	0	0	0	0	0	0	0	0		0.5	0	1	HLF	50M	untreated
ENSG00000237402	0	0	0	0	0	0	0	0		0.5	0	1	HLF	50M	untreated
ENSG00000237728	0	0	0	0	0	0	0	0		0.5	0	1	HLF	50M	untreated
ENSG00000225126	0	0	0	0	0	0	0	0		0.5	0	1	HLF	50M	untreated
ENSG00000270171	0	0	0	0	0	0	0	0		0.5	0	1	HLF	50M	untreated
ENSG00000270035	0	0	0	0	0	0	0	0		0.5	0	1	HLF	50M	untreated
ENSG00000269978	0	0	0	0	0	0	0	0		0.5	0	1	HLF	50M	untreated
ENSG00000049245	1495	16	0	0	0	0	93.438	0	0	0.01975	-0.0079	0.04739	HLF	50M	untreated
ENSG00000269925	0	0	0	0	0	0	0	0		0.5	0	1	HLF	50M	untreated
ENSG00000049246	1514	41	0	0	0	0	36.927	0	0	0.04711	-0.01793	0.11216	HLF	50M	untreated
ENSG00000236266	443	7	0	0	0	0	63.286	0	0	0.02861	-0.01127	0.0685	HLF	50M	untreated
ENSG00000049247	38	10	0	0	0	0	3.8	0	0	0.25136	-0.05621	0.55893	HLF	50M	untreated
ENSG00000049249	15	7	0	0	0	0	2.143	0	0	0.32096	-0.05308	0.69501	HLF	50M	untreated
ENSG00000270330	0	0	0	0	0	0	0	0		0.5	0	1	HLF	50M	untreated
ENSG00000116288	9756	27	0	0	0	0	361.333	0	0	0.00526	-0.00216	0.01268	HLF	50M	untreated
ENSG00000200344	0	0	0	0	0	0	0	0		0.5	0	1	HLF	50M	untreated
ENSG00000284747	4	4	0	0	0	0	1	0	0	0.39673	-0.03905	0.83251	HLF	50M	untreated
ENSG00000284716	0	0	0	0	0	0	0	0		0.5	0	1	HLF	50M	untreated
ENSG00000116285	1644	16	0	0	0	0	102.75	0	0	0.01802	-0.00723	0.04327	HLF	50M	untreated
ENSG00000238290	4	4	0	0	0	0	1	0	0	0.39673	-0.03905	0.83251	HLF	50M	untreated
ENSG00000232848	0	0	0	0	0	0	0	0		0.5	0	1	HLF	50M	untreated
ENSG00000229305	0	0	0	0	0	0	0	0		0.5	0	1	HLF	50M	untreated
ENSG00000227634	0	0	0	0	0	0	0	0		0.5	0	1	HLF	50M	untreated
ENSG00000200975	0	0	0	0	0	0	0	0		0.5	0	1	HLF	50M	untreated
ENSG00000233645	0	0	0	0	0	0	0	0		0.5	0	1	HLF	50M	untreated
ENSG00000251977	0	0	0	0	0	0	0	0		0.5	0	1	HLF	50M	untreated
ENSG00000162426	58	12	0	0	0	0	4.833	0	0	0.22142	-0.05488	0.49772	HLF	50M	untreated
ENSG00000252254	0	0	0	0	0	0	0	0		0.5	0	1	HLF	50M	untreated
ENSG00000142599	3430	44	1939	27	26	10	77.955	2.6	0.03228	0.05357	0.00553	0.1016	HLF	50M	untreated
ENSG00000232912	2	2	0	0	0	0	1	0	0	0.39673	-0.03905	0.83251	HLF	50M	untreated
ENSG00000221083	0	0	0	0	0	0	0	0		0.5	0	1	HLF	50M	untreated
ENSG00000270282	0	0	0	0	0	0	0	0		0.5	0	1	HLF	50M	untreated
ENSG00000234619	0	0	0	0	0	0	0	0		0.5	0	1	HLF	50M	untreated
ENSG00000224315	0	0	0	0	0	0	0	0		0.5	0	1	HLF	50M	untreated
ENSG00000222511	0	0	0	0	0	0	0	0		0.5	0	1	HLF	50M	untreated
ENSG00000226545	0	0	0	0	0	0	0	0		0.5	0	1	HLF	50M	untreated
ENSG00000228423	0	0	0	0	0	0	0	0		0.5	0	1	HLF	50M	untreated
ENSG00000229716	0	0	0	0	0	0	0	0		0.5	0	1	HLF	50M	untreated
ENSG00000074800	136899	47	32285	6	1	1	2912.745	1	0.00034	0.001	-0.00015	0.00215	HLF	50M	untreated
ENSG00000274258	0	0	0	0	0	0	0	0		0.5	0	1	HLF	50M	untreated
ENSG00000236269	6	4	0	0	0	0	1.5	0	0	0.35959	-0.04737	0.76655	HLF	50M	untreated
ENSG00000230679	1	1	0	0	0	0	1	0	0	0.39673	-0.03905	0.83251	HLF	50M	untreated
ENSG00000201725	0	0	0	0	0	0	0	0		0.5	0	1	HLF	50M	untreated
ENSG00000238249	0	0	0	0	0	0	0	0		0.5	0	1	HLF	50M	untreated
ENSG00000232208	0	0	0	0	0	0	0	0		0.5	0	1	HLF	50M	untreated
ENSG00000232663	0	0	0	0	0	0	0	0		0.5	0	1	HLF	50M	untreated
ENSG00000131686	8	1	0	0	0	0	8	0	0	0.16221	-0.04776	0.37218	HLF	50M	untreated
ENSG00000265141	0	0	0	0	0	0	0	0		0.5	0	1	HLF	50M	untreated
ENSG00000197241	4	2	0	0	0	0	2	0	0	0.32881	-0.05215	0.70978	HLF	50M	untreated
ENSG00000142583	4	4	0	0	0	0	1	0	0	0.39673	-0.03905	0.83251	HLF	50M	untreated
ENSG00000252404	0	0	0	0	0	0	0	0		0.5	0	1	HLF	50M	untreated
ENSG00000180758	37	6	0	0	0	0	6.167	0	0	0.19192	-0.05206	0.43591	HLF	50M	untreated
ENSG00000228526	1	1	0	0	0	0	1	0	0	0.39673	-0.03905	0.83251	HLF	50M	untreated
ENSG00000284357	0	0	0	0	0	0	0	0		0.5	0	1	HLF	50M	untreated
ENSG00000234546	1	1	0	0	0	0	1	0	0	0.39673	-0.03905	0.83251	HLF	50M	untreated
ENSG00000281937	0	0	0	0	0	0	0	0		0.5	0	1	HLF	50M	untreated
ENSG00000049239	392	16	153	2	1	1	24.5	1	0.03922	0.09954	-0.00879	0.20788	HLF	50M	untreated
ENSG00000171621	194	9	1	1	1	1	21.556	1	0.04433	0.11065	-0.00902	0.23032	HLF	50M	untreated
ENSG00000284652	0	0	0	0	0	0	0	0		0.5	0	1	HLF	50M	untreated
ENSG00000284693	5	2	0	0	0	0	2.5	0	0	0.30289	-0.05475	0.66053	HLF	50M	untreated
ENSG00000252956	0	0	0	0	0	0	0	0		0.5	0	1	HLF	50M	untreated
ENSG00000235263	0	0	0	0	0	0	0	0		0.5	0	1	HLF	50M	untreated
ENSG00000171612	121	15	0	0	0	0	8.067	0	0	0.1613	-0.04761	0.37021	HLF	50M	untreated
ENSG00000231181	0	0	0	0	0	0	0	0		0.5	0	1	HLF	50M	untreated
ENSG00000188807	895	25	0	0	0	0	35.8	0	0	0.04845	-0.01839	0.1153	HLF	50M	untreated
ENSG00000171608	2740	56	0	0	0	0	48.929	0	0	0.0364	-0.01413	0.08693	HLF	50M	untreated
ENSG00000179840	0	0	0	0	0	0	0	0		0.5	0	1	HLF	50M	untreated
ENSG00000233268	0	0	0	0	0	0	0	0		0.5	0	1	HLF	50M	untreated
ENSG00000231789	114	5	0	0	0	0	22.8	0	0	0.0721	-0.02612	0.17032	HLF	50M	untreated
ENSG00000171603	7030	45	1427	2	1	1	156.222	1	0.00636	0.01813	-0.00247	0.03874	HLF	50M	untreated
ENSG00000271264	0	0	0	0	0	0	0	0		0.5	0	1	HLF	50M	untreated
ENSG00000280113	0	0	0	0	0	0	0	0		0.5	0	1	HLF	50M	untreated
ENSG00000178585	347	19	372	6	1	1	18.263	1	0.05191	0.12642	-0.00909	0.26192	HLF	50M	untreated
ENSG00000223989	0	0	0	0	0	0	0	0		0.5	0	1	HLF	50M	untreated
ENSG00000162441	566	17	643	4	5	2	33.294	2.5	0.06984	0.11154	0.01353	0.20954	HLF	50M	untreated
ENSG00000228150	10	4	0	0	0	0	2.5	0	0	0.30289	-0.05475	0.66053	HLF	50M	untreated
ENSG00000173614	84	14	87	2	1	1	6	1	0.14286	0.26941	0.00532	0.5335	HLF	50M	untreated
ENSG00000202415	0	0	0	0	0	0	0	0		0.5	0	1	HLF	50M	untreated
ENSG00000283611	0	0	0	0	0	0	0	0		0.5	0	1	HLF	50M	untreated
ENSG00000265521	0	0	0	0	0	0	0	0		0.5	0	1	HLF	50M	untreated
ENSG00000241326	0	0	0	0	0	0	0	0		0.5	0	1	HLF	50M	untreated
ENSG00000162444	1	1	0	0	0	0	1	0	0	0.39673	-0.03905	0.83251	HLF	50M	untreated
ENSG00000130939	2791	36	3109	39	6	4	77.528	1.5	0.01898	0.04128	-0.00155	0.08411	HLF	50M	untreated
ENSG00000224340	0	0	0	0	0	0	0	0		0.5	0	1	HLF	50M	untreated
ENSG00000233623	0	0	0	0	0	0	0	0		0.5	0	1	HLF	50M	untreated
ENSG00000201746	0	0	0	0	0	0	0	0		0.5	0	1	HLF	50M	untreated
ENSG00000054523	4412	46	2804	30	5	5	95.913	1	0.01032	0.02899	-0.00377	0.06175	HLF	50M	untreated
ENSG00000264881	0	0	0	0	0	0	0	0		0.5	0	1	HLF	50M	untreated
ENSG00000199562	0	0	0	0	0	0	0	0		0.5	0	1	HLF	50M	untreated
ENSG00000264501	0	0	0	0	0	0	0	0		0.5	0	1	HLF	50M	untreated
ENSG00000284735	0	0	0	0	0	0	0	0		0.5	0	1	HLF	50M	untreated
ENSG00000284642	0	0	0	0	0	0	0	0		0.5	0	1	HLF	50M	untreated
ENSG00000142657	6866	22	0	0	0	0	312.091	0	0	0.00608	-0.00249	0.01465	HLF	50M	untreated
ENSG00000271989	0	0	0	0	0	0	0	0		0.5	0	1	HLF	50M	untreated
ENSG00000251503	187	16	668	5	1	1	11.688	1	0.07882	0.17671	-0.00717	0.36059	HLF	50M	untreated
ENSG00000175279	158	8	668	5	1	1	19.75	1	0.04819	0.11877	-0.0091	0.24664	HLF	50M	untreated
ENSG00000241563	3	1	0	0	0	0	3	0	0	0.28075	-0.05597	0.61748	HLF	50M	untreated
ENSG00000160049	1478	16	0	0	0	0	92.375	0	0	0.01996	-0.00799	0.04791	HLF	50M	untreated
ENSG00000203469	0	0	0	0	0	0	0	0		0.5	0	1	HLF	50M	untreated
ENSG00000142655	1069	41	0	0	0	0	26.073	0	0	0.06421	-0.02363	0.15205	HLF	50M	untreated
ENSG00000243267	0	0	0	0	0	0	0	0		0.5	0	1	HLF	50M	untreated
ENSG00000130940	362	25	0	0	0	0	14.48	0	0	0.10484	-0.03544	0.24511	HLF	50M	untreated
ENSG00000272078	118	10	0	0	0	0	11.8	0	0	0.1228	-0.03985	0.28545	HLF	50M	untreated
ENSG00000225158	0	0	0	0	0	0	0	0		0.5	0	1	HLF	50M	untreated
ENSG00000175262	0	0	0	0	0	0	0	0		0.5	0	1	HLF	50M	untreated
ENSG00000215785	0	0	0	0	0	0	0	0		0.5	0	1	HLF	50M	untreated
ENSG00000120948	2431	27	547	2	1	1	90.037	1	0.01098	0.03078	-0.00397	0.06554	HLF	50M	untreated
ENSG00000277726	2436	30	547	2	1	1	81.2	1	0.01217	0.03395	-0.00432	0.07221	HLF	50M	untreated
ENSG00000009724	3	2	0	0	0	0	1.5	0	0	0.35959	-0.04737	0.76655	HLF	50M	untreated
ENSG00000271895	2	1	0	0	0	0	2	0	0	0.32881	-0.05215	0.70978	HLF	50M	untreated
ENSG00000116649	6863	20	0	0	0	0	343.15	0	0	0.00554	-0.00227	0.01334	HLF	50M	untreated
ENSG00000171824	6294	42	1257	6	1	1	149.857	1	0.00663	0.01888	-0.00257	0.04033	HLF	50M	untreated
ENSG00000226849	959	7	0	0	0	0	137	0	0	0.01364	-0.00552	0.03279	HLF	50M	untreated
ENSG00000230337	1	1	0	0	0	0	1	0	0	0.39673	-0.03905	0.83251	HLF	50M	untreated
ENSG00000198793	9598	81	2981	20	2	2	118.494	1	0.00837	0.02368	-0.00315	0.05052	HLF	50M	untreated
ENSG00000225602	3	1	483	2	1	1	3	1	0.25	0.37248	0.03408	0.71087	HLF	50M	untreated
ENSG00000253086	0	0	0	0	0	0	0	0		0.5	0	1	HLF	50M	untreated
ENSG00000171819	0	0	0	0	0	0	0	0		0.5	0	1	HLF	50M	untreated
ENSG00000207451	0	0	0	0	0	0	0	0		0.5	0	1	HLF	50M	untreated
ENSG00000238173	0	0	0	0	0	0	0	0		0.5	0	1	HLF	50M	untreated
ENSG00000120942	99	6	0	0	1	1	16.5	1	0.05714	0.13686	-0.00896	0.28268	HLF	50M	untreated
ENSG00000238199	0	0	0	0	0	0	0	0		0.5	0	1	HLF	50M	untreated
ENSG00000284646	0	0	0	0	0	0	0	0		0.5	0	1	HLF	50M	untreated
ENSG00000224338	0	0	0	0	0	0	0	0		0.5	0	1	HLF	50M	untreated
ENSG00000204624	5	5	0	0	0	0	1	0	0	0.39673	-0.03905	0.83251	HLF	50M	untreated
ENSG00000235643	0	0	0	0	0	0	0	0		0.5	0	1	HLF	50M	untreated
ENSG00000284708	0	0	0	0	0	0	0	0		0.5	0	1	HLF	50M	untreated
ENSG00000116661	6	5	0	0	0	0	1.2	0	0	0.38099	-0.04292	0.8049	HLF	50M	untreated
ENSG00000132879	61	13	0	0	0	0	4.692	0	0	0.22508	-0.05513	0.50528	HLF	50M	untreated
ENSG00000116663	6	3	0	0	0	0	2	0	0	0.32881	-0.05215	0.70978	HLF	50M	untreated
ENSG00000116670	2066	15	0	0	0	0	137.733	0	0	0.01357	-0.00549	0.03262	HLF	50M	untreated
ENSG00000162490	1	1	0	0	0	0	1	0	0	0.39673	-0.03905	0.83251	HLF	50M	untreated
ENSG00000177674	1144	19	0	0	0	0	60.211	0	0	0.02999	-0.01178	0.07176	HLF	50M	untreated
ENSG00000215910	0	0	0	0	0	0	0	0		0.5	0	1	HLF	50M	untreated
ENSG00000177553	0	0	0	0	0	0	0	0		0.5	0	1	HLF	50M	untreated
ENSG00000177000	796	26	0	0	0	0	30.615	0	0	0.05574	-0.02086	0.13235	HLF	50M	untreated
ENSG00000011021	1930	71	0	0	0	0	27.183	0	0	0.06191	-0.02289	0.14671	HLF	50M	untreated
ENSG00000242349	68	13	0	0	0	0	5.231	0	0	0.21172	-0.05412	0.47756	HLF	50M	untreated
ENSG00000276470	0	0	0	0	0	0	0	0		0.5	0	1	HLF	50M	untreated
ENSG00000278852	0	0	0	0	0	0	0	0		0.5	0	1	HLF	50M	untreated
ENSG00000175206	17	2	0	0	0	0	8.5	0	0	0.15564	-0.04661	0.35789	HLF	50M	untreated
ENSG00000275915	0	0	0	0	0	0	0	0		0.5	0	1	HLF	50M	untreated
ENSG00000120937	43	3	0	0	0	0	14.333	0	0	0.10568	-0.03566	0.24703	HLF	50M	untreated
ENSG00000224904	0	0	0	0	0	0	0	0		0.5	0	1	HLF	50M	untreated
ENSG00000199347	0	0	0	0	0	0	0	0		0.5	0	1	HLF	50M	untreated
ENSG00000201801	0	0	0	0	0	0	0	0		0.5	0	1	HLF	50M	untreated
ENSG00000116685	604	10	0	0	0	0	60.4	0	0	0.0299	-0.01175	0.07155	HLF	50M	untreated
ENSG00000083444	5656	38	0	0	0	0	148.842	0	0	0.01258	-0.0051	0.03026	HLF	50M	untreated
ENSG00000116688	6138	39	440	4	2	1	157.385	2	0.01255	0.02402	0.00053	0.04751	HLF	50M	untreated
ENSG00000270914	0	0	0	0	0	0	0	0		0.5	0	1	HLF	50M	untreated
ENSG00000116691	1041	16	0	0	0	0	65.062	0	0	0.02788	-0.01099	0.06675	HLF	50M	untreated
ENSG00000202461	0	0	0	0	0	0	0	0		0.5	0	1	HLF	50M	untreated
ENSG00000276869	0	0	0	0	0	0	0	0		0.5	0	1	HLF	50M	untreated
ENSG00000243539	0	0	0	0	0	0	0	0		0.5	0	1	HLF	50M	untreated
ENSG00000120949	2	2	0	0	0	0	1	0	0	0.39673	-0.03905	0.83251	HLF	50M	untreated
ENSG00000201135	0	0	0	0	0	0	0	0		0.5	0	1	HLF	50M	untreated
ENSG00000227875	0	0	0	0	0	0	0	0		0.5	0	1	HLF	50M	untreated
ENSG00000283789	0	0	0	0	0	0	0	0		0.5	0	1	HLF	50M	untreated
ENSG00000028137	10	6	0	0	0	0	1.667	0	0	0.34871	-0.04927	0.7467	HLF	50M	untreated
ENSG00000263676	0	0	0	0	0	0	0	0		0.5	0	1	HLF	50M	untreated
ENSG00000225196	0	0	0	0	0	0	0	0		0.5	0	1	HLF	50M	untreated
ENSG00000252969	0	0	0	0	0	0	0	0		0.5	0	1	HLF	50M	untreated
ENSG00000048707	3162	88	1410	37	4	3	35.932	1.333	0.03578	0.07916	-0.00337	0.1617	HLF	50M	untreated
ENSG00000239149	0	0	0	0	0	0	0	0		0.5	0	1	HLF	50M	untreated
ENSG00000229484	0	0	0	0	0	0	0	0		0.5	0	1	HLF	50M	untreated
ENSG00000162496	371	11	0	0	0	0	33.727	0	0	0.05113	-0.01931	0.12156	HLF	50M	untreated
ENSG00000221340	0	0	0	0	0	0	0	0		0.5	0	1	HLF	50M	untreated
ENSG00000276830	0	0	0	0	0	0	0	0		0.5	0	1	HLF	50M	untreated
ENSG00000272482	0	0	0	0	0	0	0	0		0.5	0	1	HLF	50M	untreated
ENSG00000204518	0	0	0	0	0	0	0	0		0.5	0	1	HLF	50M	untreated
ENSG00000226166	0	0	0	0	0	0	0	0		0.5	0	1	HLF	50M	untreated
ENSG00000188984	0	0	0	0	0	0	0	0		0.5	0	1	HLF	50M	untreated
ENSG00000157330	0	0	0	0	0	0	0	0		0.5	0	1	HLF	50M	untreated
ENSG00000116726	0	0	0	0	0	0	0	0		0.5	0	1	HLF	50M	untreated
ENSG00000116721	0	0	0	0	0	0	0	0		0.5	0	1	HLF	50M	untreated
ENSG00000228338	0	0	0	0	0	0	0	0		0.5	0	1	HLF	50M	untreated
ENSG00000239810	0	0	0	0	0	0	0	0		0.5	0	1	HLF	50M	untreated
ENSG00000231103	0	0	0	0	0	0	0	0		0.5	0	1	HLF	50M	untreated
ENSG00000179172	0	0	0	0	0	0	0	0		0.5	0	1	HLF	50M	untreated
ENSG00000120952	0	0	0	0	0	0	0	0		0.5	0	1	HLF	50M	untreated
ENSG00000243073	0	0	0	0	0	0	0	0		0.5	0	1	HLF	50M	untreated
ENSG00000187545	0	0	0	0	0	0	0	0		0.5	0	1	HLF	50M	untreated
ENSG00000204510	0	0	0	0	0	0	0	0		0.5	0	1	HLF	50M	untreated
ENSG00000207434	0	0	0	0	0	0	0	0		0.5	0	1	HLF	50M	untreated
ENSG00000234064	0	0	0	0	0	0	0	0		0.5	0	1	HLF	50M	untreated
ENSG00000232423	0	0	0	0	0	0	0	0		0.5	0	1	HLF	50M	untreated
ENSG00000274178	0	0	0	0	0	0	0	0		0.5	0	1	HLF	50M	untreated
ENSG00000274764	0	0	0	0	0	0	0	0		0.5	0	1	HLF	50M	untreated
ENSG00000277058	0	0	0	0	0	0	0	0		0.5	0	1	HLF	50M	untreated
ENSG00000229571	0	0	0	0	0	0	0	0		0.5	0	1	HLF	50M	untreated
ENSG00000277862	0	0	0	0	0	0	0	0		0.5	0	1	HLF	50M	untreated
ENSG00000236179	0	0	0	0	0	0	0	0		0.5	0	1	HLF	50M	untreated
ENSG00000275774	0	0	0	0	0	0	0	0		0.5	0	1	HLF	50M	untreated
ENSG00000229978	0	0	0	0	0	0	0	0		0.5	0	1	HLF	50M	untreated
ENSG00000233336	0	0	0	0	0	0	0	0		0.5	0	1	HLF	50M	untreated
ENSG00000280267	0	0	0	0	0	0	0	0		0.5	0	1	HLF	50M	untreated
ENSG00000179412	0	0	0	0	0	0	0	0		0.5	0	1	HLF	50M	untreated
ENSG00000204505	0	0	0	0	0	0	0	0		0.5	0	1	HLF	50M	untreated
ENSG00000279169	0	0	0	0	0	0	0	0		0.5	0	1	HLF	50M	untreated
ENSG00000279804	0	0	0	0	0	0	0	0		0.5	0	1	HLF	50M	untreated
ENSG00000250894	0	0	0	0	0	0	0	0		0.5	0	1	HLF	50M	untreated
ENSG00000270601	0	0	0	0	0	0	0	0		0.5	0	1	HLF	50M	untreated
ENSG00000231219	0	0	0	0	0	0	0	0		0.5	0	1	HLF	50M	untreated
ENSG00000207511	0	0	0	0	0	0	0	0		0.5	0	1	HLF	50M	untreated
ENSG00000182330	0	0	0	0	0	0	0	0		0.5	0	1	HLF	50M	untreated
ENSG00000237700	0	0	0	0	0	0	0	0		0.5	0	1	HLF	50M	untreated
ENSG00000204501	0	0	0	0	0	0	0	0		0.5	0	1	HLF	50M	untreated
ENSG00000228229	0	0	0	0	0	0	0	0		0.5	0	1	HLF	50M	untreated
ENSG00000204481	0	0	0	0	0	0	0	0		0.5	0	1	HLF	50M	untreated
ENSG00000204480	0	0	0	0	0	0	0	0		0.5	0	1	HLF	50M	untreated
ENSG00000204479	0	0	0	0	0	0	0	0		0.5	0	1	HLF	50M	untreated
ENSG00000204478	0	0	0	0	0	0	0	0		0.5	0	1	HLF	50M	untreated
ENSG00000162494	0	0	0	0	0	0	0	0		0.5	0	1	HLF	50M	untreated
ENSG00000259961	0	0	0	0	0	0	0	0		0.5	0	1	HLF	50M	untreated
ENSG00000215909	0	0	0	0	0	0	0	0		0.5	0	1	HLF	50M	untreated
ENSG00000162493	0	0	0	0	0	0	0	0		0.5	0	1	HLF	50M	untreated
ENSG00000222952	0	0	0	0	0	0	0	0		0.5	0	1	HLF	50M	untreated
ENSG00000237445	0	0	0	0	0	0	0	0		0.5	0	1	HLF	50M	untreated
ENSG00000253085	0	0	0	0	0	0	0	0		0.5	0	1	HLF	50M	untreated
ENSG00000116731	153	13	92	6	20	3	11.769	6.667	0.36161	0.38548	0.18337	0.58759	HLF	50M	untreated
ENSG00000189337	507	36	0	0	0	0	14.083	0	0	0.10716	-0.03604	0.25035	HLF	50M	untreated
ENSG00000252151	0	0	0	0	0	0	0	0		0.5	0	1	HLF	50M	untreated
ENSG00000231606	0	0	0	0	0	0	0	0		0.5	0	1	HLF	50M	untreated
ENSG00000234593	332	20	0	0	0	0	16.6	0	0	0.09397	-0.03252	0.22045	HLF	50M	untreated
ENSG00000235829	0	0	0	0	0	0	0	0		0.5	0	1	HLF	50M	untreated
ENSG00000175147	2	2	0	0	0	0	1	0	0	0.39673	-0.03905	0.83251	HLF	50M	untreated
ENSG00000171729	264	8	0	0	0	0	33	0	0	0.05214	-0.01965	0.12392	HLF	50M	untreated
ENSG00000204464	0	0	0	0	0	0	0	0		0.5	0	1	HLF	50M	untreated
ENSG00000215720	0	0	0	0	0	0	0	0		0.5	0	1	HLF	50M	untreated
ENSG00000278480	0	0	0	0	0	0	0	0		0.5	0	1	HLF	50M	untreated
ENSG00000142621	7	5	0	0	0	0	1.4	0	0	0.36645	-0.04605	0.77895	HLF	50M	untreated
ENSG00000233485	0	0	0	0	0	0	0	0		0.5	0	1	HLF	50M	untreated
ENSG00000236045	0	0	0	0	0	0	0	0		0.5	0	1	HLF	50M	untreated
ENSG00000228140	0	0	0	0	0	0	0	0		0.5	0	1	HLF	50M	untreated
ENSG00000142634	992	7	0	0	0	0	141.714	0	0	0.0132	-0.00534	0.03174	HLF	50M	untreated
ENSG00000162438	0	0	0	0	0	0	0	0		0.5	0	1	HLF	50M	untreated
ENSG00000142615	0	0	0	0	0	0	0	0		0.5	0	1	HLF	50M	untreated
ENSG00000215704	1	1	0	0	0	0	1	0	0	0.39673	-0.03905	0.83251	HLF	50M	untreated
ENSG00000132906	430	14	0	0	0	0	30.714	0	0	0.05559	-0.02081	0.13198	HLF	50M	untreated
ENSG00000116138	126	6	762	17	3	2	21	1.5	0.06667	0.12986	0.00149	0.25824	HLF	50M	untreated
ENSG00000251866	0	0	0	0	0	0	0	0		0.5	0	1	HLF	50M	untreated
ENSG00000272510	0	0	0	0	0	0	0	0		0.5	0	1	HLF	50M	untreated
ENSG00000116771	0	0	0	0	0	0	0	0		0.5	0	1	HLF	50M	untreated
ENSG00000237301	1	1	0	0	0	0	1	0	0	0.39673	-0.03905	0.83251	HLF	50M	untreated
ENSG00000235084	0	0	0	0	0	0	0	0		0.5	0	1	HLF	50M	untreated
ENSG00000252417	0	0	0	0	0	0	0	0		0.5	0	1	HLF	50M	untreated
ENSG00000236500	0	0	0	0	0	0	0	0		0.5	0	1	HLF	50M	untreated
ENSG00000197312	338	10	418	12	2	2	33.8	1	0.02874	0.07559	-0.00776	0.15893	HLF	50M	untreated
ENSG00000215695	0	0	0	0	0	0	0	0		0.5	0	1	HLF	50M	untreated
ENSG00000271742	0	0	0	0	0	0	0	0		0.5	0	1	HLF	50M	untreated
ENSG00000116786	4741	36	927	5	1	1	131.694	1	0.00754	0.02139	-0.00288	0.04566	HLF	50M	untreated
ENSG00000237938	3648	30	0	0	0	0	121.6	0	0	0.01531	-0.00618	0.0368	HLF	50M	untreated
ENSG00000162461	0	0	0	0	0	0	0	0		0.5	0	1	HLF	50M	untreated
ENSG00000224459	0	0	0	0	0	0	0	0		0.5	0	1	HLF	50M	untreated
ENSG00000162460	0	0	0	0	0	0	0	0		0.5	0	1	HLF	50M	untreated
ENSG00000162458	506	14	0	0	0	0	36.143	0	0	0.04804	-0.01825	0.11432	HLF	50M	untreated
ENSG00000224321	0	0	0	0	0	0	0	0		0.5	0	1	HLF	50M	untreated
ENSG00000233954	0	0	0	0	0	0	0	0		0.5	0	1	HLF	50M	untreated
ENSG00000178715	1	1	0	0	0	0	1	0	0	0.39673	-0.03905	0.83251	HLF	50M	untreated
ENSG00000179743	0	0	0	0	0	0	0	0		0.5	0	1	HLF	50M	untreated
ENSG00000065526	1104	26	257	5	5	2	42.462	2.5	0.0556	0.09058	0.01006	0.17111	HLF	50M	untreated
ENSG00000270620	0	0	0	0	0	0	0	0		0.5	0	1	HLF	50M	untreated
ENSG00000116809	1953	32	0	0	0	0	61.031	0	0	0.02961	-0.01164	0.07086	HLF	50M	untreated
ENSG00000234607	0	0	0	0	0	0	0	0		0.5	0	1	HLF	50M	untreated
ENSG00000231353	0	0	0	0	0	0	0	0		0.5	0	1	HLF	50M	untreated
ENSG00000275503	0	0	0	0	0	0	0	0		0.5	0	1	HLF	50M	untreated
ENSG00000224966	0	0	0	0	0	0	0	0		0.5	0	1	HLF	50M	untreated
ENSG00000183888	0	0	0	0	0	0	0	0		0.5	0	1	HLF	50M	untreated
ENSG00000233078	0	0	0	0	0	0	0	0		0.5	0	1	HLF	50M	untreated
ENSG00000173641	1	1	0	0	0	0	1	0	0	0.39673	-0.03905	0.83251	HLF	50M	untreated
ENSG00000186510	4	4	0	0	0	0	1	0	0	0.39673	-0.03905	0.83251	HLF	50M	untreated
ENSG00000232456	0	0	0	0	0	0	0	0		0.5	0	1	HLF	50M	untreated
ENSG00000184908	0	0	0	0	0	0	0	0		0.5	0	1	HLF	50M	untreated
ENSG00000185519	1	6	0	0	0	0	0.167	0	0	0.47921	-0.00986	0.96828	HLF	50M	untreated
ENSG00000142627	9152	63	880	1	2	1	145.27	2	0.01358	0.02595	6e-04	0.05129	HLF	50M	untreated
ENSG00000227959	11	1	0	0	0	0	11	0	0	0.12942	-0.04135	0.30019	HLF	50M	untreated
ENSG00000224621	1	1	0	0	0	0	1	0	0	0.39673	-0.03905	0.83251	HLF	50M	untreated
ENSG00000234166	0	0	0	0	0	0	0	0		0.5	0	1	HLF	50M	untreated
ENSG00000142632	162	13	0	0	0	0	12.462	0	0	0.11782	-0.03868	0.27431	HLF	50M	untreated
ENSG00000237276	8	2	0	0	0	0	4	0	0	0.24495	-0.05606	0.54596	HLF	50M	untreated
ENSG00000132881	190	7	0	0	0	0	27.143	0	0	0.06199	-0.02292	0.1469	HLF	50M	untreated
ENSG00000233929	0	0	0	0	0	0	0	0		0.5	0	1	HLF	50M	untreated
ENSG00000037637	740	27	0	0	0	0	27.407	0	0	0.06147	-0.02275	0.14568	HLF	50M	untreated
ENSG00000055070	2438	34	477	2	1	1	71.706	1	0.01375	0.03816	-0.00476	0.08107	HLF	50M	untreated
ENSG00000226457	0	0	0	0	0	0	0	0		0.5	0	1	HLF	50M	untreated
ENSG00000187144	1260	12	477	2	1	1	105	1	0.00943	0.02659	-0.0035	0.05668	HLF	50M	untreated
ENSG00000157191	1358	18	0	0	0	0	75.444	0	0	0.02423	-0.00962	0.05807	HLF	50M	untreated
ENSG00000226029	0	0	0	0	0	0	0	0		0.5	0	1	HLF	50M	untreated
ENSG00000080947	418	23	120	4	2	1	18.174	2	0.09914	0.16326	0.01544	0.31109	HLF	50M	untreated
ENSG00000206652	0	0	0	0	0	0	0	0		0.5	0	1	HLF	50M	untreated
ENSG00000261135	0	0	0	0	0	0	0	0		0.5	0	1	HLF	50M	untreated
ENSG00000224174	0	0	0	0	0	0	0	0		0.5	0	1	HLF	50M	untreated
ENSG00000233421	0	0	0	0	0	0	0	0		0.5	0	1	HLF	50M	untreated
ENSG00000277344	0	0	0	0	0	0	0	0		0.5	0	1	HLF	50M	untreated
ENSG00000268991	0	0	0	0	0	0	0	0		0.5	0	1	HLF	50M	untreated
ENSG00000225710	0	0	0	0	0	0	0	0		0.5	0	1	HLF	50M	untreated
ENSG00000219481	1237	92	6	4	3	1	13.446	3	0.18242	0.24256	0.05604	0.42908	HLF	50M	untreated
ENSG00000271732	0	0	0	0	0	0	0	0		0.5	0	1	HLF	50M	untreated
ENSG00000215908	602	50	0	0	0	0	12.04	0	0	0.12094	-0.03942	0.28131	HLF	50M	untreated
ENSG00000283773	27	2	0	0	0	0	13.5	0	0	0.11076	-0.03695	0.25847	HLF	50M	untreated
ENSG00000186301	26	16	0	0	0	0	1.625	0	0	0.35137	-0.04883	0.75157	HLF	50M	untreated
ENSG00000282143	0	0	0	0	0	0	0	0		0.5	0	1	HLF	50M	untreated
ENSG00000207513	0	0	0	0	0	0	0	0		0.5	0	1	HLF	50M	untreated
ENSG00000237847	0	0	0	0	0	0	0	0		0.5	0	1	HLF	50M	untreated
ENSG00000280114	0	1	0	0	0	0	0	0		0.5	0	1	HLF	50M	untreated
ENSG00000236698	0	1	0	0	0	0	0	0		0.5	0	1	HLF	50M	untreated
ENSG00000268869	1	1	0	0	0	0	1	0	0	0.39673	-0.03905	0.83251	HLF	50M	untreated
ENSG00000279151	0	0	0	0	0	0	0	0		0.5	0	1	HLF	50M	untreated
ENSG00000279132	0	0	0	0	0	0	0	0		0.5	0	1	HLF	50M	untreated
ENSG00000282740	0	0	0	0	0	0	0	0		0.5	0	1	HLF	50M	untreated
ENSG00000058453	1239	86	0	0	0	0	14.407	0	0	0.10526	-0.03555	0.24606	HLF	50M	untreated
ENSG00000227684	0	0	0	0	0	0	0	0		0.5	0	1	HLF	50M	untreated
ENSG00000207389	0	0	0	0	0	0	0	0		0.5	0	1	HLF	50M	untreated
ENSG00000186715	23	14	0	0	0	0	1.643	0	0	0.35023	-0.04902	0.74948	HLF	50M	untreated
ENSG00000223643	0	0	0	0	0	0	0	0		0.5	0	1	HLF	50M	untreated
ENSG00000230239	0	0	0	0	0	0	0	0		0.5	0	1	HLF	50M	untreated
ENSG00000263811	0	0	0	0	0	0	0	0		0.5	0	1	HLF	50M	untreated
ENSG00000228549	0	0	0	0	0	0	0	0		0.5	0	1	HLF	50M	untreated
ENSG00000277234	0	0	0	0	0	0	0	0		0.5	0	1	HLF	50M	untreated
ENSG00000238142	64	5	0	0	0	0	12.8	0	0	0.11542	-0.0381	0.26894	HLF	50M	untreated
ENSG00000235241	0	0	0	0	0	0	0	0		0.5	0	1	HLF	50M	untreated
ENSG00000207005	0	0	0	0	0	0	0	0		0.5	0	1	HLF	50M	untreated
ENSG00000272426	0	0	0	0	0	0	0	0		0.5	0	1	HLF	50M	untreated
ENSG00000117122	4	3	0	0	0	0	1.333	0	0	0.37117	-0.04508	0.78743	HLF	50M	untreated
ENSG00000226526	5628	48	0	0	0	0	117.25	0	0	0.01586	-0.00639	0.03812	HLF	50M	untreated
ENSG00000159363	5957	51	0	0	0	0	116.804	0	0	0.01592	-0.00641	0.03826	HLF	50M	untreated
ENSG00000117118	3901	18	0	0	0	0	216.722	0	0	0.00871	-0.00355	0.02097	HLF	50M	untreated
ENSG00000117115	3204	31	0	0	0	0	103.355	0	0	0.01792	-0.00719	0.04303	HLF	50M	untreated
ENSG00000204362	19	6	0	0	0	0	3.167	0	0	0.27408	-0.05617	0.60432	HLF	50M	untreated
ENSG00000282843	3	2	0	0	0	0	1.5	0	0	0.35959	-0.04737	0.76655	HLF	50M	untreated
ENSG00000142623	128	27	0	0	0	0	4.741	0	0	0.22381	-0.05504	0.50266	HLF	50M	untreated
ENSG00000142619	1900	32	0	0	0	0	59.375	0	0	0.03038	-0.01193	0.0727	HLF	50M	untreated
ENSG00000266634	0	0	0	0	0	0	0	0		0.5	0	1	HLF	50M	untreated
ENSG00000159339	2	2	0	0	0	0	1	0	0	0.39673	-0.03905	0.83251	HLF	50M	untreated
ENSG00000276747	0	0	0	0	0	0	0	0		0.5	0	1	HLF	50M	untreated
ENSG00000227751	0	0	0	0	0	0	0	0		0.5	0	1	HLF	50M	untreated
ENSG00000179051	4920	24	0	0	0	0	205	0	0	0.0092	-0.00375	0.02214	HLF	50M	untreated
ENSG00000074964	419	30	58	4	1	1	13.967	1	0.06682	0.15529	-0.00839	0.31898	HLF	50M	untreated
ENSG00000236648	0	0	0	0	0	0	0	0		0.5	0	1	HLF	50M	untreated
ENSG00000117148	2	1	0	0	0	0	2	0	0	0.32881	-0.05215	0.70978	HLF	50M	untreated
ENSG00000284653	0	0	0	0	0	0	0	0		0.5	0	1	HLF	50M	untreated
ENSG00000261781	0	0	0	0	0	0	0	0		0.5	0	1	HLF	50M	untreated
ENSG00000117154	0	0	0	0	0	0	0	0		0.5	0	1	HLF	50M	untreated
ENSG00000280222	0	0	0	0	0	0	0	0		0.5	0	1	HLF	50M	untreated
ENSG00000230035	0	0	0	0	0	0	0	0		0.5	0	1	HLF	50M	untreated
ENSG00000225387	0	0	0	0	0	0	0	0		0.5	0	1	HLF	50M	untreated
ENSG00000179023	0	0	0	0	0	0	0	0		0.5	0	1	HLF	50M	untreated
ENSG00000235282	0	0	0	0	0	0	0	0		0.5	0	1	HLF	50M	untreated
ENSG00000225478	0	0	0	0	0	0	0	0		0.5	0	1	HLF	50M	untreated
ENSG00000009709	0	0	0	0	0	0	0	0		0.5	0	1	HLF	50M	untreated
ENSG00000179002	0	0	0	0	0	0	0	0		0.5	0	1	HLF	50M	untreated
ENSG00000255275	2360	45	0	0	0	0	52.444	0	0	0.03413	-0.0133	0.08156	HLF	50M	untreated
ENSG00000159423	1437	32	0	0	0	0	44.906	0	0	0.0394	-0.01521	0.09402	HLF	50M	untreated
ENSG00000265606	0	0	0	0	0	0	0	0		0.5	0	1	HLF	50M	untreated
ENSG00000221662	0	0	0	0	0	0	0	0		0.5	0	1	HLF	50M	untreated
ENSG00000169991	980	23	0	0	0	0	42.609	0	0	0.04135	-0.01591	0.09861	HLF	50M	untreated
ENSG00000272084	0	0	0	0	0	0	0	0		0.5	0	1	HLF	50M	untreated
ENSG00000127481	37846	180	0	0	0	0	210.256	0	0	0.00897	-0.00366	0.0216	HLF	50M	untreated
ENSG00000230424	4628	40	0	0	0	0	115.7	0	0	0.01607	-0.00647	0.03861	HLF	50M	untreated
ENSG00000127463	6303	49	0	0	0	0	128.633	0	0	0.0145	-0.00586	0.03486	HLF	50M	untreated
ENSG00000053372	2591	12	0	0	0	0	215.917	0	0	0.00874	-0.00357	0.02105	HLF	50M	untreated
ENSG00000211454	22	8	0	0	0	0	2.75	0	0	0.2914	-0.0555	0.6383	HLF	50M	untreated
ENSG00000162482	61	10	0	0	0	0	6.1	0	0	0.19321	-0.05222	0.43863	HLF	50M	untreated
ENSG00000270728	0	0	0	0	0	0	0	0		0.5	0	1	HLF	50M	untreated
ENSG00000053371	577	4	1383	9	1	1	144.25	1	0.00688	0.01959	-0.00266	0.04184	HLF	50M	untreated
ENSG00000200403	0	0	0	0	0	0	0	0		0.5	0	1	HLF	50M	untreated
ENSG00000040487	1056	23	0	0	0	0	45.913	0	0	0.03861	-0.01493	0.09214	HLF	50M	untreated
ENSG00000077549	5971	34	10175	18	2	2	175.618	1	0.00566	0.01619	-0.00223	0.0346	HLF	50M	untreated
ENSG00000240490	0	0	0	0	0	0	0	0		0.5	0	1	HLF	50M	untreated
ENSG00000201609	0	0	0	0	0	0	0	0		0.5	0	1	HLF	50M	untreated
ENSG00000235185	0	0	0	0	0	0	0	0		0.5	0	1	HLF	50M	untreated
ENSG00000173436	1708	20	0	0	0	0	85.4	0	0	0.02152	-0.00859	0.05163	HLF	50M	untreated
ENSG00000270136	1768	26	0	0	0	0	68	0	0	0.02674	-0.01057	0.06404	HLF	50M	untreated
ENSG00000226396	0	0	0	0	0	0	0	0		0.5	0	1	HLF	50M	untreated
ENSG00000158747	60	5	0	0	0	0	12	0	0	0.12125	-0.03949	0.28199	HLF	50M	untreated
ENSG00000158748	0	0	0	0	0	0	0	0		0.5	0	1	HLF	50M	untreated
ENSG00000162542	351	36	0	0	0	0	9.75	0	0	0.14132	-0.04388	0.32652	HLF	50M	untreated
ENSG00000178828	0	0	0	0	0	0	0	0		0.5	0	1	HLF	50M	untreated
ENSG00000235434	0	0	0	0	0	0	0	0		0.5	0	1	HLF	50M	untreated
ENSG00000169914	130	4	236	14	1	1	32.5	1	0.02985	0.07822	-0.00791	0.16434	HLF	50M	untreated
ENSG00000188784	0	0	0	0	0	0	0	0		0.5	0	1	HLF	50M	untreated
ENSG00000242688	0	0	0	0	0	0	0	0		0.5	0	1	HLF	50M	untreated
ENSG00000188257	0	0	0	0	0	0	0	0		0.5	0	1	HLF	50M	untreated
ENSG00000127472	0	0	0	0	0	0	0	0		0.5	0	1	HLF	50M	untreated
ENSG00000117215	0	0	0	0	0	0	0	0		0.5	0	1	HLF	50M	untreated
ENSG00000158786	0	0	0	0	0	0	0	0		0.5	0	1	HLF	50M	untreated
ENSG00000227066	0	0	0	0	0	0	0	0		0.5	0	1	HLF	50M	untreated
ENSG00000187980	0	0	0	0	0	0	0	0		0.5	0	1	HLF	50M	untreated
ENSG00000225986	0	0	0	0	0	0	0	0		0.5	0	1	HLF	50M	untreated
ENSG00000162543	0	0	0	0	0	0	0	0		0.5	0	1	HLF	50M	untreated
ENSG00000228105	0	0	0	0	0	0	0	0		0.5	0	1	HLF	50M	untreated
ENSG00000284710	0	0	0	0	0	0	0	0		0.5	0	1	HLF	50M	untreated
ENSG00000158816	0	0	0	0	0	0	0	0		0.5	0	1	HLF	50M	untreated
ENSG00000226664	0	0	0	0	0	0	0	0		0.5	0	1	HLF	50M	untreated
ENSG00000236963	0	0	0	0	0	0	0	0		0.5	0	1	HLF	50M	untreated
ENSG00000226487	0	0	0	0	0	0	0	0		0.5	0	1	HLF	50M	untreated
ENSG00000284641	0	0	0	0	0	0	0	0		0.5	0	1	HLF	50M	untreated
ENSG00000284743	0	0	0	0	0	0	0	0		0.5	0	1	HLF	50M	untreated
ENSG00000162545	83	2	0	0	0	0	41.5	0	0	0.04236	-0.01626	0.10099	HLF	50M	untreated
ENSG00000090432	214	7	0	0	0	0	30.571	0	0	0.05582	-0.02089	0.13252	HLF	50M	untreated
ENSG00000215520	0	0	0	0	0	0	0	0		0.5	0	1	HLF	50M	untreated
ENSG00000183114	0	0	0	0	0	0	0	0		0.5	0	1	HLF	50M	untreated
ENSG00000158825	6	2	0	0	0	0	3	0	0	0.28075	-0.05597	0.61748	HLF	50M	untreated
ENSG00000158828	1079	13	0	0	0	0	83	0	0	0.02212	-0.00881	0.05305	HLF	50M	untreated
ENSG00000284005	0	0	0	0	0	0	0	0		0.5	0	1	HLF	50M	untreated
ENSG00000117242	621	9	0	0	0	0	69	0	0	0.02637	-0.01043	0.06317	HLF	50M	untreated
ENSG00000244038	11145	20	0	0	0	0	557.25	0	0	0.00342	-0.00141	0.00826	HLF	50M	untreated
ENSG00000117245	72	28	0	0	0	0	2.571	0	0	0.29952	-0.055	0.65403	HLF	50M	untreated
ENSG00000235432	0	0	0	0	0	0	0	0		0.5	0	1	HLF	50M	untreated
ENSG00000189410	841	36	0	0	0	0	23.361	0	0	0.07061	-0.02566	0.16688	HLF	50M	untreated
ENSG00000233069	0	0	0	0	0	0	0	0		0.5	0	1	HLF	50M	untreated
ENSG00000127483	2305	27	6139	35	36	11	85.37	3.273	0.03692	0.05616	0.00923	0.10308	HLF	50M	untreated
ENSG00000075151	1425	19	6396	79	26	16	75	1.625	0.02121	0.04407	-0.00078	0.08891	HLF	50M	untreated
ENSG00000251914	0	0	0	0	0	0	0	0		0.5	0	1	HLF	50M	untreated
ENSG00000221808	0	0	0	0	0	0	0	0		0.5	0	1	HLF	50M	untreated
ENSG00000233072	0	0	0	0	0	0	0	0		0.5	0	1	HLF	50M	untreated
ENSG00000236073	0	0	0	0	0	0	0	0		0.5	0	1	HLF	50M	untreated
ENSG00000235112	0	0	0	0	0	0	0	0		0.5	0	1	HLF	50M	untreated
ENSG00000117298	6434	56	1850	7	4	3	114.893	1.333	0.01147	0.0271	-0.00194	0.05615	HLF	50M	untreated
ENSG00000236936	0	0	0	0	0	0	0	0		0.5	0	1	HLF	50M	untreated
ENSG00000231105	6	5	0	0	0	0	1.2	0	0	0.38099	-0.04292	0.8049	HLF	50M	untreated
ENSG00000236216	0	0	0	0	0	0	0	0		0.5	0	1	HLF	50M	untreated
ENSG00000228823	0	0	0	0	0	0	0	0		0.5	0	1	HLF	50M	untreated
ENSG00000236009	0	0	0	0	0	0	0	0		0.5	0	1	HLF	50M	untreated
ENSG00000227001	31	5	0	0	0	0	6.2	0	0	0.19128	-0.05199	0.43456	HLF	50M	untreated
ENSG00000187952	0	0	0	0	0	0	0	0		0.5	0	1	HLF	50M	untreated
ENSG00000186543	0	0	0	0	0	0	0	0		0.5	0	1	HLF	50M	untreated
ENSG00000142794	1006	38	0	0	0	0	26.474	0	0	0.06336	-0.02336	0.15008	HLF	50M	untreated
ENSG00000176378	0	0	0	0	0	0	0	0		0.5	0	1	HLF	50M	untreated
ENSG00000162551	73	14	0	0	0	0	5.214	0	0	0.21211	-0.05415	0.47836	HLF	50M	untreated
ENSG00000233431	0	0	0	0	0	0	0	0		0.5	0	1	HLF	50M	untreated
ENSG00000076864	16	10	0	0	0	0	1.6	0	0	0.35298	-0.04855	0.75452	HLF	50M	untreated
ENSG00000090686	293	4	3918	51	8	7	73.25	1.143	0.01536	0.03916	-0.00382	0.08214	HLF	50M	untreated
ENSG00000231978	0	0	0	0	0	0	0	0		0.5	0	1	HLF	50M	untreated
ENSG00000187942	1853	11	0	0	0	0	168.455	0	0	0.01115	-0.00453	0.02683	HLF	50M	untreated
ENSG00000142798	36355	210	0	0	0	0	173.119	0	0	0.01085	-0.00441	0.02612	HLF	50M	untreated
ENSG00000232037	0	0	0	0	0	0	0	0		0.5	0	1	HLF	50M	untreated
ENSG00000283234	0	0	0	0	0	0	0	0		0.5	0	1	HLF	50M	untreated
ENSG00000219073	0	0	0	0	0	0	0	0		0.5	0	1	HLF	50M	untreated
ENSG00000273610	0	0	0	0	0	0	0	0		0.5	0	1	HLF	50M	untreated
ENSG00000201919	0	0	0	0	0	0	0	0		0.5	0	1	HLF	50M	untreated
ENSG00000142789	0	0	0	0	0	0	0	0		0.5	0	1	HLF	50M	untreated
ENSG00000278124	0	0	0	0	0	0	0	0		0.5	0	1	HLF	50M	untreated
ENSG00000201273	0	0	0	0	0	0	0	0		0.5	0	1	HLF	50M	untreated
ENSG00000228397	1	1	0	0	0	0	1	0	0	0.39673	-0.03905	0.83251	HLF	50M	untreated
ENSG00000218510	70	14	0	0	0	0	5	0	0	0.21725	-0.05457	0.48906	HLF	50M	untreated
ENSG00000070831	1745	9	1874	6	7	2	193.889	3.5	0.01773	0.02694	0.00457	0.04931	HLF	50M	untreated
ENSG00000230068	0	0	0	0	0	0	0	0		0.5	0	1	HLF	50M	untreated
ENSG00000271428	0	0	0	0	0	0	0	0		0.5	0	1	HLF	50M	untreated
ENSG00000271840	0	0	0	0	0	0	0	0		0.5	0	1	HLF	50M	untreated
ENSG00000162552	0	0	0	0	0	0	0	0		0.5	0	1	HLF	50M	untreated
ENSG00000266564	0	0	0	0	0	0	0	0		0.5	0	1	HLF	50M	untreated
ENSG00000234397	0	0	0	0	0	0	0	0		0.5	0	1	HLF	50M	untreated
ENSG00000279625	0	0	0	0	0	0	0	0		0.5	0	1	HLF	50M	untreated
ENSG00000184677	1236	38	79	2	5	2	32.526	2.5	0.07137	0.11374	0.01392	0.21355	HLF	50M	untreated
ENSG00000237200	0	0	0	0	0	0	0	0		0.5	0	1	HLF	50M	untreated
ENSG00000070886	0	0	0	0	0	0	0	0		0.5	0	1	HLF	50M	untreated
ENSG00000276835	0	0	0	0	0	0	0	0		0.5	0	1	HLF	50M	untreated
ENSG00000173372	0	0	0	0	0	0	0	0		0.5	0	1	HLF	50M	untreated
ENSG00000159189	0	0	0	0	0	0	0	0		0.5	0	1	HLF	50M	untreated
ENSG00000173369	0	0	0	0	0	0	0	0		0.5	0	1	HLF	50M	untreated
ENSG00000133216	4055	39	825	7	2	2	103.974	1	0.00953	0.02684	-0.00353	0.05721	HLF	50M	untreated
ENSG00000265422	0	0	0	0	0	0	0	0		0.5	0	1	HLF	50M	untreated
ENSG00000225952	0	0	0	0	0	0	0	0		0.5	0	1	HLF	50M	untreated
ENSG00000264014	0	0	0	0	0	0	0	0		0.5	0	1	HLF	50M	untreated
ENSG00000215906	0	0	0	0	0	0	0	0		0.5	0	1	HLF	50M	untreated
ENSG00000227868	0	0	0	0	0	0	0	0		0.5	0	1	HLF	50M	untreated
ENSG00000004487	5064	26	2280	12	9	5	194.769	1.8	0.00916	0.01857	-0.00012	0.03725	HLF	50M	untreated
ENSG00000240553	4778	22	2280	12	9	5	217.182	1.8	0.00822	0.0167	-0.00013	0.03352	HLF	50M	untreated
ENSG00000263793	0	0	0	0	0	0	0	0		0.5	0	1	HLF	50M	untreated
ENSG00000266802	0	0	0	0	0	0	0	0		0.5	0	1	HLF	50M	untreated
ENSG00000169641	483	20	0	0	0	0	24.15	0	0	0.06862	-0.02503	0.16228	HLF	50M	untreated
ENSG00000229010	0	0	0	0	0	0	0	0		0.5	0	1	HLF	50M	untreated
ENSG00000206935	0	0	0	0	0	0	0	0		0.5	0	1	HLF	50M	untreated
ENSG00000252578	0	0	0	0	0	0	0	0		0.5	0	1	HLF	50M	untreated
ENSG00000179546	0	0	0	0	0	0	0	0		0.5	0	1	HLF	50M	untreated
ENSG00000215381	0	0	0	0	0	0	0	0		0.5	0	1	HLF	50M	untreated
ENSG00000261326	8	2	0	0	0	0	4	0	0	0.24495	-0.05606	0.54596	HLF	50M	untreated
ENSG00000284726	0	0	0	0	0	0	0	0		0.5	0	1	HLF	50M	untreated
ENSG00000125944	5464	22	2704	11	1	1	248.364	1	0.00401	0.01154	-0.00162	0.02469	HLF	50M	untreated
ENSG00000125945	78	2	0	0	0	0	39	0	0	0.04483	-0.01713	0.1068	HLF	50M	untreated
ENSG00000249087	4	3	0	0	0	0	1.333	0	0	0.37117	-0.04508	0.78743	HLF	50M	untreated
ENSG00000201405	0	0	0	0	0	0	0	0		0.5	0	1	HLF	50M	untreated
ENSG00000271420	0	0	0	0	0	0	0	0		0.5	0	1	HLF	50M	untreated
ENSG00000204219	123	7	0	0	0	0	17.571	0	0	0.0897	-0.03133	0.21074	HLF	50M	untreated
ENSG00000232482	0	0	0	0	0	0	0	0		0.5	0	1	HLF	50M	untreated
ENSG00000088280	724	32	0	0	0	0	22.625	0	0	0.07257	-0.02627	0.17142	HLF	50M	untreated
ENSG00000007968	170	11	0	0	0	0	15.455	0	0	0.09954	-0.03404	0.23313	HLF	50M	untreated
ENSG00000235052	0	0	0	0	0	0	0	0		0.5	0	1	HLF	50M	untreated
ENSG00000117318	1275	5	0	0	0	0	255	0	0	0.00742	-0.00303	0.01788	HLF	50M	untreated
ENSG00000197880	1	1	0	0	0	0	1	0	0	0.39673	-0.03905	0.83251	HLF	50M	untreated
ENSG00000229239	0	0	0	0	0	0	0	0		0.5	0	1	HLF	50M	untreated
ENSG00000142676	16561	8	0	0	0	0	2070.125	0	0	0.00093	-0.00038	0.00224	HLF	50M	untreated
ENSG00000011007	2539	21	0	0	0	0	120.905	0	0	0.0154	-0.00621	0.037	HLF	50M	untreated
ENSG00000236810	104	16	0	0	0	0	6.5	0	0	0.18574	-0.05129	0.42276	HLF	50M	untreated
ENSG00000057757	454	7	0	0	0	0	64.857	0	0	0.02796	-0.01102	0.06694	HLF	50M	untreated
ENSG00000011009	1137	17	0	0	0	0	66.882	0	0	0.02716	-0.01072	0.06504	HLF	50M	untreated
ENSG00000117308	3734	27	0	0	0	0	138.296	0	0	0.01351	-0.00547	0.0325	HLF	50M	untreated
ENSG00000117305	140	6	700	15	1	1	23.333	1	0.0411	0.10367	-0.00889	0.21623	HLF	50M	untreated
ENSG00000179163	441	10	0	0	0	0	44.1	0	0	0.04007	-0.01545	0.09558	HLF	50M	untreated
ENSG00000188822	0	0	0	0	0	0	0	0		0.5	0	1	HLF	50M	untreated
ENSG00000229106	0	0	0	0	0	0	0	0		0.5	0	1	HLF	50M	untreated
ENSG00000232557	0	0	0	0	0	0	0	0		0.5	0	1	HLF	50M	untreated
ENSG00000264926	0	0	0	0	0	0	0	0		0.5	0	1	HLF	50M	untreated
ENSG00000230228	0	0	0	0	0	0	0	0		0.5	0	1	HLF	50M	untreated
ENSG00000189266	748	10	0	0	0	0	74.8	0	0	0.02442	-0.00969	0.05854	HLF	50M	untreated
ENSG00000188529	2365	25	0	0	0	0	94.6	0	0	0.01951	-0.00781	0.04684	HLF	50M	untreated
ENSG00000215905	0	0	0	0	0	0	0	0		0.5	0	1	HLF	50M	untreated
ENSG00000225315	6	6	0	0	0	0	1	0	0	0.39673	-0.03905	0.83251	HLF	50M	untreated
ENSG00000142661	9	8	0	0	0	0	1.125	0	0	0.38674	-0.04157	0.81505	HLF	50M	untreated
ENSG00000230703	4	4	0	0	0	0	1	0	0	0.39673	-0.03905	0.83251	HLF	50M	untreated
ENSG00000142677	14	5	0	0	0	0	2.8	0	0	0.28921	-0.05562	0.63403	HLF	50M	untreated
ENSG00000185436	0	0	0	0	0	0	0	0		0.5	0	1	HLF	50M	untreated
ENSG00000230023	0	0	0	0	0	0	0	0		0.5	0	1	HLF	50M	untreated
ENSG00000232298	0	0	0	0	0	0	0	0		0.5	0	1	HLF	50M	untreated
ENSG00000158055	51	3	0	0	0	0	17	0	0	0.09216	-0.03202	0.21635	HLF	50M	untreated
ENSG00000001460	431	24	0	0	0	0	17.958	0	0	0.08811	-0.03088	0.2071	HLF	50M	untreated
ENSG00000001461	706	25	0	0	0	0	28.24	0	0	0.05987	-0.02223	0.14197	HLF	50M	untreated
ENSG00000117602	470	14	0	0	0	0	33.571	0	0	0.05134	-0.01938	0.12206	HLF	50M	untreated
ENSG00000264443	0	0	0	0	0	0	0	0		0.5	0	1	HLF	50M	untreated
ENSG00000184454	0	0	0	0	0	0	0	0		0.5	0	1	HLF	50M	untreated
ENSG00000227312	0	0	0	0	0	0	0	0		0.5	0	1	HLF	50M	untreated
ENSG00000239106	0	0	0	0	0	0	0	0		0.5	0	1	HLF	50M	untreated
ENSG00000133226	4851	40	1668	10	2	2	121.275	1	0.00818	0.02316	-0.00309	0.04941	HLF	50M	untreated
ENSG00000284699	0	0	0	0	0	0	0	0		0.5	0	1	HLF	50M	untreated
ENSG00000169504	3166	17	0	0	0	0	186.235	0	0	0.01011	-0.00411	0.02432	HLF	50M	untreated
ENSG00000238482	0	0	0	0	0	0	0	0		0.5	0	1	HLF	50M	untreated
ENSG00000020633	27	5	0	0	0	0	5.4	0	0	0.20784	-0.05377	0.46945	HLF	50M	untreated
ENSG00000278034	0	0	0	0	0	0	0	0		0.5	0	1	HLF	50M	untreated
ENSG00000229162	0	0	0	0	0	0	0	0		0.5	0	1	HLF	50M	untreated
ENSG00000261025	0	0	0	0	0	0	0	0		0.5	0	1	HLF	50M	untreated
ENSG00000264371	0	0	0	0	0	0	0	0		0.5	0	1	HLF	50M	untreated
ENSG00000233755	0	0	0	0	0	0	0	0		0.5	0	1	HLF	50M	untreated
ENSG00000233419	0	0	0	0	0	0	0	0		0.5	0	1	HLF	50M	untreated
ENSG00000231953	0	0	0	0	0	0	0	0		0.5	0	1	HLF	50M	untreated
ENSG00000117614	1249	8	0	0	0	0	156.125	0	0	0.01201	-0.00487	0.02889	HLF	50M	untreated
ENSG00000284602	1	2	0	0	0	0	0.5	0	0	0.44242	-0.02478	0.90962	HLF	50M	untreated
ENSG00000284657	0	0	0	0	0	0	0	0		0.5	0	1	HLF	50M	untreated
ENSG00000117616	910	34	0	0	0	0	26.765	0	0	0.06276	-0.02317	0.14868	HLF	50M	untreated
ENSG00000272432	0	0	0	0	0	0	0	0		0.5	0	1	HLF	50M	untreated
ENSG00000261349	0	0	0	0	0	0	0	0		0.5	0	1	HLF	50M	untreated
ENSG00000187010	11	7	0	0	0	0	1.571	0	0	0.35485	-0.04823	0.75792	HLF	50M	untreated
ENSG00000224183	0	0	0	0	0	0	0	0		0.5	0	1	HLF	50M	untreated
ENSG00000259984	0	0	0	0	0	0	0	0		0.5	0	1	HLF	50M	untreated
ENSG00000183726	3563	21	0	0	0	0	169.667	0	0	0.01107	-0.0045	0.02664	HLF	50M	untreated
ENSG00000188672	15	8	0	0	0	0	1.875	0	0	0.336	-0.0512	0.72321	HLF	50M	untreated
ENSG00000238084	0	0	0	0	0	0	0	0		0.5	0	1	HLF	50M	untreated
ENSG00000204178	1052	20	0	0	0	0	52.6	0	0	0.03403	-0.01327	0.08133	HLF	50M	untreated
ENSG00000157978	509	17	0	0	0	0	29.941	0	0	0.05686	-0.02123	0.13495	HLF	50M	untreated
ENSG00000225643	0	0	0	0	0	0	0	0		0.5	0	1	HLF	50M	untreated
ENSG00000117643	4	4	0	0	0	0	1	0	0	0.39673	-0.03905	0.83251	HLF	50M	untreated
ENSG00000233478	0	0	0	0	0	0	0	0		0.5	0	1	HLF	50M	untreated
ENSG00000162430	3190	26	0	0	1	1	122.692	1	0.00808	0.0229	-0.00306	0.04886	HLF	50M	untreated
ENSG00000255054	1936	23	0	0	0	0	84.174	0	0	0.02182	-0.0087	0.05235	HLF	50M	untreated
ENSG00000228172	1	1	0	0	0	0	1	0	0	0.39673	-0.03905	0.83251	HLF	50M	untreated
ENSG00000117640	1303	18	0	0	0	0	72.389	0	0	0.0252	-0.00999	0.06038	HLF	50M	untreated
ENSG00000272478	0	0	0	0	0	0	0	0		0.5	0	1	HLF	50M	untreated
ENSG00000127423	92	4	0	0	0	0	23	0	0	0.07156	-0.02595	0.16907	HLF	50M	untreated
ENSG00000236528	2	1	0	0	0	0	2	0	0	0.32881	-0.05215	0.70978	HLF	50M	untreated
ENSG00000182749	85	6	0	0	0	0	14.167	0	0	0.10666	-0.03591	0.24923	HLF	50M	untreated
ENSG00000207302	0	0	0	0	0	0	0	0		0.5	0	1	HLF	50M	untreated
ENSG00000117632	13298	27	0	0	0	0	492.519	0	0	0.00387	-0.00159	0.00933	HLF	50M	untreated
ENSG00000229786	0	0	0	0	0	0	0	0		0.5	0	1	HLF	50M	untreated
ENSG00000223624	0	0	0	0	0	0	0	0		0.5	0	1	HLF	50M	untreated
ENSG00000283938	0	0	0	0	0	0	0	0		0.5	0	1	HLF	50M	untreated
ENSG00000158006	321	21	0	0	0	0	15.286	0	0	0.10042	-0.03428	0.23512	HLF	50M	untreated
ENSG00000207237	0	0	0	0	0	0	0	0		0.5	0	1	HLF	50M	untreated
ENSG00000252190	0	0	0	0	0	0	0	0		0.5	0	1	HLF	50M	untreated
ENSG00000252691	0	0	0	0	0	0	0	0		0.5	0	1	HLF	50M	untreated
ENSG00000158008	2	2	0	0	0	0	1	0	0	0.39673	-0.03905	0.83251	HLF	50M	untreated
ENSG00000158014	0	0	0	0	0	0	0	0		0.5	0	1	HLF	50M	untreated
ENSG00000284309	0	0	0	0	0	0	0	0		0.5	0	1	HLF	50M	untreated
ENSG00000158022	1	1	0	0	0	0	1	0	0	0.39673	-0.03905	0.83251	HLF	50M	untreated
ENSG00000175087	45	7	0	0	0	0	6.429	0	0	0.18703	-0.05146	0.42551	HLF	50M	untreated
ENSG00000197245	1	1	0	0	0	0	1	0	0	0.39673	-0.03905	0.83251	HLF	50M	untreated
ENSG00000282872	0	0	0	0	0	0	0	0		0.5	0	1	HLF	50M	untreated
ENSG00000236782	555	2	0	0	0	0	277.5	0	0	0.00683	-0.00279	0.01645	HLF	50M	untreated
ENSG00000142684	555	2	0	0	0	0	277.5	0	0	0.00683	-0.00279	0.01645	HLF	50M	untreated
ENSG00000142675	15	14	0	0	0	0	1.071	0	0	0.39096	-0.04053	0.82245	HLF	50M	untreated
ENSG00000188782	0	0	0	0	0	0	0	0		0.5	0	1	HLF	50M	untreated
ENSG00000236155	0	0	0	0	0	0	0	0		0.5	0	1	HLF	50M	untreated
ENSG00000278572	0	0	0	0	0	0	0	0		0.5	0	1	HLF	50M	untreated
ENSG00000130695	713	20	642	21	5	4	35.65	1.25	0.03388	0.07783	-0.00444	0.16009	HLF	50M	untreated
ENSG00000270733	0	0	0	0	0	0	0	0		0.5	0	1	HLF	50M	untreated
ENSG00000142669	2639	7	0	0	0	0	377	0	0	0.00504	-0.00207	0.01216	HLF	50M	untreated
ENSG00000158062	1664	41	0	0	0	0	40.585	0	0	0.04324	-0.01657	0.10304	HLF	50M	untreated
ENSG00000169442	0	0	0	0	0	0	0	0		0.5	0	1	HLF	50M	untreated
ENSG00000176092	25	10	0	0	0	0	2.5	0	0	0.30289	-0.05475	0.66053	HLF	50M	untreated
ENSG00000225854	0	0	0	0	0	0	0	0		0.5	0	1	HLF	50M	untreated
ENSG00000176083	0	0	0	0	0	0	0	0		0.5	0	1	HLF	50M	untreated
ENSG00000131914	1	1	0	0	0	0	1	0	0	0.39673	-0.03905	0.83251	HLF	50M	untreated
ENSG00000117682	796	22	479	6	2	2	36.182	1	0.02689	0.0712	-0.00749	0.14989	HLF	50M	untreated
ENSG00000223583	0	0	0	0	0	0	0	0		0.5	0	1	HLF	50M	untreated
ENSG00000225891	3	1	0	0	0	0	3	0	0	0.28075	-0.05597	0.61748	HLF	50M	untreated
ENSG00000198830	2803	12	0	0	0	0	233.583	0	0	0.00809	-0.0033	0.01948	HLF	50M	untreated
ENSG00000224129	0	0	0	0	0	0	0	0		0.5	0	1	HLF	50M	untreated
ENSG00000117676	1165	27	0	0	0	0	43.148	0	0	0.04088	-0.01574	0.09749	HLF	50M	untreated
ENSG00000238705	0	0	0	0	0	0	0	0		0.5	0	1	HLF	50M	untreated
ENSG00000243905	0	0	0	0	0	0	0	0		0.5	0	1	HLF	50M	untreated
ENSG00000252802	0	0	0	0	0	0	0	0		0.5	0	1	HLF	50M	untreated
ENSG00000252429	0	0	0	0	0	0	0	0		0.5	0	1	HLF	50M	untreated
ENSG00000229247	0	0	0	0	0	0	0	0		0.5	0	1	HLF	50M	untreated
ENSG00000238316	0	0	0	0	0	0	0	0		0.5	0	1	HLF	50M	untreated
ENSG00000235069	0	0	0	0	0	0	0	0		0.5	0	1	HLF	50M	untreated
ENSG00000260063	0	0	0	0	0	0	0	0		0.5	0	1	HLF	50M	untreated
ENSG00000117713	6204	42	731	3	53	2	147.714	26.5	0.15211	0.15962	0.10582	0.21341	HLF	50M	untreated
ENSG00000060642	236	14	0	0	0	0	16.857	0	0	0.0928	-0.0322	0.2178	HLF	50M	untreated
ENSG00000241188	0	0	0	0	0	0	0	0		0.5	0	1	HLF	50M	untreated
ENSG00000204160	463	12	660	5	1	1	38.583	1	0.02526	0.06726	-0.00724	0.14176	HLF	50M	untreated
ENSG00000175793	0	0	0	0	0	0	0	0		0.5	0	1	HLF	50M	untreated
ENSG00000226698	0	0	0	0	0	0	0	0		0.5	0	1	HLF	50M	untreated
ENSG00000142751	510	13	0	0	0	0	39.231	0	0	0.04459	-0.01705	0.10624	HLF	50M	untreated
ENSG00000198746	599	11	0	0	0	0	54.455	0	0	0.03295	-0.01287	0.07877	HLF	50M	untreated
ENSG00000090273	7382	30	1214	1	2	1	246.067	2	0.00806	0.01556	0.00028	0.03085	HLF	50M	untreated
ENSG00000131910	0	0	0	0	0	0	0	0		0.5	0	1	HLF	50M	untreated
ENSG00000175707	0	0	0	0	0	0	0	0		0.5	0	1	HLF	50M	untreated
ENSG00000172746	0	0	0	0	0	0	0	0		0.5	0	1	HLF	50M	untreated
ENSG00000224064	0	0	0	0	0	0	0	0		0.5	0	1	HLF	50M	untreated
ENSG00000225294	0	0	0	0	0	0	0	0		0.5	0	1	HLF	50M	untreated
ENSG00000253368	667	15	0	0	0	0	44.467	0	0	0.03976	-0.01534	0.09486	HLF	50M	untreated
ENSG00000158246	119	2	0	0	0	0	59.5	0	0	0.03032	-0.01191	0.07255	HLF	50M	untreated
ENSG00000090020	723	14	149	2	1	1	51.643	1	0.019	0.05171	-0.00604	0.10946	HLF	50M	untreated
ENSG00000229985	0	0	0	0	0	0	0	0		0.5	0	1	HLF	50M	untreated
ENSG00000214973	0	0	0	0	0	0	0	0		0.5	0	1	HLF	50M	untreated
ENSG00000225159	0	0	0	0	0	0	0	0		0.5	0	1	HLF	50M	untreated
ENSG00000225990	0	0	0	0	0	0	0	0		0.5	0	1	HLF	50M	untreated
ENSG00000224311	0	0	0	0	0	0	0	0		0.5	0	1	HLF	50M	untreated
ENSG00000142784	1847	28	0	0	0	0	65.964	0	0	0.02752	-0.01086	0.06589	HLF	50M	untreated
ENSG00000252098	0	0	0	0	0	0	0	0		0.5	0	1	HLF	50M	untreated
ENSG00000243659	0	0	0	0	0	0	0	0		0.5	0	1	HLF	50M	untreated
ENSG00000186501	980	12	0	0	1	1	81.667	1	0.0121	0.03376	-0.0043	0.07183	HLF	50M	untreated
ENSG00000206888	0	0	0	0	0	0	0	0		0.5	0	1	HLF	50M	untreated
ENSG00000241547	0	0	0	0	0	0	0	0		0.5	0	1	HLF	50M	untreated
ENSG00000142765	77	18	0	0	0	0	4.278	0	0	0.23657	-0.05575	0.52889	HLF	50M	untreated
ENSG00000142733	1094	37	0	0	0	0	29.568	0	0	0.05749	-0.02144	0.13643	HLF	50M	untreated
ENSG00000142748	0	0	0	0	0	0	0	0		0.5	0	1	HLF	50M	untreated
ENSG00000174950	0	0	0	0	0	0	0	0		0.5	0	1	HLF	50M	untreated
ENSG00000231207	0	0	0	0	0	0	0	0		0.5	0	1	HLF	50M	untreated
ENSG00000181773	6	1	0	0	0	0	6	0	0	0.19517	-0.05245	0.44279	HLF	50M	untreated
ENSG00000158195	1304	12	2205	11	1	1	108.667	1	0.00912	0.02573	-0.0034	0.05486	HLF	50M	untreated
ENSG00000241169	0	0	0	0	0	0	0	0		0.5	0	1	HLF	50M	untreated
ENSG00000237429	1	1	0	0	0	0	1	0	0	0.39673	-0.03905	0.83251	HLF	50M	untreated
ENSG00000126705	926	34	0	0	0	0	27.235	0	0	0.06181	-0.02286	0.14647	HLF	50M	untreated
ENSG00000000938	0	0	0	0	0	0	0	0		0.5	0	1	HLF	50M	untreated
ENSG00000235912	0	0	0	0	0	0	0	0		0.5	0	1	HLF	50M	untreated
ENSG00000233975	0	0	0	0	0	0	0	0		0.5	0	1	HLF	50M	untreated
ENSG00000126709	693	8	0	0	0	0	86.625	0	0	0.02123	-0.00847	0.05094	HLF	50M	untreated
ENSG00000225886	0	0	0	0	0	0	0	0		0.5	0	1	HLF	50M	untreated
ENSG00000206767	0	0	0	0	0	0	0	0		0.5	0	1	HLF	50M	untreated
ENSG00000226662	0	0	0	0	0	0	0	0		0.5	0	1	HLF	50M	untreated
ENSG00000207095	0	0	0	0	0	0	0	0		0.5	0	1	HLF	50M	untreated
ENSG00000009780	435	22	0	0	0	0	19.773	0	0	0.08134	-0.02891	0.1916	HLF	50M	untreated
ENSG00000231344	0	0	0	0	0	0	0	0		0.5	0	1	HLF	50M	untreated
ENSG00000230833	0	0	0	0	0	0	0	0		0.5	0	1	HLF	50M	untreated
ENSG00000117758	1067	19	0	0	0	0	56.158	0	0	0.03201	-0.01253	0.07656	HLF	50M	untreated
ENSG00000269971	0	0	0	0	0	0	0	0		0.5	0	1	HLF	50M	untreated
ENSG00000270031	0	0	0	0	0	0	0	0		0.5	0	1	HLF	50M	untreated
ENSG00000223062	0	0	0	0	0	0	0	0		0.5	0	1	HLF	50M	untreated
ENSG00000117751	1193	12	0	0	0	0	99.417	0	0	0.0186	-0.00746	0.04466	HLF	50M	untreated
ENSG00000252947	0	0	0	0	0	0	0	0		0.5	0	1	HLF	50M	untreated
ENSG00000130775	17	6	0	0	0	0	2.833	0	0	0.28776	-0.05569	0.63121	HLF	50M	untreated
ENSG00000117748	1516	16	0	0	0	0	94.75	0	0	0.01948	-0.0078	0.04676	HLF	50M	untreated
ENSG00000130768	8	5	0	0	0	0	1.6	0	0	0.35298	-0.04855	0.75452	HLF	50M	untreated
ENSG00000227050	8	5	0	0	0	0	1.6	0	0	0.35298	-0.04855	0.75452	HLF	50M	untreated
ENSG00000158156	0	0	0	0	0	0	0	0		0.5	0	1	HLF	50M	untreated
ENSG00000158161	385	17	505	15	6	3	22.647	2	0.08115	0.13763	0.01112	0.26414	HLF	50M	untreated
ENSG00000238231	0	0	0	0	0	0	0	0		0.5	0	1	HLF	50M	untreated
ENSG00000240750	0	0	0	0	0	0	0	0		0.5	0	1	HLF	50M	untreated
ENSG00000228589	10	3	0	0	0	0	3.333	0	0	0.26771	-0.05627	0.59169	HLF	50M	untreated
ENSG00000228943	0	0	0	0	0	0	0	0		0.5	0	1	HLF	50M	untreated
ENSG00000214812	0	0	0	0	0	0	0	0		0.5	0	1	HLF	50M	untreated
ENSG00000253005	0	0	0	0	0	0	0	0		0.5	0	1	HLF	50M	untreated
ENSG00000169403	0	0	0	0	0	0	0	0		0.5	0	1	HLF	50M	untreated
ENSG00000126698	4336	26	0	0	0	0	166.769	0	0	0.01126	-0.00457	0.02709	HLF	50M	untreated
ENSG00000130770	1086	10	0	0	0	0	108.6	0	0	0.01708	-0.00687	0.04103	HLF	50M	untreated
ENSG00000270605	1	1	0	0	0	0	1	0	0	0.39673	-0.03905	0.83251	HLF	50M	untreated
ENSG00000271398	0	0	0	0	0	0	0	0		0.5	0	1	HLF	50M	untreated
ENSG00000130766	338	16	0	0	0	0	21.125	0	0	0.07693	-0.0276	0.18147	HLF	50M	untreated
ENSG00000130772	170	5	0	0	0	0	34	0	0	0.05076	-0.01918	0.1207	HLF	50M	untreated
ENSG00000204138	1931	61	1756	14	9	5	31.656	1.8	0.0538	0.09976	0.00358	0.19594	HLF	50M	untreated
ENSG00000206779	0	0	0	0	0	0	0	0		0.5	0	1	HLF	50M	untreated
ENSG00000229820	0	0	0	0	0	0	0	0		0.5	0	1	HLF	50M	untreated
ENSG00000221216	0	0	0	0	0	0	0	0		0.5	0	1	HLF	50M	untreated
ENSG00000180198	4964	48	0	0	0	0	103.417	0	0	0.01791	-0.00719	0.04301	HLF	50M	untreated
ENSG00000242125	575	9	0	0	0	0	63.889	0	0	0.02836	-0.01117	0.06789	HLF	50M	untreated
ENSG00000274266	0	0	0	0	0	0	0	0		0.5	0	1	HLF	50M	untreated
ENSG00000200087	0	0	0	0	0	0	0	0		0.5	0	1	HLF	50M	untreated
ENSG00000231468	0	0	0	0	0	0	0	0		0.5	0	1	HLF	50M	untreated
ENSG00000279443	0	0	0	0	0	0	0	0		0.5	0	1	HLF	50M	untreated
ENSG00000180098	1989	29	0	0	0	0	68.586	0	0	0.02652	-0.01048	0.06352	HLF	50M	untreated
ENSG00000197989	399	10	141	2	1	1	39.9	1	0.02445	0.06528	-0.0071	0.13766	HLF	50M	untreated
ENSG00000221539	0	0	0	0	0	0	0	0		0.5	0	1	HLF	50M	untreated
ENSG00000278274	0	0	0	0	0	0	0	0		0.5	0	1	HLF	50M	untreated
ENSG00000273544	0	0	0	0	0	0	0	0		0.5	0	1	HLF	50M	untreated
ENSG00000280498	0	0	0	0	0	0	0	0		0.5	0	1	HLF	50M	untreated
ENSG00000274582	0	0	0	0	0	0	0	0		0.5	0	1	HLF	50M	untreated
ENSG00000120656	1033	13	0	0	0	0	79.462	0	0	0.02306	-0.00917	0.05529	HLF	50M	untreated
ENSG00000188060	0	0	0	0	0	0	0	0		0.5	0	1	HLF	50M	untreated
ENSG00000229388	6	3	0	0	0	0	2	0	0	0.32881	-0.05215	0.70978	HLF	50M	untreated
ENSG00000274978	0	0	0	0	0	0	0	0		0.5	0	1	HLF	50M	untreated
ENSG00000270103	0	0	0	0	0	0	0	0		0.5	0	1	HLF	50M	untreated
ENSG00000162419	401	17	515	8	1	1	23.588	1	0.04067	0.10274	-0.00887	0.21434	HLF	50M	untreated
ENSG00000252777	0	0	0	0	0	0	0	0		0.5	0	1	HLF	50M	untreated
ENSG00000198492	1042	15	2	2	1	1	69.467	1	0.01419	0.03931	-0.00488	0.08349	HLF	50M	untreated
ENSG00000116329	0	0	0	0	0	0	0	0		0.5	0	1	HLF	50M	untreated
ENSG00000233427	0	0	0	0	0	0	0	0		0.5	0	1	HLF	50M	untreated
ENSG00000199756	0	0	0	0	0	0	0	0		0.5	0	1	HLF	50M	untreated
ENSG00000159023	855	51	0	0	0	0	16.765	0	0	0.09321	-0.03232	0.21874	HLF	50M	untreated
ENSG00000225616	0	0	0	0	0	0	0	0		0.5	0	1	HLF	50M	untreated
ENSG00000206704	0	0	0	0	0	0	0	0		0.5	0	1	HLF	50M	untreated
ENSG00000277958	0	0	0	0	0	0	0	0		0.5	0	1	HLF	50M	untreated
ENSG00000253304	0	0	0	0	0	0	0	0		0.5	0	1	HLF	50M	untreated
ENSG00000225750	0	0	0	0	0	0	0	0		0.5	0	1	HLF	50M	untreated
ENSG00000116350	887	23	322	2	2	2	38.565	1	0.02527	0.06729	-0.00724	0.14182	HLF	50M	untreated
ENSG00000277916	0	0	0	0	0	0	0	0		0.5	0	1	HLF	50M	untreated
ENSG00000116353	648	28	105	4	2	2	23.143	1	0.04142	0.10437	-0.00891	0.21765	HLF	50M	untreated
ENSG00000237934	0	0	0	0	0	0	0	0		0.5	0	1	HLF	50M	untreated
ENSG00000060656	17	13	0	0	0	0	1.308	0	0	0.37302	-0.04469	0.79073	HLF	50M	untreated
ENSG00000230523	0	0	0	0	0	0	0	0		0.5	0	1	HLF	50M	untreated
ENSG00000225011	0	0	0	0	0	0	0	0		0.5	0	1	HLF	50M	untreated
ENSG00000228176	0	0	0	0	0	0	0	0		0.5	0	1	HLF	50M	untreated
ENSG00000284676	0	0	0	0	0	0	0	0		0.5	0	1	HLF	50M	untreated
ENSG00000270927	0	0	0	0	0	0	0	0		0.5	0	1	HLF	50M	untreated
ENSG00000233399	0	0	0	0	0	0	0	0		0.5	0	1	HLF	50M	untreated
ENSG00000233372	0	0	0	0	0	0	0	0		0.5	0	1	HLF	50M	untreated
ENSG00000231251	0	0	0	0	0	0	0	0		0.5	0	1	HLF	50M	untreated
ENSG00000236335	0	0	0	0	0	0	0	0		0.5	0	1	HLF	50M	untreated
ENSG00000231949	0	0	0	0	0	0	0	0		0.5	0	1	HLF	50M	untreated
ENSG00000162510	6	3	0	0	0	0	2	0	0	0.32881	-0.05215	0.70978	HLF	50M	untreated
ENSG00000186056	7	3	0	0	0	0	2.333	0	0	0.31106	-0.05407	0.6762	HLF	50M	untreated
ENSG00000162511	2	1	0	0	0	0	2	0	0	0.32881	-0.05215	0.70978	HLF	50M	untreated
ENSG00000264773	0	0	0	0	0	0	0	0		0.5	0	1	HLF	50M	untreated
ENSG00000229607	0	0	0	0	0	0	0	0		0.5	0	1	HLF	50M	untreated
ENSG00000223382	16	6	0	0	0	0	2.667	0	0	0.29513	-0.05529	0.64555	HLF	50M	untreated
ENSG00000222784	0	0	0	0	0	0	0	0		0.5	0	1	HLF	50M	untreated
ENSG00000235143	0	0	0	0	0	0	0	0		0.5	0	1	HLF	50M	untreated
ENSG00000162512	450	11	0	0	0	0	40.909	0	0	0.04292	-0.01646	0.10231	HLF	50M	untreated
ENSG00000266210	0	0	0	0	0	0	0	0		0.5	0	1	HLF	50M	untreated
ENSG00000134644	560	6	4592	70	18	7	93.333	2.571	0.02681	0.04504	0.00434	0.08574	HLF	50M	untreated
ENSG00000237329	0	0	0	0	0	0	0	0		0.5	0	1	HLF	50M	untreated
ENSG00000232768	0	0	0	0	0	0	0	0		0.5	0	1	HLF	50M	untreated
ENSG00000215900	0	0	0	0	0	0	0	0		0.5	0	1	HLF	50M	untreated
ENSG00000225142	0	0	0	0	0	0	0	0		0.5	0	1	HLF	50M	untreated
ENSG00000084628	0	0	0	0	0	0	0	0		0.5	0	1	HLF	50M	untreated
ENSG00000060688	2561	21	0	0	0	0	121.952	0	0	0.01527	-0.00616	0.0367	HLF	50M	untreated
ENSG00000229447	0	0	0	0	0	0	0	0		0.5	0	1	HLF	50M	untreated
ENSG00000121766	602	23	532	3	3	1	26.174	3	0.10283	0.14905	0.02756	0.27053	HLF	50M	untreated
ENSG00000229044	372	2	0	0	0	0	186	0	0	0.01012	-0.00412	0.02435	HLF	50M	untreated
ENSG00000121769	0	0	0	0	0	0	0	0		0.5	0	1	HLF	50M	untreated
ENSG00000168528	213	15	0	0	0	0	14.2	0	0	0.10647	-0.03586	0.24879	HLF	50M	untreated
ENSG00000215899	0	0	0	0	0	0	0	0		0.5	0	1	HLF	50M	untreated
ENSG00000206981	0	0	0	0	0	0	0	0		0.5	0	1	HLF	50M	untreated
ENSG00000260386	0	0	0	0	0	0	0	0		0.5	0	1	HLF	50M	untreated
ENSG00000265961	0	0	0	0	0	0	0	0		0.5	0	1	HLF	50M	untreated
ENSG00000284543	21	14	0	0	0	0	1.5	0	0	0.35959	-0.04737	0.76655	HLF	50M	untreated
ENSG00000229167	2	2	0	0	0	0	1	0	0	0.39673	-0.03905	0.83251	HLF	50M	untreated
ENSG00000142910	54	13	0	0	0	0	4.154	0	0	0.24024	-0.0559	0.53637	HLF	50M	untreated
ENSG00000121764	253	2	0	0	0	0	126.5	0	0	0.01474	-0.00595	0.03542	HLF	50M	untreated
ENSG00000162517	806	8	0	0	0	0	100.75	0	0	0.01836	-0.00737	0.0441	HLF	50M	untreated
ENSG00000235790	49	9	0	0	0	0	5.444	0	0	0.20685	-0.05367	0.46737	HLF	50M	untreated
ENSG00000264078	0	0	0	0	0	0	0	0		0.5	0	1	HLF	50M	untreated
ENSG00000084636	346	79	0	0	0	0	4.38	0	0	0.23364	-0.05561	0.52288	HLF	50M	untreated
ENSG00000121753	185	37	0	0	0	0	5	0	0	0.21725	-0.05457	0.48906	HLF	50M	untreated
ENSG00000266580	0	0	0	0	0	0	0	0		0.5	0	1	HLF	50M	untreated
ENSG00000254545	0	0	0	0	0	0	0	0		0.5	0	1	HLF	50M	untreated
ENSG00000134668	121	9	0	0	0	0	13.444	0	0	0.11112	-0.03704	0.25928	HLF	50M	untreated
ENSG00000203620	0	0	0	0	0	0	0	0		0.5	0	1	HLF	50M	untreated
ENSG00000269967	2193	15	534	1	9	1	146.2	9	0.05799	0.06867	0.02936	0.10797	HLF	50M	untreated
ENSG00000184007	2446	22	534	1	9	1	111.182	9	0.07489	0.08805	0.03818	0.13793	HLF	50M	untreated
ENSG00000228634	0	0	0	0	0	0	0	0		0.5	0	1	HLF	50M	untreated
ENSG00000284702	0	0	0	0	0	0	0	0		0.5	0	1	HLF	50M	untreated
ENSG00000121774	3358	20	4152	8	3	2	167.9	1.5	0.00885	0.01975	-0.00097	0.04046	HLF	50M	untreated
ENSG00000203325	1	1	0	0	0	0	1	0	0	0.39673	-0.03905	0.83251	HLF	50M	untreated
ENSG00000121775	672	32	0	0	0	0	21	0	0	0.07732	-0.02772	0.18236	HLF	50M	untreated
ENSG00000266203	0	0	0	0	0	0	0	0		0.5	0	1	HLF	50M	untreated
ENSG00000276493	0	0	0	0	0	0	0	0		0.5	0	1	HLF	50M	untreated
ENSG00000025800	2980	38	1304	8	1	1	78.421	1	0.01259	0.03508	-0.00444	0.0746	HLF	50M	untreated
ENSG00000250135	10	6	0	0	0	0	1.667	0	0	0.34871	-0.04927	0.7467	HLF	50M	untreated
ENSG00000084652	4640	26	0	0	0	0	178.462	0	0	0.01054	-0.00429	0.02536	HLF	50M	untreated
ENSG00000160050	5	3	0	0	0	0	1.667	0	0	0.34871	-0.04927	0.7467	HLF	50M	untreated
ENSG00000224066	45	4	0	0	0	0	11.25	0	0	0.12728	-0.04088	0.29543	HLF	50M	untreated
ENSG00000160051	112	6	0	0	0	0	18.667	0	0	0.08534	-0.03008	0.20076	HLF	50M	untreated
ENSG00000222046	50	9	0	0	0	0	5.556	0	0	0.2044	-0.05344	0.46224	HLF	50M	untreated
ENSG00000160055	325	25	0	0	0	0	13	0	0	0.11405	-0.03777	0.26587	HLF	50M	untreated
ENSG00000084623	13113	26	0	0	0	0	504.346	0	0	0.00378	-0.00156	0.00911	HLF	50M	untreated
ENSG00000220785	18	10	0	0	0	0	1.8	0	0	0.34047	-0.05056	0.7315	HLF	50M	untreated
ENSG00000183615	2	1	0	0	0	0	2	0	0	0.32881	-0.05215	0.70978	HLF	50M	untreated
ENSG00000182866	3	3	0	0	0	0	1	0	0	0.39673	-0.03905	0.83251	HLF	50M	untreated
ENSG00000277617	0	0	0	0	0	0	0	0		0.5	0	1	HLF	50M	untreated
ENSG00000252450	0	0	0	0	0	0	0	0		0.5	0	1	HLF	50M	untreated
ENSG00000116478	6819	29	0	0	0	0	235.138	0	0	0.00804	-0.00328	0.01936	HLF	50M	untreated
ENSG00000175130	0	0	0	0	0	0	0	0		0.5	0	1	HLF	50M	untreated
ENSG00000233775	0	0	0	0	0	0	0	0		0.5	0	1	HLF	50M	untreated
ENSG00000162526	51	10	0	0	0	0	5.1	0	0	0.21482	-0.05438	0.48401	HLF	50M	untreated
ENSG00000225828	23	5	0	0	0	0	4.6	0	0	0.22754	-0.05528	0.51036	HLF	50M	untreated
ENSG00000160058	563	13	961	15	1	1	43.308	1	0.02257	0.06066	-0.00676	0.12809	HLF	50M	untreated
ENSG00000224333	0	0	0	0	0	0	0	0		0.5	0	1	HLF	50M	untreated
ENSG00000270850	0	0	0	0	0	0	0	0		0.5	0	1	HLF	50M	untreated
ENSG00000229259	0	0	0	0	0	0	0	0		0.5	0	1	HLF	50M	untreated
ENSG00000263529	0	0	0	0	0	0	0	0		0.5	0	1	HLF	50M	untreated
ENSG00000254553	177	16	0	0	2	1	11.062	2	0.15311	0.23194	0.03073	0.43315	HLF	50M	untreated
ENSG00000273274	5	2	0	0	0	0	2.5	0	0	0.30289	-0.05475	0.66053	HLF	50M	untreated
ENSG00000160062	171	13	0	0	2	1	13.154	2	0.13198	0.20641	0.0244	0.38842	HLF	50M	untreated
ENSG00000176261	302	25	394	16	2	2	12.08	1	0.07645	0.17261	-0.00745	0.35267	HLF	50M	untreated
ENSG00000200591	0	0	0	0	0	0	0	0		0.5	0	1	HLF	50M	untreated
ENSG00000162521	6282	41	0	0	0	0	153.22	0	0	0.01223	-0.00496	0.02942	HLF	50M	untreated
ENSG00000162520	79	11	0	0	0	0	7.182	0	0	0.17425	-0.04968	0.39817	HLF	50M	untreated
ENSG00000224409	1	1	0	0	0	0	1	0	0	0.39673	-0.03905	0.83251	HLF	50M	untreated
ENSG00000162522	1323	16	0	0	0	0	82.688	0	0	0.0222	-0.00884	0.05324	HLF	50M	untreated
ENSG00000134684	8237	31	0	0	0	0	265.71	0	0	0.00713	-0.00292	0.01717	HLF	50M	untreated
ENSG00000116497	272	11	643	22	6	2	24.727	3	0.1082	0.15588	0.02934	0.28241	HLF	50M	untreated
ENSG00000160097	0	0	0	0	0	0	0	0		0.5	0	1	HLF	50M	untreated
ENSG00000121905	903	13	0	0	0	0	69.462	0	0	0.0262	-0.01037	0.06277	HLF	50M	untreated
ENSG00000121900	1040	14	0	0	0	0	74.286	0	0	0.02459	-0.00975	0.05892	HLF	50M	untreated
ENSG00000116514	623	16	74	2	3	1	38.938	3	0.07154	0.10749	0.01777	0.19722	HLF	50M	untreated
ENSG00000278966	0	0	0	0	0	0	0	0		0.5	0	1	HLF	50M	untreated
ENSG00000217644	0	0	0	0	0	0	0	0		0.5	0	1	HLF	50M	untreated
ENSG00000239670	0	0	0	0	0	0	0	0		0.5	0	1	HLF	50M	untreated
ENSG00000236065	2078	20	0	0	0	0	103.9	0	0	0.01783	-0.00716	0.04281	HLF	50M	untreated
ENSG00000004455	2735	27	0	0	0	0	101.296	0	0	0.01827	-0.00733	0.04387	HLF	50M	untreated
ENSG00000276645	0	0	0	0	0	0	0	0		0.5	0	1	HLF	50M	untreated
ENSG00000142920	249	22	0	0	0	0	11.318	0	0	0.1267	-0.04075	0.29415	HLF	50M	untreated
ENSG00000278997	0	0	0	0	0	0	0	0		0.5	0	1	HLF	50M	untreated
ENSG00000116525	88	10	0	0	0	0	8.8	0	0	0.15194	-0.04594	0.34983	HLF	50M	untreated
ENSG00000279179	1	1	0	0	0	0	1	0	0	0.39673	-0.03905	0.83251	HLF	50M	untreated
ENSG00000284721	0	0	0	0	0	0	0	0		0.5	0	1	HLF	50M	untreated
ENSG00000160094	522	17	0	0	0	0	30.706	0	0	0.0556	-0.02081	0.13201	HLF	50M	untreated
ENSG00000270115	0	0	0	0	0	0	0	0		0.5	0	1	HLF	50M	untreated
ENSG00000184389	5	5	0	0	0	0	1	0	0	0.39673	-0.03905	0.83251	HLF	50M	untreated
ENSG00000225313	2414	29	0	0	0	0	83.241	0	0	0.02206	-0.00879	0.0529	HLF	50M	untreated
ENSG00000134686	2573	48	0	0	0	0	53.604	0	0	0.03344	-0.01305	0.07993	HLF	50M	untreated
ENSG00000284154	0	0	0	0	0	0	0	0		0.5	0	1	HLF	50M	untreated
ENSG00000222112	0	0	0	0	0	0	0	0		0.5	0	1	HLF	50M	untreated
ENSG00000233246	16	5	0	0	0	0	3.2	0	0	0.27278	-0.05619	0.60175	HLF	50M	untreated
ENSG00000234512	0	0	0	0	0	0	0	0		0.5	0	1	HLF	50M	untreated
ENSG00000121903	112	20	0	0	0	0	5.6	0	0	0.20344	-0.05334	0.46022	HLF	50M	untreated
ENSG00000235907	0	0	0	0	0	0	0	0		0.5	0	1	HLF	50M	untreated
ENSG00000121904	0	0	0	0	0	0	0	0		0.5	0	1	HLF	50M	untreated
ENSG00000227000	0	0	0	0	0	0	0	0		0.5	0	1	HLF	50M	untreated
ENSG00000176256	0	0	0	0	0	0	0	0		0.5	0	1	HLF	50M	untreated
ENSG00000231163	0	0	0	0	0	0	0	0		0.5	0	1	HLF	50M	untreated
ENSG00000201148	0	0	0	0	0	0	0	0		0.5	0	1	HLF	50M	untreated
ENSG00000142698	0	0	0	0	0	0	0	0		0.5	0	1	HLF	50M	untreated
ENSG00000270241	0	0	0	0	0	0	0	0		0.5	0	1	HLF	50M	untreated
ENSG00000207941	0	0	0	0	0	0	0	0		0.5	0	1	HLF	50M	untreated
ENSG00000163866	110	9	0	0	0	0	12.222	0	0	0.11957	-0.0391	0.27824	HLF	50M	untreated
ENSG00000189280	0	0	0	0	0	0	0	0		0.5	0	1	HLF	50M	untreated
ENSG00000189433	1	1	0	0	0	0	1	0	0	0.39673	-0.03905	0.83251	HLF	50M	untreated
ENSG00000255811	0	0	0	0	0	0	0	0		0.5	0	1	HLF	50M	untreated
ENSG00000188910	0	0	0	0	0	0	0	0		0.5	0	1	HLF	50M	untreated
ENSG00000187513	0	0	0	0	0	0	0	0		0.5	0	1	HLF	50M	untreated
ENSG00000230163	0	0	0	0	0	0	0	0		0.5	0	1	HLF	50M	untreated
ENSG00000116544	0	0	0	0	0	0	0	0		0.5	0	1	HLF	50M	untreated
ENSG00000241014	255	5	0	0	0	0	51	0	0	0.03502	-0.01363	0.08368	HLF	50M	untreated
ENSG00000271741	901	33	69	2	1	1	27.303	1	0.03533	0.09086	-0.0085	0.19022	HLF	50M	untreated
ENSG00000243749	252	3	0	0	0	0	84	0	0	0.02187	-0.00872	0.05245	HLF	50M	untreated
ENSG00000163867	694	33	69	2	1	1	21.03	1	0.04539	0.11289	-0.00905	0.23484	HLF	50M	untreated
ENSG00000233940	0	0	0	0	0	0	0	0		0.5	0	1	HLF	50M	untreated
ENSG00000197056	676	33	0	0	0	0	20.485	0	0	0.07896	-0.02821	0.18613	HLF	50M	untreated
ENSG00000228348	0	0	0	0	0	0	0	0		0.5	0	1	HLF	50M	untreated
ENSG00000284640	0	0	0	0	0	0	0	0		0.5	0	1	HLF	50M	untreated
ENSG00000116560	11819	28	0	0	0	0	422.107	0	0	0.00451	-0.00185	0.01087	HLF	50M	untreated
ENSG00000201868	0	0	0	0	0	0	0	0		0.5	0	1	HLF	50M	untreated
ENSG00000146463	1733	54	3801	35	28	7	32.093	4	0.11083	0.14826	0.03805	0.25848	HLF	50M	untreated
ENSG00000240374	0	0	0	0	0	0	0	0		0.5	0	1	HLF	50M	untreated
ENSG00000201542	0	0	0	0	0	0	0	0		0.5	0	1	HLF	50M	untreated
ENSG00000229994	0	0	0	0	0	0	0	0		0.5	0	1	HLF	50M	untreated
ENSG00000227409	7	2	392	6	5	1	3.5	5	0.58824	0.56077	0.28388	0.83766	HLF	50M	untreated
ENSG00000278702	0	0	0	0	0	0	0	0		0.5	0	1	HLF	50M	untreated
ENSG00000142687	459	21	2708	42	3	3	21.857	1	0.04375	0.1094	-0.009	0.2278	HLF	50M	untreated
ENSG00000236274	0	0	0	0	0	0	0	0		0.5	0	1	HLF	50M	untreated
ENSG00000020129	1094	17	0	0	0	0	64.353	0	0	0.02817	-0.0111	0.06743	HLF	50M	untreated
ENSG00000239636	3	2	0	0	0	0	1.5	0	0	0.35959	-0.04737	0.76655	HLF	50M	untreated
ENSG00000116819	5	3	0	0	0	0	1.667	0	0	0.34871	-0.04927	0.7467	HLF	50M	untreated
ENSG00000126067	6170	18	0	0	0	0	342.778	0	0	0.00554	-0.00227	0.01336	HLF	50M	untreated
ENSG00000142686	66	3	0	0	0	0	22	0	0	0.07433	-0.02681	0.17547	HLF	50M	untreated
ENSG00000092853	1612	24	2895	23	6	5	67.167	1.2	0.01755	0.04322	-0.00368	0.09012	HLF	50M	untreated
ENSG00000232335	344	3	0	0	0	0	114.667	0	0	0.01621	-0.00653	0.03894	HLF	50M	untreated
ENSG00000134698	738	30	0	0	0	0	24.6	0	0	0.06753	-0.02469	0.15976	HLF	50M	untreated
ENSG00000092847	1795	36	1837	16	4	3	49.861	1.333	0.02604	0.05913	-0.00319	0.12144	HLF	50M	untreated
ENSG00000271164	0	0	0	0	0	0	0	0		0.5	0	1	HLF	50M	untreated
ENSG00000271914	0	0	0	0	0	0	0	0		0.5	0	1	HLF	50M	untreated
ENSG00000126070	445	13	985	35	3	3	34.231	1	0.02838	0.07475	-0.00771	0.15722	HLF	50M	untreated
ENSG00000271554	226	8	0	0	0	0	28.25	0	0	0.05985	-0.02222	0.14193	HLF	50M	untreated
ENSG00000232862	0	0	0	0	0	0	0	0		0.5	0	1	HLF	50M	untreated
ENSG00000092850	0	0	0	0	0	0	0	0		0.5	0	1	HLF	50M	untreated
ENSG00000116863	970	7	0	0	0	0	138.571	0	0	0.01349	-0.00546	0.03243	HLF	50M	untreated
ENSG00000171812	0	0	0	0	0	0	0	0		0.5	0	1	HLF	50M	untreated
ENSG00000054116	1478	16	0	0	0	0	92.375	0	0	0.01996	-0.00799	0.04791	HLF	50M	untreated
ENSG00000116871	11768	30	4928	12	3	2	392.267	1.5	0.00381	0.0086	-0.00047	0.01768	HLF	50M	untreated
ENSG00000264592	0	0	0	0	0	0	0	0		0.5	0	1	HLF	50M	untreated
ENSG00000054118	6742	51	0	0	0	0	132.196	0	0	0.01412	-0.00571	0.03395	HLF	50M	untreated
ENSG00000231849	0	0	0	0	0	0	0	0		0.5	0	1	HLF	50M	untreated
ENSG00000214193	304	31	0	0	0	0	9.806	0	0	0.14074	-0.04376	0.32524	HLF	50M	untreated
ENSG00000142694	230	8	0	0	0	0	28.75	0	0	0.05894	-0.02192	0.13979	HLF	50M	untreated
ENSG00000116883	0	0	0	0	0	0	0	0		0.5	0	1	HLF	50M	untreated
ENSG00000196182	2882	43	634	7	1	1	67.023	1	0.0147	0.04064	-0.00501	0.0863	HLF	50M	untreated
ENSG00000181817	433	12	0	0	0	0	36.083	0	0	0.04811	-0.01827	0.11449	HLF	50M	untreated
ENSG00000222821	0	0	0	0	0	0	0	0		0.5	0	1	HLF	50M	untreated
ENSG00000116885	173	26	0	0	0	0	6.654	0	0	0.18301	-0.05093	0.41695	HLF	50M	untreated
ENSG00000201448	0	0	0	0	0	0	0	0		0.5	0	1	HLF	50M	untreated
ENSG00000116898	3682	17	0	0	0	0	216.588	0	0	0.00871	-0.00356	0.02098	HLF	50M	untreated
ENSG00000119535	0	0	0	0	0	0	0	0		0.5	0	1	HLF	50M	untreated
ENSG00000230214	0	0	0	0	0	0	0	0		0.5	0	1	HLF	50M	untreated
ENSG00000284705	0	0	0	0	0	0	0	0		0.5	0	1	HLF	50M	untreated
ENSG00000284720	0	0	0	0	0	0	0	0		0.5	0	1	HLF	50M	untreated
ENSG00000234481	0	0	0	0	0	0	0	0		0.5	0	1	HLF	50M	untreated
ENSG00000163873	2	2	0	0	0	0	1	0	0	0.39673	-0.03905	0.83251	HLF	50M	untreated
ENSG00000284650	0	0	0	0	0	0	0	0		0.5	0	1	HLF	50M	untreated
ENSG00000264698	0	0	0	0	0	0	0	0		0.5	0	1	HLF	50M	untreated
ENSG00000207328	0	0	0	0	0	0	0	0		0.5	0	1	HLF	50M	untreated
ENSG00000223944	0	0	0	0	0	0	0	0		0.5	0	1	HLF	50M	untreated
ENSG00000252368	0	0	0	0	0	0	0	0		0.5	0	1	HLF	50M	untreated
ENSG00000230451	0	0	0	0	0	0	0	0		0.5	0	1	HLF	50M	untreated
ENSG00000233621	53	9	0	0	0	0	5.889	0	0	0.1974	-0.0527	0.4475	HLF	50M	untreated
ENSG00000163874	282	12	0	0	0	0	23.5	0	0	0.07025	-0.02555	0.16605	HLF	50M	untreated
ENSG00000283724	0	0	0	0	0	0	0	0		0.5	0	1	HLF	50M	untreated
ENSG00000163875	2148	20	0	0	0	0	107.4	0	0	0.01727	-0.00694	0.04147	HLF	50M	untreated
ENSG00000263675	0	0	0	0	0	0	0	0		0.5	0	1	HLF	50M	untreated
ENSG00000163877	265	8	0	0	0	0	33.125	0	0	0.05196	-0.01959	0.12351	HLF	50M	untreated
ENSG00000232273	0	0	0	0	0	0	0	0		0.5	0	1	HLF	50M	untreated
ENSG00000237749	0	0	0	0	0	0	0	0		0.5	0	1	HLF	50M	untreated
ENSG00000163879	9	5	0	0	0	0	1.8	0	0	0.34047	-0.05056	0.7315	HLF	50M	untreated
ENSG00000134697	4120	22	603	3	1	1	187.273	1	0.00531	0.0152	-0.0021	0.03251	HLF	50M	untreated
ENSG00000284748	0	0	0	0	0	0	0	0		0.5	0	1	HLF	50M	untreated
ENSG00000169218	0	0	0	0	0	0	0	0		0.5	0	1	HLF	50M	untreated
ENSG00000116922	282	15	0	0	0	0	18.8	0	0	0.08483	-0.02994	0.19961	HLF	50M	untreated
ENSG00000134690	3188	22	0	0	0	0	144.909	0	0	0.01291	-0.00523	0.03106	HLF	50M	untreated
ENSG00000183317	2	2	0	0	0	0	1	0	0	0.39673	-0.03905	0.83251	HLF	50M	untreated
ENSG00000200421	0	0	0	0	0	0	0	0		0.5	0	1	HLF	50M	untreated
ENSG00000214141	0	0	0	0	0	0	0	0		0.5	0	1	HLF	50M	untreated
ENSG00000227416	0	0	0	0	0	0	0	0		0.5	0	1	HLF	50M	untreated
ENSG00000185090	141	6	0	0	0	0	23.5	0	0	0.07025	-0.02555	0.16605	HLF	50M	untreated
ENSG00000233728	0	0	0	0	0	0	0	0		0.5	0	1	HLF	50M	untreated
ENSG00000196449	244	4	0	0	0	0	61	0	0	0.02962	-0.01165	0.07089	HLF	50M	untreated
ENSG00000197982	547	4	0	0	0	0	136.75	0	0	0.01366	-0.00553	0.03285	HLF	50M	untreated
ENSG00000188786	550	18	0	0	0	0	30.556	0	0	0.05584	-0.02089	0.13258	HLF	50M	untreated
ENSG00000235673	0	0	0	0	0	0	0	0		0.5	0	1	HLF	50M	untreated
ENSG00000230955	0	0	0	0	0	0	0	0		0.5	0	1	HLF	50M	untreated
ENSG00000204084	1142	44	170	5	1	1	25.955	1	0.0371	0.09484	-0.00864	0.19833	HLF	50M	untreated
ENSG00000252448	0	0	0	0	0	0	0	0		0.5	0	1	HLF	50M	untreated
ENSG00000222282	0	0	0	0	0	0	0	0		0.5	0	1	HLF	50M	untreated
ENSG00000277168	0	0	0	0	0	0	0	0		0.5	0	1	HLF	50M	untreated
ENSG00000183431	7488	33	0	0	0	0	226.909	0	0	0.00832	-0.0034	0.02005	HLF	50M	untreated
ENSG00000212541	0	0	0	0	0	0	0	0		0.5	0	1	HLF	50M	untreated
ENSG00000183386	478	12	0	0	0	0	39.833	0	0	0.04398	-0.01683	0.10479	HLF	50M	untreated
ENSG00000183520	1756	12	0	0	0	0	146.333	0	0	0.01279	-0.00518	0.03076	HLF	50M	untreated
ENSG00000185668	0	0	0	0	0	0	0	0		0.5	0	1	HLF	50M	untreated
ENSG00000224592	0	0	0	0	0	0	0	0		0.5	0	1	HLF	50M	untreated
ENSG00000223589	0	0	0	0	0	0	0	0		0.5	0	1	HLF	50M	untreated
ENSG00000265596	0	0	0	0	0	0	0	0		0.5	0	1	HLF	50M	untreated
ENSG00000284623	0	0	0	0	0	0	0	0		0.5	0	1	HLF	50M	untreated
ENSG00000237290	0	0	0	0	0	0	0	0		0.5	0	1	HLF	50M	untreated
ENSG00000275350	0	0	0	0	0	0	0	0		0.5	0	1	HLF	50M	untreated
ENSG00000200796	0	0	0	0	0	0	0	0		0.5	0	1	HLF	50M	untreated
ENSG00000238063	0	0	0	0	0	0	0	0		0.5	0	1	HLF	50M	untreated
ENSG00000215895	0	0	0	0	0	0	0	0		0.5	0	1	HLF	50M	untreated
ENSG00000284632	0	0	0	0	0	0	0	0		0.5	0	1	HLF	50M	untreated
ENSG00000116954	728	7	0	0	0	0	104	0	0	0.01781	-0.00715	0.04277	HLF	50M	untreated
ENSG00000273637	1061	16	0	0	0	0	66.312	0	0	0.02738	-0.01081	0.06557	HLF	50M	untreated
ENSG00000228436	379	26	0	0	0	0	14.577	0	0	0.10429	-0.03529	0.24387	HLF	50M	untreated
ENSG00000214114	332	8	0	0	0	0	41.5	0	0	0.04236	-0.01626	0.10099	HLF	50M	untreated
ENSG00000274944	334	10	0	0	0	0	33.4	0	0	0.05158	-0.01946	0.12261	HLF	50M	untreated
ENSG00000131233	0	0	0	0	0	0	0	0		0.5	0	1	HLF	50M	untreated
ENSG00000158315	18	15	0	0	0	0	1.2	0	0	0.38099	-0.04292	0.8049	HLF	50M	untreated
ENSG00000199963	0	0	0	0	0	0	0	0		0.5	0	1	HLF	50M	untreated
ENSG00000207466	0	0	0	0	0	0	0	0		0.5	0	1	HLF	50M	untreated
ENSG00000235549	0	0	0	0	0	0	0	0		0.5	0	1	HLF	50M	untreated
ENSG00000174574	848	10	0	0	0	0	84.8	0	0	0.02167	-0.00864	0.05198	HLF	50M	untreated
ENSG00000168653	1457	4	0	0	0	0	364.25	0	0	0.00522	-0.00214	0.01258	HLF	50M	untreated
ENSG00000127603	5965	114	82861	197	25	18	52.325	1.389	0.02586	0.0575	-0.00264	0.11765	HLF	50M	untreated
ENSG00000206654	0	0	0	0	0	0	0	0		0.5	0	1	HLF	50M	untreated
ENSG00000222378	0	0	0	0	0	0	0	0		0.5	0	1	HLF	50M	untreated
ENSG00000270040	0	0	0	0	0	0	0	0		0.5	0	1	HLF	50M	untreated
ENSG00000226438	727	3	0	0	0	0	242.333	0	0	0.0078	-0.00319	0.01879	HLF	50M	untreated
ENSG00000217897	0	0	0	0	0	0	0	0		0.5	0	1	HLF	50M	untreated
ENSG00000183682	5	8	0	0	0	0	0.625	0	0	0.43004	-0.0291	0.88917	HLF	50M	untreated
ENSG00000237624	0	0	0	0	0	0	0	0		0.5	0	1	HLF	50M	untreated
ENSG00000182109	13	10	0	0	0	0	1.3	0	0	0.37358	-0.04457	0.79173	HLF	50M	untreated
ENSG00000243970	5	3	0	0	0	0	1.667	0	0	0.34871	-0.04927	0.7467	HLF	50M	untreated
ENSG00000090621	12872	35	0	0	0	0	367.771	0	0	0.00517	-0.00212	0.01246	HLF	50M	untreated
ENSG00000228060	4964	12	0	0	0	0	413.667	0	0	0.0046	-0.00189	0.01109	HLF	50M	untreated
ENSG00000201457	0	0	0	0	0	0	0	0		0.5	0	1	HLF	50M	untreated
ENSG00000163909	45	5	0	0	0	0	9	0	0	0.14958	-0.0455	0.34465	HLF	50M	untreated
ENSG00000225903	0	0	0	0	0	0	0	0		0.5	0	1	HLF	50M	untreated
ENSG00000116981	0	0	0	0	0	0	0	0		0.5	0	1	HLF	50M	untreated
ENSG00000116983	0	0	0	0	0	0	0	0		0.5	0	1	HLF	50M	untreated
ENSG00000084072	1706	20	0	0	0	0	85.3	0	0	0.02155	-0.0086	0.05169	HLF	50M	untreated
ENSG00000225333	0	0	0	0	0	0	0	0		0.5	0	1	HLF	50M	untreated
ENSG00000252413	0	0	0	0	0	0	0	0		0.5	0	1	HLF	50M	untreated
ENSG00000116985	24	7	0	0	0	0	3.429	0	0	0.2642	-0.0563	0.58471	HLF	50M	untreated
ENSG00000198754	0	0	0	0	0	0	0	0		0.5	0	1	HLF	50M	untreated
ENSG00000261798	0	0	0	0	0	0	0	0		0.5	0	1	HLF	50M	untreated
ENSG00000229213	0	0	0	0	0	0	0	0		0.5	0	1	HLF	50M	untreated
ENSG00000284719	0	0	0	0	0	0	0	0		0.5	0	1	HLF	50M	untreated
ENSG00000284678	0	0	0	0	0	0	0	0		0.5	0	1	HLF	50M	untreated
ENSG00000043514	815	29	0	0	0	0	28.103	0	0	0.06013	-0.02231	0.14257	HLF	50M	untreated
ENSG00000202222	0	0	0	0	0	0	0	0		0.5	0	1	HLF	50M	untreated
ENSG00000116990	0	0	0	0	0	0	0	0		0.5	0	1	HLF	50M	untreated
ENSG00000236546	0	0	0	0	0	0	0	0		0.5	0	1	HLF	50M	untreated
ENSG00000207356	0	0	0	0	0	0	0	0		0.5	0	1	HLF	50M	untreated
ENSG00000168389	1	1	0	0	0	0	1	0	0	0.39673	-0.03905	0.83251	HLF	50M	untreated
ENSG00000228477	0	0	0	0	0	0	0	0		0.5	0	1	HLF	50M	untreated
ENSG00000131236	15352	37	4729	4	1	1	414.919	1	0.0024	0.00696	-0.00099	0.01491	HLF	50M	untreated
ENSG00000131238	3287	18	0	0	0	0	182.611	0	0	0.0103	-0.00419	0.0248	HLF	50M	untreated
ENSG00000226745	0	0	0	0	0	0	0	0		0.5	0	1	HLF	50M	untreated
ENSG00000117000	207	9	174	8	10	2	23	5	0.17857	0.21735	0.07409	0.36061	HLF	50M	untreated
ENSG00000207508	0	0	0	0	0	0	0	0		0.5	0	1	HLF	50M	untreated
ENSG00000188800	0	0	0	0	0	0	0	0		0.5	0	1	HLF	50M	untreated
ENSG00000259943	0	0	0	0	0	0	0	0		0.5	0	1	HLF	50M	untreated
ENSG00000084073	1034	17	421	3	1	1	60.824	1	0.01618	0.04448	-0.00538	0.09434	HLF	50M	untreated
ENSG00000231296	0	0	0	0	0	0	0	0		0.5	0	1	HLF	50M	untreated
ENSG00000049089	11	9	0	0	0	0	1.222	0	0	0.37932	-0.0433	0.80194	HLF	50M	untreated
ENSG00000227311	0	0	0	0	0	0	0	0		0.5	0	1	HLF	50M	untreated
ENSG00000084070	706	15	0	0	0	0	47.067	0	0	0.03773	-0.01461	0.09007	HLF	50M	untreated
ENSG00000213172	0	0	0	0	0	0	0	0		0.5	0	1	HLF	50M	untreated
ENSG00000284677	1	1	0	0	0	0	1	0	0	0.39673	-0.03905	0.83251	HLF	50M	untreated
ENSG00000187801	142	7	0	0	0	0	20.286	0	0	0.07961	-0.0284	0.18762	HLF	50M	untreated
ENSG00000260920	0	0	0	0	0	0	0	0		0.5	0	1	HLF	50M	untreated
ENSG00000279667	0	0	0	0	0	0	0	0		0.5	0	1	HLF	50M	untreated
ENSG00000187815	122	13	0	0	0	0	9.385	0	0	0.14523	-0.04466	0.33511	HLF	50M	untreated
ENSG00000238287	2	1	0	0	0	0	2	0	0	0.32881	-0.05215	0.70978	HLF	50M	untreated
ENSG00000164002	140	13	0	0	0	0	10.769	0	0	0.13146	-0.0418	0.30473	HLF	50M	untreated
ENSG00000227278	0	0	0	0	0	0	0	0		0.5	0	1	HLF	50M	untreated
ENSG00000238186	0	0	0	0	0	0	0	0		0.5	0	1	HLF	50M	untreated
ENSG00000117010	116	11	0	0	0	0	10.545	0	0	0.13351	-0.04225	0.30926	HLF	50M	untreated
ENSG00000236505	0	0	0	0	0	0	0	0		0.5	0	1	HLF	50M	untreated
ENSG00000233910	0	0	0	0	0	0	0	0		0.5	0	1	HLF	50M	untreated
ENSG00000117016	34	8	0	0	0	0	4.25	0	0	0.23738	-0.05579	0.53055	HLF	50M	untreated
ENSG00000237899	0	0	0	0	0	0	0	0		0.5	0	1	HLF	50M	untreated
ENSG00000272145	0	0	0	0	0	0	0	0		0.5	0	1	HLF	50M	untreated
ENSG00000066136	917	26	2154	15	2	2	35.269	1	0.02757	0.07282	-0.0076	0.15323	HLF	50M	untreated
ENSG00000198974	0	0	0	0	0	0	0	0		0.5	0	1	HLF	50M	untreated
ENSG00000207962	0	0	0	0	0	0	0	0		0.5	0	1	HLF	50M	untreated
ENSG00000117013	2	2	0	0	0	0	1	0	0	0.39673	-0.03905	0.83251	HLF	50M	untreated
ENSG00000264582	0	0	0	0	0	0	0	0		0.5	0	1	HLF	50M	untreated
ENSG00000179862	0	0	0	0	0	0	0	0		0.5	0	1	HLF	50M	untreated
ENSG00000229528	0	0	0	0	0	0	0	0		0.5	0	1	HLF	50M	untreated
ENSG00000228940	0	0	0	0	0	0	0	0		0.5	0	1	HLF	50M	untreated
ENSG00000233118	0	0	0	0	0	0	0	0		0.5	0	1	HLF	50M	untreated
ENSG00000171793	5141	24	4748	10	3	3	214.208	1	0.00465	0.01333	-0.00186	0.02852	HLF	50M	untreated
ENSG00000281207	321	23	0	0	0	0	13.957	0	0	0.10792	-0.03623	0.25207	HLF	50M	untreated
ENSG00000171790	1	1	0	0	0	0	1	0	0	0.39673	-0.03905	0.83251	HLF	50M	untreated
ENSG00000010803	777	42	931	38	16	5	18.5	3.2	0.14747	0.20049	0.04522	0.35576	HLF	50M	untreated
ENSG00000215893	0	0	0	0	0	0	0	0		0.5	0	1	HLF	50M	untreated
ENSG00000235358	6	3	0	0	0	0	2	0	0	0.32881	-0.05215	0.70978	HLF	50M	untreated
ENSG00000213987	0	0	0	0	0	0	0	0		0.5	0	1	HLF	50M	untreated
ENSG00000204060	1	1	0	0	0	0	1	0	0	0.39673	-0.03905	0.83251	HLF	50M	untreated
ENSG00000229901	0	0	0	0	0	0	0	0		0.5	0	1	HLF	50M	untreated
ENSG00000252563	0	0	0	0	0	0	0	0		0.5	0	1	HLF	50M	untreated
ENSG00000127129	21	6	0	0	0	0	3.5	0	0	0.26163	-0.05631	0.57957	HLF	50M	untreated
ENSG00000127124	144	37	4	1	2	1	3.892	2	0.33945	0.40282	0.09469	0.71094	HLF	50M	untreated
ENSG00000230881	0	0	0	0	0	0	0	0		0.5	0	1	HLF	50M	untreated
ENSG00000230638	0	0	0	0	0	0	0	0		0.5	0	1	HLF	50M	untreated
ENSG00000227538	0	0	0	0	0	0	0	0		0.5	0	1	HLF	50M	untreated
ENSG00000228776	0	0	0	0	0	0	0	0		0.5	0	1	HLF	50M	untreated
ENSG00000044012	0	0	0	0	0	0	0	0		0.5	0	1	HLF	50M	untreated
ENSG00000197273	0	0	0	0	0	0	0	0		0.5	0	1	HLF	50M	untreated
ENSG00000198815	1360	31	247	12	7	3	43.871	2.333	0.0505	0.085	0.00774	0.16227	HLF	50M	untreated
ENSG00000227527	0	0	0	0	0	0	0	0		0.5	0	1	HLF	50M	untreated
ENSG00000177181	18	5	0	0	0	0	3.6	0	0	0.25812	-0.0563	0.57253	HLF	50M	untreated
ENSG00000235002	0	0	0	0	0	0	0	0		0.5	0	1	HLF	50M	untreated
ENSG00000066185	31	9	0	0	0	0	3.444	0	0	0.26363	-0.0563	0.58356	HLF	50M	untreated
ENSG00000127125	252	9	0	0	0	0	28	0	0	0.06032	-0.02237	0.14302	HLF	50M	untreated
ENSG00000186409	59	29	40	4	1	1	2.034	1	0.32955	0.42478	0.0553	0.79425	HLF	50M	untreated
ENSG00000230116	0	0	0	0	0	0	0	0		0.5	0	1	HLF	50M	untreated
ENSG00000236876	0	0	0	0	0	0	0	0		0.5	0	1	HLF	50M	untreated
ENSG00000200254	0	0	0	0	0	0	0	0		0.5	0	1	HLF	50M	untreated
ENSG00000236180	0	0	0	0	0	0	0	0		0.5	0	1	HLF	50M	untreated
ENSG00000171960	1082	25	0	0	0	0	43.28	0	0	0.04076	-0.0157	0.09722	HLF	50M	untreated
ENSG00000234917	0	0	0	0	0	0	0	0		0.5	0	1	HLF	50M	untreated
ENSG00000065978	16035	16	0	0	0	0	1002.188	0	0	0.00191	-0.00079	0.00461	HLF	50M	untreated
ENSG00000164007	0	0	0	0	0	0	0	0		0.5	0	1	HLF	50M	untreated
ENSG00000117385	2745	31	0	0	0	0	88.548	0	0	0.02079	-0.0083	0.04988	HLF	50M	untreated
ENSG00000164008	217	7	0	0	0	0	31	0	0	0.05513	-0.02066	0.13091	HLF	50M	untreated
ENSG00000283580	225	13	0	0	0	0	17.308	0	0	0.09082	-0.03165	0.21329	HLF	50M	untreated
ENSG00000228452	0	0	0	0	0	0	0	0		0.5	0	1	HLF	50M	untreated
ENSG00000274386	171	6	0	0	0	0	28.5	0	0	0.05939	-0.02207	0.14085	HLF	50M	untreated
ENSG00000177868	303	7	0	0	0	0	43.286	0	0	0.04076	-0.0157	0.09721	HLF	50M	untreated
ENSG00000164010	270	29	0	0	0	0	9.31	0	0	0.14605	-0.04482	0.33691	HLF	50M	untreated
ENSG00000228192	171	19	0	0	0	0	9	0	0	0.14958	-0.0455	0.34465	HLF	50M	untreated
ENSG00000164011	43	8	0	0	0	0	5.375	0	0	0.20841	-0.05382	0.47063	HLF	50M	untreated
ENSG00000233708	0	0	0	0	0	0	0	0		0.5	0	1	HLF	50M	untreated
ENSG00000237090	0	0	0	0	0	0	0	0		0.5	0	1	HLF	50M	untreated
ENSG00000225099	0	0	0	0	0	0	0	0		0.5	0	1	HLF	50M	untreated
ENSG00000117394	4339	15	470	2	1	1	289.267	1	0.00345	0.00993	-0.0014	0.02126	HLF	50M	untreated
ENSG00000284138	0	0	0	0	0	0	0	0		0.5	0	1	HLF	50M	untreated
ENSG00000227533	17	7	0	0	0	0	2.429	0	0	0.30634	-0.05448	0.66716	HLF	50M	untreated
ENSG00000283973	3	3	0	0	0	0	1	0	0	0.39673	-0.03905	0.83251	HLF	50M	untreated
ENSG00000207256	0	0	0	0	0	0	0	0		0.5	0	1	HLF	50M	untreated
ENSG00000283136	0	0	0	0	0	0	0	0		0.5	0	1	HLF	50M	untreated
ENSG00000277513	0	0	0	0	0	0	0	0		0.5	0	1	HLF	50M	untreated
ENSG00000186973	11	6	0	0	0	0	1.833	0	0	0.33847	-0.05085	0.72779	HLF	50M	untreated
ENSG00000117395	6587	52	0	0	0	0	126.673	0	0	0.01472	-0.00594	0.03538	HLF	50M	untreated
ENSG00000284410	0	0	0	0	0	0	0	0		0.5	0	1	HLF	50M	untreated
ENSG00000243710	134	31	0	0	0	0	4.323	0	0	0.23527	-0.05569	0.52623	HLF	50M	untreated
ENSG00000199240	0	0	0	0	0	0	0	0		0.5	0	1	HLF	50M	untreated
ENSG00000179178	0	0	0	0	0	0	0	0		0.5	0	1	HLF	50M	untreated
ENSG00000253313	0	0	0	0	0	0	0	0		0.5	0	1	HLF	50M	untreated
ENSG00000066056	16	13	0	0	0	0	1.231	0	0	0.37868	-0.04345	0.80081	HLF	50M	untreated
ENSG00000117400	0	0	0	0	0	0	0	0		0.5	0	1	HLF	50M	untreated
ENSG00000234694	15	3	0	0	0	0	5	0	0	0.21725	-0.05457	0.48906	HLF	50M	untreated
ENSG00000117399	10332	17	0	0	0	0	607.765	0	0	0.00314	-0.00129	0.00758	HLF	50M	untreated
ENSG00000066322	3130	27	0	0	0	0	115.926	0	0	0.01604	-0.00646	0.03854	HLF	50M	untreated
ENSG00000283836	0	0	0	0	0	0	0	0		0.5	0	1	HLF	50M	untreated
ENSG00000159479	1428	21	0	0	0	0	68	0	0	0.02674	-0.01057	0.06404	HLF	50M	untreated
ENSG00000229431	1073	12	0	0	0	0	89.417	0	0	0.0206	-0.00823	0.04942	HLF	50M	untreated
ENSG00000198198	4933	139	280	7	1	1	35.489	1	0.02741	0.07242	-0.00757	0.15241	HLF	50M	untreated
ENSG00000229372	153	3	0	0	0	0	51	0	0	0.03502	-0.01363	0.08368	HLF	50M	untreated
ENSG00000274975	0	0	0	0	0	0	0	0		0.5	0	1	HLF	50M	untreated
ENSG00000178922	115	12	280	7	1	1	9.583	1	0.09449	0.20248	-0.0049	0.40986	HLF	50M	untreated
ENSG00000229348	0	0	0	0	0	0	0	0		0.5	0	1	HLF	50M	untreated
ENSG00000142949	26563	94	2286	6	1	1	282.585	1	0.00353	0.01016	-0.00143	0.02176	HLF	50M	untreated
ENSG00000066135	2369	49	0	0	0	0	48.347	0	0	0.03681	-0.01428	0.08789	HLF	50M	untreated
ENSG00000236200	290	14	0	0	0	0	20.714	0	0	0.07822	-0.02799	0.18443	HLF	50M	untreated
ENSG00000126091	566	39	246	18	3	3	14.513	1	0.06446	0.15091	-0.00857	0.31039	HLF	50M	untreated
ENSG00000229444	0	0	0	0	0	0	0	0		0.5	0	1	HLF	50M	untreated
ENSG00000283414	0	0	0	0	0	0	0	0		0.5	0	1	HLF	50M	untreated
ENSG00000233674	0	0	0	0	0	0	0	0		0.5	0	1	HLF	50M	untreated
ENSG00000283477	0	0	0	0	0	0	0	0		0.5	0	1	HLF	50M	untreated
ENSG00000224751	0	0	0	0	0	0	0	0		0.5	0	1	HLF	50M	untreated
ENSG00000117407	6	5	0	0	0	0	1.2	0	0	0.38099	-0.04292	0.8049	HLF	50M	untreated
ENSG00000237950	13	3	0	0	0	0	4.333	0	0	0.23496	-0.05568	0.5256	HLF	50M	untreated
ENSG00000117408	2027	39	0	0	0	0	51.974	0	0	0.03441	-0.01341	0.08224	HLF	50M	untreated
ENSG00000132768	658	14	0	0	0	0	47	0	0	0.03778	-0.01463	0.09019	HLF	50M	untreated
ENSG00000117410	2337	14	0	0	0	0	166.929	0	0	0.01125	-0.00457	0.02707	HLF	50M	untreated
ENSG00000117411	2027	24	0	0	0	0	84.458	0	0	0.02175	-0.00867	0.05218	HLF	50M	untreated
ENSG00000159214	360	29	0	0	0	0	12.414	0	0	0.11816	-0.03876	0.27509	HLF	50M	untreated
ENSG00000196517	375	38	0	0	0	0	9.868	0	0	0.1401	-0.04363	0.32383	HLF	50M	untreated
ENSG00000230615	4	3	0	0	0	0	1.333	0	0	0.37117	-0.04508	0.78743	HLF	50M	untreated
ENSG00000227163	0	0	0	0	0	0	0	0		0.5	0	1	HLF	50M	untreated
ENSG00000271647	0	0	0	0	0	0	0	0		0.5	0	1	HLF	50M	untreated
ENSG00000239560	0	0	0	0	0	0	0	0		0.5	0	1	HLF	50M	untreated
ENSG00000171872	0	0	0	0	0	0	0	0		0.5	0	1	HLF	50M	untreated
ENSG00000233514	0	0	0	0	0	0	0	0		0.5	0	1	HLF	50M	untreated
ENSG00000283039	0	0	0	0	0	0	0	0		0.5	0	1	HLF	50M	untreated
ENSG00000226804	0	0	0	0	0	0	0	0		0.5	0	1	HLF	50M	untreated
ENSG00000200171	0	0	0	0	0	0	0	0		0.5	0	1	HLF	50M	untreated
ENSG00000238037	0	0	0	0	0	0	0	0		0.5	0	1	HLF	50M	untreated
ENSG00000227994	0	0	0	0	0	0	0	0		0.5	0	1	HLF	50M	untreated
ENSG00000271329	0	0	0	0	0	0	0	0		0.5	0	1	HLF	50M	untreated
ENSG00000178028	1300	24	0	0	0	0	54.167	0	0	0.03311	-0.01293	0.07916	HLF	50M	untreated
ENSG00000117419	912	19	1351	21	14	4	48	3.5	0.06796	0.09795	0.01964	0.17627	HLF	50M	untreated
ENSG00000233602	0	0	0	0	0	0	0	0		0.5	0	1	HLF	50M	untreated
ENSG00000199385	0	0	0	0	0	0	0	0		0.5	0	1	HLF	50M	untreated
ENSG00000187147	2701	26	0	0	0	0	103.885	0	0	0.01783	-0.00716	0.04282	HLF	50M	untreated
ENSG00000263381	0	0	0	0	0	0	0	0		0.5	0	1	HLF	50M	untreated
ENSG00000126106	2501	29	0	0	0	0	86.241	0	0	0.02132	-0.00851	0.05115	HLF	50M	untreated
ENSG00000198520	74	24	0	0	0	0	3.083	0	0	0.27737	-0.05608	0.61083	HLF	50M	untreated
ENSG00000199377	0	0	0	0	0	0	0	0		0.5	0	1	HLF	50M	untreated
ENSG00000200169	0	0	0	0	0	0	0	0		0.5	0	1	HLF	50M	untreated
ENSG00000142945	7096	49	0	0	2	1	144.816	2	0.01362	0.02602	6e-04	0.05145	HLF	50M	untreated
ENSG00000225721	2829	23	0	0	0	0	123	0	0	0.01514	-0.00611	0.0364	HLF	50M	untreated
ENSG00000142937	35328	14	0	0	0	0	2523.429	0	0	0.00076	-0.00031	0.00183	HLF	50M	untreated
ENSG00000264294	0	0	0	0	0	0	0	0		0.5	0	1	HLF	50M	untreated
ENSG00000200913	0	0	0	0	0	0	0	0		0.5	0	1	HLF	50M	untreated
ENSG00000202031	0	0	0	0	0	0	0	0		0.5	0	1	HLF	50M	untreated
ENSG00000207421	0	0	0	0	0	0	0	0		0.5	0	1	HLF	50M	untreated
ENSG00000281859	0	0	0	0	0	0	0	0		0.5	0	1	HLF	50M	untreated
ENSG00000234093	0	0	0	0	0	0	0	0		0.5	0	1	HLF	50M	untreated
ENSG00000142959	1	1	0	0	0	0	1	0	0	0.39673	-0.03905	0.83251	HLF	50M	untreated
ENSG00000173846	353	17	0	0	0	0	20.765	0	0	0.07806	-0.02794	0.18406	HLF	50M	untreated
ENSG00000188396	0	0	0	0	0	0	0	0		0.5	0	1	HLF	50M	untreated
ENSG00000222009	16	7	0	0	0	0	2.286	0	0	0.31348	-0.05385	0.68081	HLF	50M	untreated
ENSG00000117425	10	9	0	0	0	0	1.111	0	0	0.38783	-0.0413	0.81696	HLF	50M	untreated
ENSG00000202444	0	0	0	0	0	0	0	0		0.5	0	1	HLF	50M	untreated
ENSG00000226499	0	0	0	0	0	0	0	0		0.5	0	1	HLF	50M	untreated
ENSG00000070785	1388	24	144	3	2	1	57.833	2	0.03343	0.06158	0.00253	0.12062	HLF	50M	untreated
ENSG00000253039	0	0	0	0	0	0	0	0		0.5	0	1	HLF	50M	untreated
ENSG00000229815	0	0	0	0	0	0	0	0		0.5	0	1	HLF	50M	untreated
ENSG00000232369	0	0	0	0	0	0	0	0		0.5	0	1	HLF	50M	untreated
ENSG00000268949	1	1	0	0	0	0	1	0	0	0.39673	-0.03905	0.83251	HLF	50M	untreated
ENSG00000126107	3092	34	0	0	0	0	90.941	0	0	0.02027	-0.0081	0.04863	HLF	50M	untreated
ENSG00000126088	2363	19	0	0	0	0	124.368	0	0	0.01498	-0.00605	0.03601	HLF	50M	untreated
ENSG00000162415	13	8	0	0	0	0	1.625	0	0	0.35137	-0.04883	0.75157	HLF	50M	untreated
ENSG00000234315	0	0	0	0	0	0	0	0		0.5	0	1	HLF	50M	untreated
ENSG00000281912	0	0	0	0	0	0	0	0		0.5	0	1	HLF	50M	untreated
ENSG00000186603	0	0	0	0	0	0	0	0		0.5	0	1	HLF	50M	untreated
ENSG00000132781	1458	41	0	0	0	0	35.561	0	0	0.04875	-0.01849	0.11599	HLF	50M	untreated
ENSG00000132773	415	13	0	0	0	0	31.923	0	0	0.05371	-0.02018	0.12759	HLF	50M	untreated
ENSG00000070759	17	10	0	0	0	0	1.7	0	0	0.34661	-0.04961	0.74284	HLF	50M	untreated
ENSG00000236872	0	0	0	0	0	0	0	0		0.5	0	1	HLF	50M	untreated
ENSG00000280670	34	8	0	0	0	0	4.25	0	0	0.23738	-0.05579	0.53055	HLF	50M	untreated
ENSG00000132763	261	8	0	0	0	0	32.625	0	0	0.05267	-0.01983	0.12518	HLF	50M	untreated
ENSG00000117450	16935	20	0	0	0	0	846.75	0	0	0.00226	-0.00093	0.00545	HLF	50M	untreated
ENSG00000234379	0	0	0	0	0	0	0	0		0.5	0	1	HLF	50M	untreated
ENSG00000117448	2567	23	312	1	1	1	111.609	1	0.00888	0.02508	-0.00332	0.05348	HLF	50M	untreated
ENSG00000281133	0	0	0	0	0	0	0	0		0.5	0	1	HLF	50M	untreated
ENSG00000280836	0	0	0	0	0	0	0	0		0.5	0	1	HLF	50M	untreated
ENSG00000132780	6262	29	1555	15	1	1	215.931	1	0.00461	0.01323	-0.00184	0.0283	HLF	50M	untreated
ENSG00000281112	0	0	0	0	0	0	0	0		0.5	0	1	HLF	50M	untreated
ENSG00000281825	0	0	0	0	0	0	0	0		0.5	0	1	HLF	50M	untreated
ENSG00000159588	25	11	0	0	0	0	2.273	0	0	0.31415	-0.05378	0.68208	HLF	50M	untreated
ENSG00000159592	1890	29	956	11	5	3	65.172	1.667	0.02494	0.05076	-0.00042	0.10193	HLF	50M	untreated
ENSG00000225447	0	0	0	0	0	0	0	0		0.5	0	1	HLF	50M	untreated
ENSG00000234329	0	0	0	0	0	0	0	0		0.5	0	1	HLF	50M	untreated
ENSG00000159596	320	7	0	0	0	0	45.714	0	0	0.03876	-0.01498	0.0925	HLF	50M	untreated
ENSG00000197429	356	26	0	0	0	0	13.692	0	0	0.10955	-0.03664	0.25574	HLF	50M	untreated
ENSG00000230896	0	0	0	0	0	0	0	0		0.5	0	1	HLF	50M	untreated
ENSG00000236111	0	0	0	0	0	0	0	0		0.5	0	1	HLF	50M	untreated
ENSG00000086015	5166	74	0	0	0	0	69.811	0	0	0.02608	-0.01032	0.06248	HLF	50M	untreated
ENSG00000232467	0	0	0	0	0	0	0	0		0.5	0	1	HLF	50M	untreated
ENSG00000117461	185	6	311	8	3	3	30.833	1	0.03141	0.08187	-0.0081	0.17184	HLF	50M	untreated
ENSG00000278139	195	8	311	8	3	3	24.375	1	0.03941	0.09997	-0.0088	0.20874	HLF	50M	untreated
ENSG00000226957	0	0	0	0	0	0	0	0		0.5	0	1	HLF	50M	untreated
ENSG00000233114	0	0	0	0	0	0	0	0		0.5	0	1	HLF	50M	untreated
ENSG00000227857	5	1	0	0	0	0	5	0	0	0.21725	-0.05457	0.48906	HLF	50M	untreated
ENSG00000117472	15	7	0	0	0	0	2.143	0	0	0.32096	-0.05308	0.69501	HLF	50M	untreated
ENSG00000250719	0	0	0	0	0	0	0	0		0.5	0	1	HLF	50M	untreated
ENSG00000085998	6075	45	0	0	0	0	135	0	0	0.01383	-0.00559	0.03326	HLF	50M	untreated
ENSG00000171357	1	1	0	0	0	0	1	0	0	0.39673	-0.03905	0.83251	HLF	50M	untreated
ENSG00000085999	1231	33	0	0	0	0	37.303	0	0	0.04668	-0.01778	0.11115	HLF	50M	untreated
ENSG00000132128	2499	40	0	0	0	0	62.475	0	0	0.02896	-0.0114	0.06933	HLF	50M	untreated
ENSG00000173660	1086	11	0	0	0	0	98.727	0	0	0.01873	-0.00751	0.04496	HLF	50M	untreated
ENSG00000117481	371	13	0	0	0	0	28.538	0	0	0.05932	-0.02205	0.14069	HLF	50M	untreated
ENSG00000225779	0	0	0	0	0	0	0	0		0.5	0	1	HLF	50M	untreated
ENSG00000117480	4	4	0	0	0	0	1	0	0	0.39673	-0.03905	0.83251	HLF	50M	untreated
ENSG00000232022	2	2	0	0	0	0	1	0	0	0.39673	-0.03905	0.83251	HLF	50M	untreated
ENSG00000224863	0	0	0	0	0	0	0	0		0.5	0	1	HLF	50M	untreated
ENSG00000197587	0	0	0	0	0	0	0	0		0.5	0	1	HLF	50M	untreated
ENSG00000282881	0	0	0	0	0	0	0	0		0.5	0	1	HLF	50M	untreated
ENSG00000269956	323	9	0	0	0	0	35.889	0	0	0.04835	-0.01835	0.11504	HLF	50M	untreated
ENSG00000162456	0	0	0	0	0	0	0	0		0.5	0	1	HLF	50M	untreated
ENSG00000079277	765	38	0	0	0	0	20.132	0	0	0.08012	-0.02855	0.1888	HLF	50M	untreated
ENSG00000142961	84	4	0	0	0	0	21	0	0	0.07732	-0.02772	0.18236	HLF	50M	untreated
ENSG00000123472	540	15	316	4	1	1	36	1	0.02703	0.07152	-0.00751	0.15055	HLF	50M	untreated
ENSG00000233647	0	0	0	0	0	0	0	0		0.5	0	1	HLF	50M	untreated
ENSG00000186118	0	0	0	0	0	0	0	0		0.5	0	1	HLF	50M	untreated
ENSG00000228237	1499	12	0	0	0	0	124.917	0	0	0.01492	-0.00602	0.03586	HLF	50M	untreated
ENSG00000159658	2427	19	0	0	0	0	127.737	0	0	0.0146	-0.0059	0.03509	HLF	50M	untreated
ENSG00000236476	0	0	0	0	0	0	0	0		0.5	0	1	HLF	50M	untreated
ENSG00000142973	0	0	0	0	0	0	0	0		0.5	0	1	HLF	50M	untreated
ENSG00000154198	0	0	0	0	0	0	0	0		0.5	0	1	HLF	50M	untreated
ENSG00000238145	0	0	0	0	0	0	0	0		0.5	0	1	HLF	50M	untreated
ENSG00000187048	0	0	0	0	0	0	0	0		0.5	0	1	HLF	50M	untreated
ENSG00000259832	0	0	0	0	0	0	0	0		0.5	0	1	HLF	50M	untreated
ENSG00000261196	0	0	0	0	0	0	0	0		0.5	0	1	HLF	50M	untreated
ENSG00000261593	0	0	0	0	0	0	0	0		0.5	0	1	HLF	50M	untreated
ENSG00000261290	0	0	0	0	0	0	0	0		0.5	0	1	HLF	50M	untreated
ENSG00000186377	0	0	0	0	0	0	0	0		0.5	0	1	HLF	50M	untreated
ENSG00000186160	0	0	0	0	0	0	0	0		0.5	0	1	HLF	50M	untreated
ENSG00000225154	0	0	0	0	0	0	0	0		0.5	0	1	HLF	50M	untreated
ENSG00000225506	1	2	0	0	0	0	0.5	0	0	0.44242	-0.02478	0.90962	HLF	50M	untreated
ENSG00000162365	0	0	0	0	0	0	0	0		0.5	0	1	HLF	50M	untreated
ENSG00000225514	0	0	0	0	0	0	0	0		0.5	0	1	HLF	50M	untreated
ENSG00000224805	1	1	0	0	0	0	1	0	0	0.39673	-0.03905	0.83251	HLF	50M	untreated
ENSG00000162366	5	3	0	0	0	0	1.667	0	0	0.34871	-0.04927	0.7467	HLF	50M	untreated
ENSG00000162367	0	0	0	0	0	0	0	0		0.5	0	1	HLF	50M	untreated
ENSG00000226252	0	0	0	0	0	0	0	0		0.5	0	1	HLF	50M	untreated
ENSG00000123473	165	15	990	32	15	9	11	1.667	0.13158	0.21731	0.01836	0.41626	HLF	50M	untreated
ENSG00000162368	545	7	1043	10	2	1	77.857	2	0.02504	0.04684	0.00157	0.09211	HLF	50M	untreated
ENSG00000225762	10	6	0	0	0	0	1.667	0	0	0.34871	-0.04927	0.7467	HLF	50M	untreated
ENSG00000186790	0	0	0	0	0	0	0	0		0.5	0	1	HLF	50M	untreated
ENSG00000237424	0	0	0	0	0	0	0	0		0.5	0	1	HLF	50M	untreated
ENSG00000186564	3	1	0	0	0	0	3	0	0	0.28075	-0.05597	0.61748	HLF	50M	untreated
ENSG00000271355	0	0	0	0	0	0	0	0		0.5	0	1	HLF	50M	untreated
ENSG00000229554	0	0	0	0	0	0	0	0		0.5	0	1	HLF	50M	untreated
ENSG00000227883	0	0	0	0	0	0	0	0		0.5	0	1	HLF	50M	untreated
ENSG00000227947	0	0	0	0	0	0	0	0		0.5	0	1	HLF	50M	untreated
ENSG00000269113	0	0	0	0	0	0	0	0		0.5	0	1	HLF	50M	untreated
ENSG00000223814	0	0	0	0	0	0	0	0		0.5	0	1	HLF	50M	untreated
ENSG00000225028	0	0	0	0	0	0	0	0		0.5	0	1	HLF	50M	untreated
ENSG00000226133	0	0	0	0	0	0	0	0		0.5	0	1	HLF	50M	untreated
ENSG00000231413	0	0	0	0	0	0	0	0		0.5	0	1	HLF	50M	untreated
ENSG00000237180	0	0	0	0	0	0	0	0		0.5	0	1	HLF	50M	untreated
ENSG00000242267	0	0	0	0	0	0	0	0		0.5	0	1	HLF	50M	untreated
ENSG00000279096	0	0	0	0	0	0	0	0		0.5	0	1	HLF	50M	untreated
ENSG00000223720	0	1	0	0	0	0	0	0		0.5	0	1	HLF	50M	untreated
ENSG00000117834	0	0	0	0	0	0	0	0		0.5	0	1	HLF	50M	untreated
ENSG00000272491	0	0	0	0	0	0	0	0		0.5	0	1	HLF	50M	untreated
ENSG00000279214	0	0	0	0	0	0	0	0		0.5	0	1	HLF	50M	untreated
ENSG00000132122	226	32	0	0	0	0	7.062	0	0	0.17615	-0.04996	0.40227	HLF	50M	untreated
ENSG00000224986	0	0	0	0	0	0	0	0		0.5	0	1	HLF	50M	untreated
ENSG00000206700	0	0	0	0	0	0	0	0		0.5	0	1	HLF	50M	untreated
ENSG00000235105	1	1	0	0	0	0	1	0	0	0.39673	-0.03905	0.83251	HLF	50M	untreated
ENSG00000223175	0	0	0	0	0	0	0	0		0.5	0	1	HLF	50M	untreated
ENSG00000232514	0	0	0	0	0	0	0	0		0.5	0	1	HLF	50M	untreated
ENSG00000186094	1	1	0	0	0	0	1	0	0	0.39673	-0.03905	0.83251	HLF	50M	untreated
ENSG00000162373	1	1	0	0	0	0	1	0	0	0.39673	-0.03905	0.83251	HLF	50M	untreated
ENSG00000229846	0	0	0	0	0	0	0	0		0.5	0	1	HLF	50M	untreated
ENSG00000230114	0	0	0	0	0	0	0	0		0.5	0	1	HLF	50M	untreated
ENSG00000225623	0	0	0	0	0	0	0	0		0.5	0	1	HLF	50M	untreated
ENSG00000237478	0	0	0	0	0	0	0	0		0.5	0	1	HLF	50M	untreated
ENSG00000215887	0	0	0	0	0	0	0	0		0.5	0	1	HLF	50M	untreated
ENSG00000279324	0	0	0	0	0	0	0	0		0.5	0	1	HLF	50M	untreated
ENSG00000233595	0	0	0	0	0	0	0	0		0.5	0	1	HLF	50M	untreated
ENSG00000162374	0	0	0	0	0	0	0	0		0.5	0	1	HLF	50M	untreated
ENSG00000230828	0	0	0	0	0	0	0	0		0.5	0	1	HLF	50M	untreated
ENSG00000237337	0	0	0	0	0	0	0	0		0.5	0	1	HLF	50M	untreated
ENSG00000233407	0	0	0	0	0	0	0	0		0.5	0	1	HLF	50M	untreated
ENSG00000284696	0	0	0	0	0	0	0	0		0.5	0	1	HLF	50M	untreated
ENSG00000284645	0	0	0	0	0	0	0	0		0.5	0	1	HLF	50M	untreated
ENSG00000234080	0	0	0	0	0	0	0	0		0.5	0	1	HLF	50M	untreated
ENSG00000229316	0	0	0	0	0	0	0	0		0.5	0	1	HLF	50M	untreated
ENSG00000225671	0	0	0	0	0	0	0	0		0.5	0	1	HLF	50M	untreated
ENSG00000142700	0	0	0	0	0	0	0	0		0.5	0	1	HLF	50M	untreated
ENSG00000284700	0	0	0	0	0	0	0	0		0.5	0	1	HLF	50M	untreated
ENSG00000185104	2319	29	2462	17	9	4	79.966	2.25	0.02737	0.04847	0.00309	0.09384	HLF	50M	untreated
ENSG00000225767	0	0	0	0	0	0	0	0		0.5	0	1	HLF	50M	untreated
ENSG00000207194	0	0	0	0	0	0	0	0		0.5	0	1	HLF	50M	untreated
ENSG00000230585	0	0	0	0	0	0	0	0		0.5	0	1	HLF	50M	untreated
ENSG00000237130	0	0	0	0	0	0	0	0		0.5	0	1	HLF	50M	untreated
ENSG00000123080	345	3	0	0	0	0	115	0	0	0.01616	-0.00651	0.03883	HLF	50M	untreated
ENSG00000265538	0	0	0	0	0	0	0	0		0.5	0	1	HLF	50M	untreated
ENSG00000275816	0	0	0	0	0	0	0	0		0.5	0	1	HLF	50M	untreated
ENSG00000204006	0	0	0	0	0	0	0	0		0.5	0	1	HLF	50M	untreated
ENSG00000200262	0	0	0	0	0	0	0	0		0.5	0	1	HLF	50M	untreated
ENSG00000213478	0	0	0	0	0	0	0	0		0.5	0	1	HLF	50M	untreated
ENSG00000203356	3	2	0	0	0	0	1.5	0	0	0.35959	-0.04737	0.76655	HLF	50M	untreated
ENSG00000123091	1010	11	0	0	0	0	91.818	0	0	0.02008	-0.00803	0.04819	HLF	50M	untreated
ENSG00000233406	0	0	0	0	0	0	0	0		0.5	0	1	HLF	50M	untreated
ENSG00000236434	1	1	0	0	0	0	1	0	0	0.39673	-0.03905	0.83251	HLF	50M	untreated
ENSG00000085831	7	6	0	0	0	0	1.167	0	0	0.38353	-0.04233	0.80939	HLF	50M	untreated
ENSG00000261664	0	0	0	0	0	0	0	0		0.5	0	1	HLF	50M	untreated
ENSG00000085832	981	20	3718	44	4	3	49.05	1.333	0.02646	0.06001	-0.00321	0.12323	HLF	50M	untreated
ENSG00000232027	0	0	0	0	0	0	0	0		0.5	0	1	HLF	50M	untreated
ENSG00000206595	0	0	0	0	0	0	0	0		0.5	0	1	HLF	50M	untreated
ENSG00000238140	0	0	0	0	0	0	0	0		0.5	0	1	HLF	50M	untreated
ENSG00000227070	0	0	0	0	0	0	0	0		0.5	0	1	HLF	50M	untreated
ENSG00000252032	0	0	0	0	0	0	0	0		0.5	0	1	HLF	50M	untreated
ENSG00000227742	0	0	0	0	0	0	0	0		0.5	0	1	HLF	50M	untreated
ENSG00000117859	9560	64	1755	19	4	3	149.375	1.333	0.00885	0.02106	-0.00158	0.04369	HLF	50M	untreated
ENSG00000236973	0	0	0	0	0	0	0	0		0.5	0	1	HLF	50M	untreated
ENSG00000232846	0	0	0	0	0	0	0	0		0.5	0	1	HLF	50M	untreated
ENSG00000212624	0	0	0	0	0	0	0	0		0.5	0	1	HLF	50M	untreated
ENSG00000078618	10864	57	8019	30	9	7	190.596	1.286	0.0067	0.01638	-0.0014	0.03417	HLF	50M	untreated
ENSG00000266993	1120	7	0	0	0	0	160	0	0	0.01172	-0.00476	0.02821	HLF	50M	untreated
ENSG00000272175	0	0	0	0	0	0	0	0		0.5	0	1	HLF	50M	untreated
ENSG00000283899	0	0	0	0	0	0	0	0		0.5	0	1	HLF	50M	untreated
ENSG00000230604	0	0	0	0	0	0	0	0		0.5	0	1	HLF	50M	untreated
ENSG00000169213	822	15	0	0	0	0	54.8	0	0	0.03275	-0.0128	0.07831	HLF	50M	untreated
ENSG00000200839	0	0	0	0	0	0	0	0		0.5	0	1	HLF	50M	untreated
ENSG00000229032	0	0	0	0	0	0	0	0		0.5	0	1	HLF	50M	untreated
ENSG00000264613	0	0	0	0	0	0	0	0		0.5	0	1	HLF	50M	untreated
ENSG00000117862	1673	14	0	0	0	0	119.5	0	0	0.01557	-0.00628	0.03742	HLF	50M	untreated
ENSG00000198841	0	0	0	0	0	0	0	0		0.5	0	1	HLF	50M	untreated
ENSG00000223390	2	2	0	0	0	0	1	0	0	0.39673	-0.03905	0.83251	HLF	50M	untreated
ENSG00000228369	0	0	0	0	0	0	0	0		0.5	0	1	HLF	50M	untreated
ENSG00000134717	491	14	0	0	0	0	35.071	0	0	0.04936	-0.0187	0.11742	HLF	50M	untreated
ENSG00000157077	742	27	321	7	1	1	27.481	1	0.03511	0.09036	-0.00848	0.1892	HLF	50M	untreated
ENSG00000241745	0	0	0	0	0	0	0	0		0.5	0	1	HLF	50M	untreated
ENSG00000228407	0	0	0	0	0	0	0	0		0.5	0	1	HLF	50M	untreated
ENSG00000223429	0	0	0	0	0	0	0	0		0.5	0	1	HLF	50M	untreated
ENSG00000224255	0	0	0	0	0	0	0	0		0.5	0	1	HLF	50M	untreated
ENSG00000236004	0	0	0	0	0	0	0	0		0.5	0	1	HLF	50M	untreated
ENSG00000237663	0	0	0	0	0	0	0	0		0.5	0	1	HLF	50M	untreated
ENSG00000213735	0	0	0	0	0	0	0	0		0.5	0	1	HLF	50M	untreated
ENSG00000154222	2175	31	2318	15	1	1	70.161	1	0.01405	0.03894	-0.00484	0.08273	HLF	50M	untreated
ENSG00000272100	0	0	0	0	0	0	0	0		0.5	0	1	HLF	50M	untreated
ENSG00000224680	0	0	0	0	0	0	0	0		0.5	0	1	HLF	50M	untreated
ENSG00000085840	820	23	89	1	3	1	35.652	3	0.07762	0.1158	0.01959	0.21201	HLF	50M	untreated
ENSG00000134748	1697	18	0	0	0	0	94.278	0	0	0.01958	-0.00784	0.04699	HLF	50M	untreated
ENSG00000134744	2756	55	1897	30	7	6	50.109	1.167	0.02275	0.05602	-0.00469	0.11672	HLF	50M	untreated
ENSG00000272371	0	0	0	0	0	0	0	0		0.5	0	1	HLF	50M	untreated
ENSG00000236290	0	0	0	0	0	0	0	0		0.5	0	1	HLF	50M	untreated
ENSG00000116157	0	0	0	0	0	0	0	0		0.5	0	1	HLF	50M	untreated
ENSG00000182183	0	0	0	0	0	0	0	0		0.5	0	1	HLF	50M	untreated
ENSG00000162377	509	7	0	0	0	0	72.714	0	0	0.02509	-0.00994	0.06013	HLF	50M	untreated
ENSG00000233664	0	0	0	0	0	0	0	0		0.5	0	1	HLF	50M	untreated
ENSG00000239640	0	0	0	0	0	0	0	0		0.5	0	1	HLF	50M	untreated
ENSG00000162378	1140	23	0	0	0	0	49.565	0	0	0.03597	-0.01397	0.08591	HLF	50M	untreated
ENSG00000252018	0	0	0	0	0	0	0	0		0.5	0	1	HLF	50M	untreated
ENSG00000228929	0	0	0	0	0	0	0	0		0.5	0	1	HLF	50M	untreated
ENSG00000206627	0	0	0	0	0	0	0	0		0.5	0	1	HLF	50M	untreated
ENSG00000203995	384	31	0	0	0	0	12.387	0	0	0.11836	-0.03881	0.27552	HLF	50M	untreated
ENSG00000242391	0	0	0	0	0	0	0	0		0.5	0	1	HLF	50M	untreated
ENSG00000121310	302	26	0	0	0	0	11.615	0	0	0.12427	-0.04019	0.28873	HLF	50M	untreated
ENSG00000230953	0	0	0	0	0	0	0	0		0.5	0	1	HLF	50M	untreated
ENSG00000231866	0	0	0	0	0	0	0	0		0.5	0	1	HLF	50M	untreated
ENSG00000116171	1527	15	840	15	2	2	101.8	1	0.00973	0.02739	-0.00359	0.05837	HLF	50M	untreated
ENSG00000264834	0	0	0	0	0	0	0	0		0.5	0	1	HLF	50M	untreated
ENSG00000266188	0	0	0	0	0	0	0	0		0.5	0	1	HLF	50M	untreated
ENSG00000265815	0	0	0	0	0	0	0	0		0.5	0	1	HLF	50M	untreated
ENSG00000237279	0	0	0	0	0	0	0	0		0.5	0	1	HLF	50M	untreated
ENSG00000236360	0	0	0	0	0	0	0	0		0.5	0	1	HLF	50M	untreated
ENSG00000226147	0	0	0	0	0	0	0	0		0.5	0	1	HLF	50M	untreated
ENSG00000174348	0	0	0	0	0	0	0	0		0.5	0	1	HLF	50M	untreated
ENSG00000232993	0	0	0	0	0	0	0	0		0.5	0	1	HLF	50M	untreated
ENSG00000227644	0	0	0	0	0	0	0	0		0.5	0	1	HLF	50M	untreated
ENSG00000162383	0	0	0	0	0	0	0	0		0.5	0	1	HLF	50M	untreated
ENSG00000235563	0	0	0	0	0	0	0	0		0.5	0	1	HLF	50M	untreated
ENSG00000277397	0	0	0	0	0	0	0	0		0.5	0	1	HLF	50M	untreated
ENSG00000157184	137	10	0	0	0	0	13.7	0	0	0.1095	-0.03663	0.25563	HLF	50M	untreated
ENSG00000236723	61	6	0	0	0	0	10.167	0	0	0.13712	-0.04301	0.31725	HLF	50M	untreated
ENSG00000162384	1549	13	0	0	0	0	119.154	0	0	0.01562	-0.0063	0.03753	HLF	50M	untreated
ENSG00000259818	0	0	0	0	0	0	0	0		0.5	0	1	HLF	50M	untreated
ENSG00000162385	955	7	0	0	0	0	136.429	0	0	0.01369	-0.00554	0.03293	HLF	50M	untreated
ENSG00000226754	22	3	0	0	0	0	7.333	0	0	0.17188	-0.04932	0.39309	HLF	50M	untreated
ENSG00000157193	727	44	0	0	0	0	16.523	0	0	0.09432	-0.03262	0.22127	HLF	50M	untreated
ENSG00000234578	0	0	0	0	0	0	0	0		0.5	0	1	HLF	50M	untreated
ENSG00000228838	1	1	0	0	0	0	1	0	0	0.39673	-0.03905	0.83251	HLF	50M	untreated
ENSG00000225030	0	0	0	0	0	0	0	0		0.5	0	1	HLF	50M	untreated
ENSG00000232762	0	0	0	0	0	0	0	0		0.5	0	1	HLF	50M	untreated
ENSG00000225675	0	0	0	0	0	0	0	0		0.5	0	1	HLF	50M	untreated
ENSG00000226938	0	0	0	0	0	0	0	0		0.5	0	1	HLF	50M	untreated
ENSG00000230138	0	0	0	0	0	0	0	0		0.5	0	1	HLF	50M	untreated
ENSG00000236253	0	0	0	0	0	0	0	0		0.5	0	1	HLF	50M	untreated
ENSG00000143006	0	0	0	0	0	0	0	0		0.5	0	1	HLF	50M	untreated
ENSG00000174332	565	53	90	1	19	2	10.66	9.5	0.47122	0.47583	0.27603	0.67563	HLF	50M	untreated
ENSG00000239007	0	0	0	0	0	0	0	0		0.5	0	1	HLF	50M	untreated
ENSG00000058804	1051	17	1959	14	3	3	61.824	1	0.01592	0.04381	-0.00532	0.09295	HLF	50M	untreated
ENSG00000201003	0	0	0	0	0	0	0	0		0.5	0	1	HLF	50M	untreated
ENSG00000229687	0	0	0	0	0	0	0	0		0.5	0	1	HLF	50M	untreated
ENSG00000058799	700	22	0	0	0	0	31.818	0	0	0.05386	-0.02023	0.12796	HLF	50M	untreated
ENSG00000211452	0	0	0	0	0	0	0	0		0.5	0	1	HLF	50M	untreated
ENSG00000081870	1452	13	0	0	0	0	111.692	0	0	0.01663	-0.00669	0.03994	HLF	50M	untreated
ENSG00000116212	466	8	1150	13	1	1	58.25	1	0.01688	0.04629	-0.00555	0.09814	HLF	50M	untreated
ENSG00000219102	0	0	0	0	0	0	0	0		0.5	0	1	HLF	50M	untreated
ENSG00000203985	0	0	0	0	0	0	0	0		0.5	0	1	HLF	50M	untreated
ENSG00000116209	479	12	2074	8	2	2	39.917	1	0.02444	0.06526	-0.0071	0.13761	HLF	50M	untreated
ENSG00000280378	0	0	0	0	0	0	0	0		0.5	0	1	HLF	50M	untreated
ENSG00000116205	171	7	0	0	0	0	24.429	0	0	0.06794	-0.02482	0.16071	HLF	50M	untreated
ENSG00000283749	0	0	0	0	0	0	0	0		0.5	0	1	HLF	50M	untreated
ENSG00000225183	0	0	0	0	0	0	0	0		0.5	0	1	HLF	50M	untreated
ENSG00000279049	0	0	0	0	0	0	0	0		0.5	0	1	HLF	50M	untreated
ENSG00000256407	374	24	0	0	0	0	15.583	0	0	0.09888	-0.03386	0.23163	HLF	50M	untreated
ENSG00000157211	0	0	0	0	0	0	0	0		0.5	0	1	HLF	50M	untreated
ENSG00000280425	0	0	0	0	0	0	0	0		0.5	0	1	HLF	50M	untreated
ENSG00000215883	374	23	0	0	0	0	16.261	0	0	0.09555	-0.03296	0.22406	HLF	50M	untreated
ENSG00000116221	3392	31	0	0	0	0	109.419	0	0	0.01696	-0.00682	0.04074	HLF	50M	untreated
ENSG00000157216	410	25	0	0	0	0	16.4	0	0	0.09489	-0.03278	0.22257	HLF	50M	untreated
ENSG00000198711	0	0	0	0	0	0	0	0		0.5	0	1	HLF	50M	untreated
ENSG00000225632	0	0	0	0	0	0	0	0		0.5	0	1	HLF	50M	untreated
ENSG00000232245	0	0	0	0	0	0	0	0		0.5	0	1	HLF	50M	untreated
ENSG00000235741	0	0	0	0	0	0	0	0		0.5	0	1	HLF	50M	untreated
ENSG00000237173	0	0	0	0	0	0	0	0		0.5	0	1	HLF	50M	untreated
ENSG00000227453	0	0	0	0	0	0	0	0		0.5	0	1	HLF	50M	untreated
ENSG00000162390	237	24	0	0	0	0	9.875	0	0	0.14003	-0.04362	0.32368	HLF	50M	untreated
ENSG00000162391	0	0	0	0	0	0	0	0		0.5	0	1	HLF	50M	untreated
ENSG00000230728	0	0	0	0	0	0	0	0		0.5	0	1	HLF	50M	untreated
ENSG00000184313	2	2	0	0	0	0	1	0	0	0.39673	-0.03905	0.83251	HLF	50M	untreated
ENSG00000271723	685	17	212	5	1	1	40.294	1	0.02422	0.06471	-0.00706	0.13648	HLF	50M	untreated
ENSG00000243725	683	15	212	5	1	1	45.533	1	0.02149	0.05798	-0.00656	0.12252	HLF	50M	untreated
ENSG00000162396	25	3	0	0	0	0	8.333	0	0	0.15777	-0.04699	0.36253	HLF	50M	untreated
ENSG00000006555	0	0	0	0	0	0	0	0		0.5	0	1	HLF	50M	untreated
ENSG00000237453	0	0	0	0	0	0	0	0		0.5	0	1	HLF	50M	untreated
ENSG00000162398	0	0	0	0	0	0	0	0		0.5	0	1	HLF	50M	untreated
ENSG00000116133	3931	22	0	0	0	0	178.682	0	0	0.01052	-0.00428	0.02533	HLF	50M	untreated
ENSG00000242396	8	2	0	0	0	0	4	0	0	0.24495	-0.05606	0.54596	HLF	50M	untreated
ENSG00000233203	0	0	0	0	0	0	0	0		0.5	0	1	HLF	50M	untreated
ENSG00000284601	0	0	0	0	0	0	0	0		0.5	0	1	HLF	50M	untreated
ENSG00000143001	0	0	0	0	0	0	0	0		0.5	0	1	HLF	50M	untreated
ENSG00000233271	0	0	0	0	0	0	0	0		0.5	0	1	HLF	50M	untreated
ENSG00000162399	0	0	0	0	0	0	0	0		0.5	0	1	HLF	50M	untreated
ENSG00000169174	5	4	0	0	0	0	1.25	0	0	0.37725	-0.04377	0.79827	HLF	50M	untreated
ENSG00000162402	10690	85	1760	12	3	2	125.765	1.5	0.01179	0.02609	-0.0012	0.05338	HLF	50M	untreated
ENSG00000231090	0	0	0	0	0	0	0	0		0.5	0	1	HLF	50M	untreated
ENSG00000231095	0	0	0	0	0	0	0	0		0.5	0	1	HLF	50M	untreated
ENSG00000265822	0	0	0	0	0	0	0	0		0.5	0	1	HLF	50M	untreated
ENSG00000231900	0	0	0	0	0	0	0	0		0.5	0	1	HLF	50M	untreated
ENSG00000232198	0	0	0	0	0	0	0	0		0.5	0	1	HLF	50M	untreated
ENSG00000199831	0	0	0	0	0	0	0	0		0.5	0	1	HLF	50M	untreated
ENSG00000252162	0	0	0	0	0	0	0	0		0.5	0	1	HLF	50M	untreated
ENSG00000272051	0	0	0	0	0	0	0	0		0.5	0	1	HLF	50M	untreated
ENSG00000234810	0	0	0	0	0	0	0	0		0.5	0	1	HLF	50M	untreated
ENSG00000230250	0	0	0	0	0	0	0	0		0.5	0	1	HLF	50M	untreated
ENSG00000227104	0	0	0	0	0	0	0	0		0.5	0	1	HLF	50M	untreated
ENSG00000233079	0	0	0	0	0	0	0	0		0.5	0	1	HLF	50M	untreated
ENSG00000235612	0	0	0	0	0	0	0	0		0.5	0	1	HLF	50M	untreated
ENSG00000260971	1	1	0	0	0	0	1	0	0	0.39673	-0.03905	0.83251	HLF	50M	untreated
ENSG00000284686	145	7	0	0	0	0	20.714	0	0	0.07822	-0.02799	0.18443	HLF	50M	untreated
ENSG00000229871	0	0	0	0	0	0	0	0		0.5	0	1	HLF	50M	untreated
ENSG00000223956	0	0	0	0	0	0	0	0		0.5	0	1	HLF	50M	untreated
ENSG00000162407	238	7	0	0	0	0	34	0	0	0.05076	-0.01918	0.1207	HLF	50M	untreated
ENSG00000236776	0	0	0	0	0	0	0	0		0.5	0	1	HLF	50M	untreated
ENSG00000224980	0	0	0	0	0	0	0	0		0.5	0	1	HLF	50M	untreated
ENSG00000225475	0	0	0	0	0	0	0	0		0.5	0	1	HLF	50M	untreated
ENSG00000162409	522	18	0	0	0	0	29	0	0	0.05849	-0.02177	0.13874	HLF	50M	untreated
ENSG00000187889	0	0	0	0	0	0	0	0		0.5	0	1	HLF	50M	untreated
ENSG00000229913	0	0	0	0	0	0	0	0		0.5	0	1	HLF	50M	untreated
ENSG00000157131	0	0	0	0	0	0	0	0		0.5	0	1	HLF	50M	untreated
ENSG00000021852	0	0	0	0	0	0	0	0		0.5	0	1	HLF	50M	untreated
ENSG00000236341	0	0	0	0	0	0	0	0		0.5	0	1	HLF	50M	untreated
ENSG00000173406	106	15	509	25	17	2	7.067	8.5	0.54604	0.53693	0.31508	0.75877	HLF	50M	untreated
ENSG00000227935	0	0	0	0	0	0	0	0		0.5	0	1	HLF	50M	untreated
ENSG00000236888	0	0	0	0	0	0	0	0		0.5	0	1	HLF	50M	untreated
ENSG00000226759	0	0	0	0	0	0	0	0		0.5	0	1	HLF	50M	untreated
ENSG00000229887	0	0	0	0	0	0	0	0		0.5	0	1	HLF	50M	untreated
ENSG00000223416	0	0	0	0	0	0	0	0		0.5	0	1	HLF	50M	untreated
ENSG00000235038	0	0	0	0	0	0	0	0		0.5	0	1	HLF	50M	untreated
ENSG00000230546	0	0	0	0	0	0	0	0		0.5	0	1	HLF	50M	untreated
ENSG00000233216	0	0	0	0	0	0	0	0		0.5	0	1	HLF	50M	untreated
ENSG00000162600	106	15	509	25	17	2	7.067	8.5	0.54604	0.53693	0.31508	0.75877	HLF	50M	untreated
ENSG00000270209	0	0	0	0	0	0	0	0		0.5	0	1	HLF	50M	untreated
ENSG00000264128	0	0	0	0	0	0	0	0		0.5	0	1	HLF	50M	untreated
ENSG00000184292	0	0	0	0	0	0	0	0		0.5	0	1	HLF	50M	untreated
ENSG00000185839	0	0	0	0	0	0	0	0		0.5	0	1	HLF	50M	untreated
ENSG00000162601	866	33	407	9	4	3	26.242	1.333	0.04835	0.10358	-0.00297	0.21013	HLF	50M	untreated
ENSG00000283445	0	0	0	0	0	0	0	0		0.5	0	1	HLF	50M	untreated
ENSG00000177606	14	4	0	0	0	0	3.5	0	0	0.26163	-0.05631	0.57957	HLF	50M	untreated
ENSG00000234807	15	9	0	0	0	0	1.667	0	0	0.34871	-0.04927	0.7467	HLF	50M	untreated
ENSG00000272226	0	0	0	0	0	0	0	0		0.5	0	1	HLF	50M	untreated
ENSG00000231740	1	1	0	0	0	0	1	0	0	0.39673	-0.03905	0.83251	HLF	50M	untreated
ENSG00000232453	17	7	0	0	0	0	2.429	0	0	0.30634	-0.05448	0.66716	HLF	50M	untreated
ENSG00000237352	12	10	0	0	0	0	1.2	0	0	0.38099	-0.04292	0.8049	HLF	50M	untreated
ENSG00000228121	0	0	0	0	0	0	0	0		0.5	0	1	HLF	50M	untreated
ENSG00000241042	0	0	0	0	0	0	0	0		0.5	0	1	HLF	50M	untreated
ENSG00000235215	0	0	0	0	0	0	0	0		0.5	0	1	HLF	50M	untreated
ENSG00000224609	1	1	0	0	0	0	1	0	0	0.39673	-0.03905	0.83251	HLF	50M	untreated
ENSG00000270457	0	0	0	0	0	0	0	0		0.5	0	1	HLF	50M	untreated
ENSG00000172456	548	44	387	22	26	7	12.455	3.714	0.22972	0.28161	0.08453	0.47868	HLF	50M	untreated
ENSG00000266150	0	0	0	0	0	0	0	0		0.5	0	1	HLF	50M	untreated
ENSG00000226883	55	5	0	0	0	0	11	0	0	0.12942	-0.04135	0.30019	HLF	50M	untreated
ENSG00000134709	1145	25	0	0	0	0	45.8	0	0	0.03869	-0.01496	0.09234	HLF	50M	untreated
ENSG00000134716	11	8	0	0	0	0	1.375	0	0	0.36821	-0.04569	0.78211	HLF	50M	untreated
ENSG00000265535	0	0	0	0	0	0	0	0		0.5	0	1	HLF	50M	untreated
ENSG00000162598	0	0	0	0	0	0	0	0		0.5	0	1	HLF	50M	untreated
ENSG00000229332	0	0	0	0	0	0	0	0		0.5	0	1	HLF	50M	untreated
ENSG00000238242	0	0	0	0	0	0	0	0		0.5	0	1	HLF	50M	untreated
ENSG00000226476	1	1	0	0	0	0	1	0	0	0.39673	-0.03905	0.83251	HLF	50M	untreated
ENSG00000231252	0	0	0	0	0	0	0	0		0.5	0	1	HLF	50M	untreated
ENSG00000162599	336	17	0	0	0	0	19.765	0	0	0.08137	-0.02892	0.19166	HLF	50M	untreated
ENSG00000237928	0	0	0	0	0	0	0	0		0.5	0	1	HLF	50M	untreated
ENSG00000270742	0	0	0	0	0	0	0	0		0.5	0	1	HLF	50M	untreated
ENSG00000237853	0	0	0	0	0	0	0	0		0.5	0	1	HLF	50M	untreated
ENSG00000223920	0	0	0	0	0	0	0	0		0.5	0	1	HLF	50M	untreated
ENSG00000162604	376	19	0	0	0	0	19.789	0	0	0.08128	-0.0289	0.19146	HLF	50M	untreated
ENSG00000271200	0	0	0	0	0	0	0	0		0.5	0	1	HLF	50M	untreated
ENSG00000132849	1056	47	953	29	2	2	22.468	1	0.04261	0.10695	-0.00896	0.22286	HLF	50M	untreated
ENSG00000200575	0	0	0	0	0	0	0	0		0.5	0	1	HLF	50M	untreated
ENSG00000212360	0	0	0	0	0	0	0	0		0.5	0	1	HLF	50M	untreated
ENSG00000236646	0	0	0	0	0	0	0	0		0.5	0	1	HLF	50M	untreated
ENSG00000242860	0	0	0	0	0	0	0	0		0.5	0	1	HLF	50M	untreated
ENSG00000263908	0	0	0	0	0	0	0	0		0.5	0	1	HLF	50M	untreated
ENSG00000283690	0	0	0	0	0	0	0	0		0.5	0	1	HLF	50M	untreated
ENSG00000234204	0	0	0	0	0	0	0	0		0.5	0	1	HLF	50M	untreated
ENSG00000234088	0	0	0	0	0	0	0	0		0.5	0	1	HLF	50M	untreated
ENSG00000240563	0	0	0	0	0	0	0	0		0.5	0	1	HLF	50M	untreated
ENSG00000237227	0	0	0	0	0	0	0	0		0.5	0	1	HLF	50M	untreated
ENSG00000200174	0	0	0	0	0	0	0	0		0.5	0	1	HLF	50M	untreated
ENSG00000132854	0	0	0	0	0	0	0	0		0.5	0	1	HLF	50M	untreated
ENSG00000201153	0	0	0	0	0	0	0	0		0.5	0	1	HLF	50M	untreated
ENSG00000162607	1003	7	1279	9	5	4	143.286	1.25	0.00865	0.02137	-0.0019	0.04464	HLF	50M	untreated
ENSG00000116641	3713	56	2118	24	4	4	66.304	1	0.01486	0.04105	-0.00505	0.08716	HLF	50M	untreated
ENSG00000270549	0	0	0	0	0	0	0	0		0.5	0	1	HLF	50M	untreated
ENSG00000132855	0	0	0	0	0	0	0	0		0.5	0	1	HLF	50M	untreated
ENSG00000278967	0	0	0	0	0	0	0	0		0.5	0	1	HLF	50M	untreated
ENSG00000213703	0	0	0	0	0	0	0	0		0.5	0	1	HLF	50M	untreated
ENSG00000235545	1	1	0	0	0	0	1	0	0	0.39673	-0.03905	0.83251	HLF	50M	untreated
ENSG00000125703	74	6	336	13	3	3	12.333	1	0.075	0.17006	-0.00762	0.34774	HLF	50M	untreated
ENSG00000234318	0	0	0	0	0	0	0	0		0.5	0	1	HLF	50M	untreated
ENSG00000237163	0	0	0	0	0	0	0	0		0.5	0	1	HLF	50M	untreated
ENSG00000229537	0	0	0	0	0	0	0	0		0.5	0	1	HLF	50M	untreated
ENSG00000227485	0	0	0	0	0	0	0	0		0.5	0	1	HLF	50M	untreated
ENSG00000229225	0	0	0	0	0	0	0	0		0.5	0	1	HLF	50M	untreated
ENSG00000203605	0	0	0	0	0	0	0	0		0.5	0	1	HLF	50M	untreated
ENSG00000224209	11	8	0	0	0	0	1.375	0	0	0.36821	-0.04569	0.78211	HLF	50M	untreated
ENSG00000252259	0	0	0	0	0	0	0	0		0.5	0	1	HLF	50M	untreated
ENSG00000228734	0	0	0	0	0	0	0	0		0.5	0	1	HLF	50M	untreated
ENSG00000223683	0	0	0	0	0	0	0	0		0.5	0	1	HLF	50M	untreated
ENSG00000230798	0	0	0	0	0	0	0	0		0.5	0	1	HLF	50M	untreated
ENSG00000187140	0	0	0	0	0	0	0	0		0.5	0	1	HLF	50M	untreated
ENSG00000275836	0	0	0	0	0	0	0	0		0.5	0	1	HLF	50M	untreated
ENSG00000252784	0	0	0	0	0	0	0	0		0.5	0	1	HLF	50M	untreated
ENSG00000236674	0	0	0	0	0	0	0	0		0.5	0	1	HLF	50M	untreated
ENSG00000088035	513	22	0	0	1	1	23.318	1	0.04112	0.10372	-0.00889	0.21634	HLF	50M	untreated
ENSG00000142856	1752	65	0	0	0	0	26.954	0	0	0.06237	-0.02304	0.14779	HLF	50M	untreated
ENSG00000203965	349	25	0	0	0	0	13.96	0	0	0.1079	-0.03623	0.25203	HLF	50M	untreated
ENSG00000264271	0	0	0	0	0	0	0	0		0.5	0	1	HLF	50M	untreated
ENSG00000251720	0	0	0	0	0	0	0	0		0.5	0	1	HLF	50M	untreated
ENSG00000116652	0	0	0	0	0	0	0	0		0.5	0	1	HLF	50M	untreated
ENSG00000276884	0	0	0	0	0	0	0	0		0.5	0	1	HLF	50M	untreated
ENSG00000278287	0	0	0	0	0	0	0	0		0.5	0	1	HLF	50M	untreated
ENSG00000277565	0	0	0	0	0	0	0	0		0.5	0	1	HLF	50M	untreated
ENSG00000275823	0	0	0	0	0	0	0	0		0.5	0	1	HLF	50M	untreated
ENSG00000277689	0	0	0	0	0	0	0	0		0.5	0	1	HLF	50M	untreated
ENSG00000274199	0	0	0	0	0	0	0	0		0.5	0	1	HLF	50M	untreated
ENSG00000079739	768	8	2264	15	1	1	96	1	0.01031	0.02896	-0.00377	0.0617	HLF	50M	untreated
ENSG00000244256	0	0	0	0	0	0	0	0		0.5	0	1	HLF	50M	untreated
ENSG00000185483	146	13	57	4	1	1	11.231	1	0.08176	0.18173	-0.0068	0.37026	HLF	50M	untreated
ENSG00000177452	0	0	0	0	0	0	0	0		0.5	0	1	HLF	50M	untreated
ENSG00000228056	0	0	0	0	0	0	0	0		0.5	0	1	HLF	50M	untreated
ENSG00000207190	0	0	0	0	0	0	0	0		0.5	0	1	HLF	50M	untreated
ENSG00000200508	0	0	0	0	0	0	0	0		0.5	0	1	HLF	50M	untreated
ENSG00000223949	76	3	0	0	0	0	25.333	0	0	0.06584	-0.02415	0.15583	HLF	50M	untreated
ENSG00000177414	0	0	0	0	0	0	0	0		0.5	0	1	HLF	50M	untreated
ENSG00000238653	0	0	0	0	0	0	0	0		0.5	0	1	HLF	50M	untreated
ENSG00000158966	39	16	10	4	1	1	2.438	1	0.29091	0.40126	0.04518	0.75734	HLF	50M	untreated
ENSG00000264470	0	0	0	0	0	0	0	0		0.5	0	1	HLF	50M	untreated
ENSG00000162437	103	6	389	14	3	3	17.167	1	0.05505	0.13271	-0.00903	0.27446	HLF	50M	untreated
ENSG00000162434	11104	40	4675	14	2	2	277.6	1	0.00359	0.01034	-0.00146	0.02214	HLF	50M	untreated
ENSG00000234784	0	0	0	0	0	0	0	0		0.5	0	1	HLF	50M	untreated
ENSG00000233877	0	0	0	0	0	0	0	0		0.5	0	1	HLF	50M	untreated
ENSG00000226891	1	1	0	0	0	0	1	0	0	0.39673	-0.03905	0.83251	HLF	50M	untreated
ENSG00000185031	0	0	0	0	0	0	0	0		0.5	0	1	HLF	50M	untreated
ENSG00000272506	0	0	0	0	0	0	0	0		0.5	0	1	HLF	50M	untreated
ENSG00000212257	0	0	0	0	0	0	0	0		0.5	0	1	HLF	50M	untreated
ENSG00000265996	0	0	0	0	0	0	0	0		0.5	0	1	HLF	50M	untreated
ENSG00000199135	0	0	0	0	0	0	0	0		0.5	0	1	HLF	50M	untreated
ENSG00000231485	0	0	0	0	0	0	0	0		0.5	0	1	HLF	50M	untreated
ENSG00000235804	0	0	0	0	0	0	0	0		0.5	0	1	HLF	50M	untreated
ENSG00000234496	0	0	0	0	0	0	0	0		0.5	0	1	HLF	50M	untreated
ENSG00000162433	553	18	0	0	0	0	30.722	0	0	0.05557	-0.0208	0.13195	HLF	50M	untreated
ENSG00000231622	0	0	0	0	0	0	0	0		0.5	0	1	HLF	50M	untreated
ENSG00000116675	1045	24	98	2	6	1	43.542	6	0.12111	0.14838	0.05302	0.24373	HLF	50M	untreated
ENSG00000229294	0	0	0	0	0	0	0	0		0.5	0	1	HLF	50M	untreated
ENSG00000234144	0	0	0	0	0	0	0	0		0.5	0	1	HLF	50M	untreated
ENSG00000222624	0	0	0	0	0	0	0	0		0.5	0	1	HLF	50M	untreated
ENSG00000213625	755	6	0	0	0	0	125.833	0	0	0.01481	-0.00598	0.0356	HLF	50M	untreated
ENSG00000116678	1304	37	0	0	0	0	35.243	0	0	0.04914	-0.01863	0.11692	HLF	50M	untreated
ENSG00000237852	0	0	0	0	0	0	0	0		0.5	0	1	HLF	50M	untreated
ENSG00000224570	0	0	0	0	0	0	0	0		0.5	0	1	HLF	50M	untreated
ENSG00000239319	0	0	0	0	0	0	0	0		0.5	0	1	HLF	50M	untreated
ENSG00000184588	6	6	0	0	0	0	1	0	0	0.39673	-0.03905	0.83251	HLF	50M	untreated
ENSG00000227466	0	0	0	0	0	0	0	0		0.5	0	1	HLF	50M	untreated
ENSG00000223152	0	0	0	0	0	0	0	0		0.5	0	1	HLF	50M	untreated
ENSG00000118473	242	34	0	0	0	0	7.118	0	0	0.17527	-0.04983	0.40037	HLF	50M	untreated
ENSG00000264720	0	0	0	0	0	0	0	0		0.5	0	1	HLF	50M	untreated
ENSG00000248458	42	4	0	0	0	0	10.5	0	0	0.13393	-0.04234	0.3102	HLF	50M	untreated
ENSG00000152760	0	0	0	0	0	0	0	0		0.5	0	1	HLF	50M	untreated
ENSG00000172410	0	0	0	0	0	0	0	0		0.5	0	1	HLF	50M	untreated
ENSG00000152763	127	19	36	3	2	1	6.684	2	0.2303	0.31302	0.05621	0.56983	HLF	50M	untreated
ENSG00000231080	6	1	0	0	0	0	6	0	0	0.19517	-0.05245	0.44279	HLF	50M	untreated
ENSG00000198160	1286	30	1004	12	12	6	42.867	2	0.04458	0.0805	0.00409	0.1569	HLF	50M	untreated
ENSG00000116704	409	18	0	0	0	0	22.722	0	0	0.07231	-0.02618	0.1708	HLF	50M	untreated
ENSG00000203963	0	0	0	0	0	0	0	0		0.5	0	1	HLF	50M	untreated
ENSG00000252433	0	0	0	0	0	0	0	0		0.5	0	1	HLF	50M	untreated
ENSG00000275678	0	0	0	0	0	0	0	0		0.5	0	1	HLF	50M	untreated
ENSG00000162594	0	0	0	0	0	0	0	0		0.5	0	1	HLF	50M	untreated
ENSG00000253074	0	0	0	0	0	0	0	0		0.5	0	1	HLF	50M	untreated
ENSG00000252116	0	0	0	0	0	0	0	0		0.5	0	1	HLF	50M	untreated
ENSG00000228523	0	0	0	0	0	0	0	0		0.5	0	1	HLF	50M	untreated
ENSG00000081985	1	1	0	0	0	0	1	0	0	0.39673	-0.03905	0.83251	HLF	50M	untreated
ENSG00000142864	8787	23	0	0	0	0	382.043	0	0	0.00498	-0.00204	0.012	HLF	50M	untreated
ENSG00000223263	0	0	0	0	0	0	0	0		0.5	0	1	HLF	50M	untreated
ENSG00000235200	0	0	0	0	0	0	0	0		0.5	0	1	HLF	50M	untreated
ENSG00000207504	0	0	0	0	0	0	0	0		0.5	0	1	HLF	50M	untreated
ENSG00000238139	0	0	0	0	0	0	0	0		0.5	0	1	HLF	50M	untreated
ENSG00000242482	0	0	0	0	0	0	0	0		0.5	0	1	HLF	50M	untreated
ENSG00000232048	0	0	0	0	0	0	0	0		0.5	0	1	HLF	50M	untreated
ENSG00000116717	918	6	0	0	0	0	153	0	0	0.01225	-0.00497	0.02946	HLF	50M	untreated
ENSG00000172380	2227	27	0	0	0	0	82.481	0	0	0.02225	-0.00886	0.05337	HLF	50M	untreated
ENSG00000238778	0	0	0	0	0	0	0	0		0.5	0	1	HLF	50M	untreated
ENSG00000232284	454	19	1403	14	1	1	23.895	1	0.04017	0.10164	-0.00884	0.21213	HLF	50M	untreated
ENSG00000235055	0	0	0	0	0	0	0	0		0.5	0	1	HLF	50M	untreated
ENSG00000162595	0	0	0	0	0	0	0	0		0.5	0	1	HLF	50M	untreated
ENSG00000228431	0	0	0	0	0	0	0	0		0.5	0	1	HLF	50M	untreated
ENSG00000116729	651	23	1403	14	1	1	28.304	1	0.03412	0.08812	-0.00838	0.18462	HLF	50M	untreated
ENSG00000234383	1	1	0	0	0	0	1	0	0	0.39673	-0.03905	0.83251	HLF	50M	untreated
ENSG00000221203	0	0	0	0	0	0	0	0		0.5	0	1	HLF	50M	untreated
ENSG00000229133	0	0	0	0	0	0	0	0		0.5	0	1	HLF	50M	untreated
ENSG00000225242	0	0	0	0	0	0	0	0		0.5	0	1	HLF	50M	untreated
ENSG00000237622	0	0	0	0	0	0	0	0		0.5	0	1	HLF	50M	untreated
ENSG00000229440	0	0	0	0	0	0	0	0		0.5	0	1	HLF	50M	untreated
ENSG00000116745	1	1	0	0	0	0	1	0	0	0.39673	-0.03905	0.83251	HLF	50M	untreated
ENSG00000024526	1923	22	0	0	0	0	87.409	0	0	0.02105	-0.0084	0.0505	HLF	50M	untreated
ENSG00000233589	196	4	0	0	0	0	49	0	0	0.03635	-0.01411	0.08681	HLF	50M	untreated
ENSG00000234264	3	2	0	0	0	0	1.5	0	0	0.35959	-0.04737	0.76655	HLF	50M	untreated
ENSG00000225167	0	0	0	0	0	0	0	0		0.5	0	1	HLF	50M	untreated
ENSG00000223883	0	0	0	0	0	0	0	0		0.5	0	1	HLF	50M	untreated
ENSG00000235446	0	0	0	0	0	0	0	0		0.5	0	1	HLF	50M	untreated
ENSG00000229639	0	0	0	0	0	0	0	0		0.5	0	1	HLF	50M	untreated
ENSG00000033122	191	9	0	0	0	0	21.222	0	0	0.07664	-0.02751	0.18078	HLF	50M	untreated
ENSG00000270615	0	0	0	0	0	0	0	0		0.5	0	1	HLF	50M	untreated
ENSG00000240692	0	0	0	0	0	0	0	0		0.5	0	1	HLF	50M	untreated
ENSG00000229359	0	0	0	0	0	0	0	0		0.5	0	1	HLF	50M	untreated
ENSG00000237919	0	0	0	0	0	0	0	0		0.5	0	1	HLF	50M	untreated
ENSG00000066557	670	18	756	10	1	1	37.222	1	0.02616	0.06944	-0.00738	0.14626	HLF	50M	untreated
ENSG00000244389	0	0	0	0	0	0	0	0		0.5	0	1	HLF	50M	untreated
ENSG00000116754	483	6	3650	35	4	4	80.5	1	0.01227	0.03422	-0.00435	0.0728	HLF	50M	untreated
ENSG00000228988	0	0	0	0	0	0	0	0		0.5	0	1	HLF	50M	untreated
ENSG00000118454	233	11	981	30	13	7	21.182	1.857	0.08061	0.14055	0.00916	0.27193	HLF	50M	untreated
ENSG00000197568	165	13	0	0	0	0	12.692	0	0	0.11617	-0.03828	0.27063	HLF	50M	untreated
ENSG00000226088	0	0	0	0	0	0	0	0		0.5	0	1	HLF	50M	untreated
ENSG00000116761	225	15	0	0	0	0	15	0	0	0.10194	-0.03468	0.23857	HLF	50M	untreated
ENSG00000278636	0	0	0	0	0	0	0	0		0.5	0	1	HLF	50M	untreated
ENSG00000271992	0	0	0	0	0	0	0	0		0.5	0	1	HLF	50M	untreated
ENSG00000233020	0	0	0	0	0	0	0	0		0.5	0	1	HLF	50M	untreated
ENSG00000237033	0	0	0	0	0	0	0	0		0.5	0	1	HLF	50M	untreated
ENSG00000229051	0	0	0	0	0	0	0	0		0.5	0	1	HLF	50M	untreated
ENSG00000226208	0	0	0	0	0	0	0	0		0.5	0	1	HLF	50M	untreated
ENSG00000050628	0	0	0	0	0	0	0	0		0.5	0	1	HLF	50M	untreated
ENSG00000235782	0	0	0	0	0	0	0	0		0.5	0	1	HLF	50M	untreated
ENSG00000269933	0	0	0	0	0	0	0	0		0.5	0	1	HLF	50M	untreated
ENSG00000235079	406	4	0	0	0	0	101.5	0	0	0.01823	-0.00732	0.04378	HLF	50M	untreated
ENSG00000132485	3313	16	0	0	0	0	207.062	0	0	0.00911	-0.00371	0.02193	HLF	50M	untreated
ENSG00000207721	0	0	0	0	0	0	0	0		0.5	0	1	HLF	50M	untreated
ENSG00000229956	37	11	0	0	0	0	3.364	0	0	0.26658	-0.05628	0.58945	HLF	50M	untreated
ENSG00000226324	0	0	0	0	0	0	0	0		0.5	0	1	HLF	50M	untreated
ENSG00000172260	498	15	0	0	0	0	33.2	0	0	0.05186	-0.01955	0.12326	HLF	50M	untreated
ENSG00000231985	0	0	0	0	0	0	0	0		0.5	0	1	HLF	50M	untreated
ENSG00000271618	0	0	0	0	0	0	0	0		0.5	0	1	HLF	50M	untreated
ENSG00000228853	0	0	0	0	0	0	0	0		0.5	0	1	HLF	50M	untreated
ENSG00000233994	0	0	0	0	0	0	0	0		0.5	0	1	HLF	50M	untreated
ENSG00000227207	0	0	0	0	0	0	0	0		0.5	0	1	HLF	50M	untreated
ENSG00000212366	0	0	0	0	0	0	0	0		0.5	0	1	HLF	50M	untreated
ENSG00000225087	9	4	0	0	0	0	2.25	0	0	0.31532	-0.05367	0.68431	HLF	50M	untreated
ENSG00000227016	0	0	0	0	0	0	0	0		0.5	0	1	HLF	50M	untreated
ENSG00000280317	0	0	0	0	0	0	0	0		0.5	0	1	HLF	50M	untreated
ENSG00000229636	0	0	0	0	0	0	0	0		0.5	0	1	HLF	50M	untreated
ENSG00000251825	0	0	0	0	0	0	0	0		0.5	0	1	HLF	50M	untreated
ENSG00000233973	1	1	0	0	0	0	1	0	0	0.39673	-0.03905	0.83251	HLF	50M	untreated
ENSG00000223479	0	0	0	0	0	0	0	0		0.5	0	1	HLF	50M	untreated
ENSG00000200601	0	0	0	0	0	0	0	0		0.5	0	1	HLF	50M	untreated
ENSG00000252005	0	0	0	0	0	0	0	0		0.5	0	1	HLF	50M	untreated
ENSG00000162620	17	2	0	0	0	0	8.5	0	0	0.15564	-0.04661	0.35789	HLF	50M	untreated
ENSG00000254685	285	10	0	0	0	0	28.5	0	0	0.05939	-0.02207	0.14085	HLF	50M	untreated
ENSG00000259030	293	16	0	0	0	0	18.312	0	0	0.0867	-0.03048	0.20388	HLF	50M	untreated
ENSG00000116783	8	6	0	0	0	0	1.333	0	0	0.37117	-0.04508	0.78743	HLF	50M	untreated
ENSG00000237324	5	3	0	0	0	0	1.667	0	0	0.34871	-0.04927	0.7467	HLF	50M	untreated
ENSG00000233894	0	0	0	0	0	0	0	0		0.5	0	1	HLF	50M	untreated
ENSG00000162621	0	0	0	0	0	0	0	0		0.5	0	1	HLF	50M	untreated
ENSG00000178965	0	0	0	0	0	0	0	0		0.5	0	1	HLF	50M	untreated
ENSG00000234497	0	0	0	0	0	0	0	0		0.5	0	1	HLF	50M	untreated
ENSG00000272864	0	0	0	0	0	0	0	0		0.5	0	1	HLF	50M	untreated
ENSG00000116791	2783	26	731	2	1	1	107.038	1	0.00926	0.02611	-0.00344	0.05565	HLF	50M	untreated
ENSG00000162623	655	24	0	0	0	0	27.292	0	0	0.0617	-0.02282	0.14621	HLF	50M	untreated
ENSG00000229943	0	0	0	0	0	0	0	0		0.5	0	1	HLF	50M	untreated
ENSG00000261213	0	0	0	0	0	0	0	0		0.5	0	1	HLF	50M	untreated
ENSG00000224127	0	0	0	0	0	0	0	0		0.5	0	1	HLF	50M	untreated
ENSG00000162624	0	0	0	0	0	0	0	0		0.5	0	1	HLF	50M	untreated
ENSG00000224149	0	0	0	0	0	0	0	0		0.5	0	1	HLF	50M	untreated
ENSG00000206999	0	0	0	0	0	0	0	0		0.5	0	1	HLF	50M	untreated
ENSG00000137968	1	1	0	0	0	0	1	0	0	0.39673	-0.03905	0.83251	HLF	50M	untreated
ENSG00000224493	0	0	0	0	0	0	0	0		0.5	0	1	HLF	50M	untreated
ENSG00000252338	0	0	0	0	0	0	0	0		0.5	0	1	HLF	50M	untreated
ENSG00000213579	0	0	0	0	0	0	0	0		0.5	0	1	HLF	50M	untreated
ENSG00000230863	0	0	0	0	0	0	0	0		0.5	0	1	HLF	50M	untreated
ENSG00000178193	0	0	0	0	0	0	0	0		0.5	0	1	HLF	50M	untreated
ENSG00000117054	1563	29	468	4	1	1	53.897	1	0.01822	0.04973	-0.00587	0.10532	HLF	50M	untreated
ENSG00000181227	0	0	0	0	0	0	0	0		0.5	0	1	HLF	50M	untreated
ENSG00000137955	570	11	921	14	2	2	51.818	1	0.01893	0.05155	-0.00603	0.10913	HLF	50M	untreated
ENSG00000206620	0	0	0	0	0	0	0	0		0.5	0	1	HLF	50M	untreated
ENSG00000207241	0	0	0	0	0	0	0	0		0.5	0	1	HLF	50M	untreated
ENSG00000201487	0	0	0	0	0	0	0	0		0.5	0	1	HLF	50M	untreated
ENSG00000057468	1	1	0	0	0	0	1	0	0	0.39673	-0.03905	0.83251	HLF	50M	untreated
ENSG00000154007	0	0	0	0	0	0	0	0		0.5	0	1	HLF	50M	untreated
ENSG00000225605	0	0	0	0	0	0	0	0		0.5	0	1	HLF	50M	untreated
ENSG00000230027	0	0	0	0	0	0	0	0		0.5	0	1	HLF	50M	untreated
ENSG00000184005	158	18	0	0	0	0	8.778	0	0	0.15221	-0.04599	0.35041	HLF	50M	untreated
ENSG00000223905	0	0	0	0	0	0	0	0		0.5	0	1	HLF	50M	untreated
ENSG00000272855	0	0	0	0	0	0	0	0		0.5	0	1	HLF	50M	untreated
ENSG00000226415	2	2	0	0	0	0	1	0	0	0.39673	-0.03905	0.83251	HLF	50M	untreated
ENSG00000199921	0	0	0	0	0	0	0	0		0.5	0	1	HLF	50M	untreated
ENSG00000237552	0	0	0	0	0	0	0	0		0.5	0	1	HLF	50M	untreated
ENSG00000117069	25	8	0	0	0	0	3.125	0	0	0.27572	-0.05613	0.60756	HLF	50M	untreated
ENSG00000276081	0	0	0	0	0	0	0	0		0.5	0	1	HLF	50M	untreated
ENSG00000230498	0	0	0	0	0	0	0	0		0.5	0	1	HLF	50M	untreated
ENSG00000142892	253	10	928	17	2	2	25.3	1	0.03802	0.0969	-0.00871	0.20251	HLF	50M	untreated
ENSG00000226084	0	0	0	0	0	0	0	0		0.5	0	1	HLF	50M	untreated
ENSG00000228187	0	0	0	0	0	0	0	0		0.5	0	1	HLF	50M	untreated
ENSG00000154027	58	15	0	0	0	0	3.867	0	0	0.24919	-0.05617	0.55454	HLF	50M	untreated
ENSG00000233099	0	0	0	0	0	0	0	0		0.5	0	1	HLF	50M	untreated
ENSG00000251767	0	0	0	0	0	0	0	0		0.5	0	1	HLF	50M	untreated
[truncated: 230,825 more rows]
